# Supplementary material for: Whole Genome Sequencing and Analysis of Plant Growth Promoting Bacteria Isolated from the Rhizosphere of Plantation Crops Coconut, Cocoa and Arecanut
Source: PLoS One. 2014 Aug 27;9(8):e104259. doi: 10.1371/journal.pone.0104259 (PMC4146471; doi:10.1371/journal.pone.0104259)
Supplement: Table S1 — Isolation details of PGPR isolates. (XLSX) [file pone.0104259.s007.xlsx]

## Sheet: Supplementary Tables
Supplementary Tables
Table S1	Isolation details of PGPR isolates
Table S2	Biological properties of PGCPRs (CPCRI-1, CPCRI-2, CPCRI-3)
Table S3	Genomic properties of Enterobacteriaceae family
Table S4	Genomic properties of Pseudomonadeceae family
Table S5A	Predicted protein-coding genes in CPCRI-1
Table S5B	Predicted protein-coding genes in CPCRI-2
Table S5C	Predicted protein-coding genes in CPCRI-3
Table S6A	Predicted tRNA genes in CPCRI-1 genome
Table S6B	Predicted tRNA genes in CPCRI-2 genome
Table S6C	Predicted tRNA genes in CPCRI-3 genome
Table S7	Predicted rRNA genes in CPCRI-1, CPCRI-2, CPCRI-3 genome
Table S8A	CPCRI-1 protein coding genes annotation
Table S8B	CPCRI-2 protein coding genes annotation
Table S8C	CPCRI-3 protein coding genes annotation
Table S9	Pairwise comparison of CPCRI-1, CPCRI-2, and CPCRI-3 genomes against bacteria genomes using progressive Mauve aligner. % sequence similarity/genome coverage in the conserved block is shown.
Table S10	List of GO terms identified in the bacteria genomes
Table S11	Propionate metabolism pathway genes in CPCRI-1, CPCRI-2 and CPCRI-3 genomes
Table S12A	SEED comparison summary for CPCRI-1,3 vs non-PGPRs (Enterobacter cloacae EcWSU1, Enterobacter cloacae subsp cloacae ATCC 13047)
Table S12B	KEGG comparison summary for CPCRI-1,3 vs non-PGPRs (Enterobacter cloacae EcWSU1, Enterobacter cloacae subsp cloacae ATCC 13047)
Table S12C	SEED comparison summary for CPCRI-3 vs non-PGPRs (Pseudomonas putida S16)
Table S12D	SEED comparison summary for CPCRI-3 vs non-PGPRs (Pseudomonas putida S16)
Table S12E	GO comparison summary of CPCRI-1 vs Enterobacter cloacae EcWSU1 (a non-PGPR)
Table S12F	GO comparison summary of CPCRI-1 vs Enterobacter cloacae subsp cloacae ATCC 13047(a non-PGPR)
Table S12G	GO comparison summary of CPCRI-2 vs Pseudomonas putida strain S16 (a non-PGPR)
Table S12H	GO comparison summary of CPCRI-3 vs Enterobacter cloacae EcWSU1 (a non-PGPR)
Table S12I	GO comparison summary of CPCRI-3 vs Enterobacter cloacae subsp cloacae ATCC 13047(a non-PGPR)
Table S13	Bacteria secretion system KEGG pathway gene in CPCRI-1, CPCRI-2 and CPCRI-3 genomes

## Sheet: Table S1
Table S1. Isolation details of PGPR isolates
PGPR IDs	Place/ District/ State/ Country	Geographical location	Host plant/ variety/ age	Soil type & pH	Isolation medium & temperature
CPCRI-1	Bhatye, Ratnagiri, Maharashtra INDIA	16°52’ N, 73°18’ E	Coconut palm (Cocos nucifera), Chowghat Orange Dwarf variety, 30 yrs. (with banana as an intercrop)	Sandy loam soil, pH 5.8	King’s B agar medium, 30oC
CPCRI-2	Neerchal, Kasaragod, Kerala, INDIA	12°30’ N, 74°58’ E	Cocoa (Theobroma cacao), Forastero variety, 30 yrs. (with arecanut as a mixed crop)	Laterite soil, pH 5.0	S2 agar medium, 30oC
CPCRI-3	Ramankari, Alleppey, Kerala, INDIA	9°25’ N, 76°28’ E	Arecanut palm (Areca catechu), Mohitnagar variety, 12 yrs. (with banana as an intercrop)	Alluvial soil, pH 4.38	Nutrient agar medium, 30oC
