# Supplementary material for: Whole Genome Sequencing and Analysis of Plant Growth Promoting Bacteria Isolated from the Rhizosphere of Plantation Crops Coconut, Cocoa and Arecanut
Source: PLoS One. 2014 Aug 27;9(8):e104259. doi: 10.1371/journal.pone.0104259 (PMC4146471; doi:10.1371/journal.pone.0104259)
Supplement: Table S2 — Biological properties of PGPRs (CPCRI-1, CPCRI-2, CPCRI-3). (XLSX) [file pone.0104259.s008.xlsx]

## Sheet: Supplementary Tables
Supplementary Tables
Table S1	Isolation details of PGPR isolates
Table S2	Biological properties of PGCPRs (CPCRI-1, CPCRI-2, CPCRI-3)
Table S3	Genomic properties of Enterobacteriaceae family
Table S4	Genomic properties of Pseudomonadeceae family
Table S5A	Predicted protein-coding genes in CPCRI-1
Table S5B	Predicted protein-coding genes in CPCRI-2
Table S5C	Predicted protein-coding genes in CPCRI-3
Table S6A	Predicted tRNA genes in CPCRI-1 genome
Table S6B	Predicted tRNA genes in CPCRI-2 genome
Table S6C	Predicted tRNA genes in CPCRI-3 genome
Table S7	Predicted rRNA genes in CPCRI-1, CPCRI-2, CPCRI-3 genome
Table S8A	CPCRI-1 protein coding genes annotation
Table S8B	CPCRI-2 protein coding genes annotation
Table S8C	CPCRI-3 protein coding genes annotation
Table S9	Pairwise comparison of CPCRI-1, CPCRI-2, and CPCRI-3 genomes against bacteria genomes using progressive Mauve aligner. % sequence similarity/genome coverage in the conserved block is shown.
Table S10	List of GO terms identified in the bacteria genomes
Table S11	Propionate metabolism pathway genes in CPCRI-1, CPCRI-2 and CPCRI-3 genomes
Table S12A	SEED comparison summary for CPCRI-1,3 vs non-PGPRs (Enterobacter cloacae EcWSU1, Enterobacter cloacae subsp cloacae ATCC 13047)
Table S12B	KEGG comparison summary for CPCRI-1,3 vs non-PGPRs (Enterobacter cloacae EcWSU1, Enterobacter cloacae subsp cloacae ATCC 13047)
Table S12C	SEED comparison summary for CPCRI-3 vs non-PGPRs (Pseudomonas putida S16)
Table S12D	SEED comparison summary for CPCRI-3 vs non-PGPRs (Pseudomonas putida S16)
Table S12E	GO comparison summary of CPCRI-1 vs Enterobacter cloacae EcWSU1 (a non-PGPR)
Table S12F	GO comparison summary of CPCRI-1 vs Enterobacter cloacae subsp cloacae ATCC 13047(a non-PGPR)
Table S12G	GO comparison summary of CPCRI-2 vs Pseudomonas putida strain S16 (a non-PGPR)
Table S12H	GO comparison summary of CPCRI-3 vs Enterobacter cloacae EcWSU1 (a non-PGPR)
Table S12I	GO comparison summary of CPCRI-3 vs Enterobacter cloacae subsp cloacae ATCC 13047(a non-PGPR)
Table S13	Bacteria secretion system KEGG pathway gene in CPCRI-1, CPCRI-2 and CPCRI-3 genomes

## Sheet: Table S2
Table S2. Morphological, physiological and biochemical characters of PGPRs (CPCRI-1, CPCRI-2, CPCRI-3)
Characters	CPCRI-1	CPCRI-2	CPCRI-3
Gram’s reaction	Negative	Negative	Negative
Cellular morphology	Short rods	Short rods	Short rods
Colony morphology	Small, round, smooth, moist, cream-coloured colonies	Small, round, slightly raised colonies with green fluorescence under UV light	Circular, glistening, translucent, raised colony with entire margin
Motility	+	+	+
Growth at 41 oC	-	-	+
Growth at 4 oC	-	+	-
Levan from sucrose	ND	-	--
VP reaction	+	ND	--
Arginine dihydrolase	+	+	--
Oxidase reaction	-	+	+
Catalase reaction	+	+	-
Gelatin hydrolase	-	-	--
Starch hydrolysis	-	-	--
Casein hydrolysis	-	-	--
Nitrate reduction	+	+	--
Lecithinase (egg yolk reaction)	ND	-	--
Indole production	-	ND	--
Utilization of
Glucose	+	+	--
Xylose	+	+	--
Citrate	ND	+	--
Inositol	-	-	--
Trehalose	+	-	--
Sucrose	+	-	--
Mannitol	+	-	--
Sorbitol	+	-	--
Arabinose	+	ND	--
Glycerol	+	ND	--
