# Supplementary material for: Whole Genome Sequencing and Analysis of Plant Growth Promoting Bacteria Isolated from the Rhizosphere of Plantation Crops Coconut, Cocoa and Arecanut
Source: PLoS One. 2014 Aug 27;9(8):e104259. doi: 10.1371/journal.pone.0104259 (PMC4146471; doi:10.1371/journal.pone.0104259)
Supplement: Table S3 — Genomic properties of Enterobacteriaceae family. (XLSX) [file pone.0104259.s009.xlsx]

## Sheet: Supplementary Tables
Supplementary Tables
Table S1	Isolation details of PGPR isolates
Table S2	Biological properties of PGCPRs (CPCRI-1, CPCRI-2, CPCRI-3)
Table S3	Genomic properties of Enterobacteriaceae family
Table S4	Genomic properties of Pseudomonadeceae family
Table S5A	Predicted protein-coding genes in CPCRI-1
Table S5B	Predicted protein-coding genes in CPCRI-2
Table S5C	Predicted protein-coding genes in CPCRI-3
Table S6A	Predicted tRNA genes in CPCRI-1 genome
Table S6B	Predicted tRNA genes in CPCRI-2 genome
Table S6C	Predicted tRNA genes in CPCRI-3 genome
Table S7	Predicted rRNA genes in CPCRI-1, CPCRI-2, CPCRI-3 genome
Table S8A	CPCRI-1 protein coding genes annotation
Table S8B	CPCRI-2 protein coding genes annotation
Table S8C	CPCRI-3 protein coding genes annotation
Table S9	Pairwise comparison of CPCRI-1, CPCRI-2, and CPCRI-3 genomes against bacteria genomes using progressive Mauve aligner. % sequence similarity/genome coverage in the conserved block is shown.
Table S10	List of GO terms identified in the bacteria genomes
Table S11	Propionate metabolism pathway genes in CPCRI-1, CPCRI-2 and CPCRI-3 genomes
Table S12A	SEED comparison summary for CPCRI-1,3 vs non-PGPRs (Enterobacter cloacae EcWSU1, Enterobacter cloacae subsp cloacae ATCC 13047)
Table S12B	KEGG comparison summary for CPCRI-1,3 vs non-PGPRs (Enterobacter cloacae EcWSU1, Enterobacter cloacae subsp cloacae ATCC 13047)
Table S12C	SEED comparison summary for CPCRI-3 vs non-PGPRs (Pseudomonas putida S16)
Table S12D	SEED comparison summary for CPCRI-3 vs non-PGPRs (Pseudomonas putida S16)
Table S12E	GO comparison summary of CPCRI-1 vs Enterobacter cloacae EcWSU1 (a non-PGPR)
Table S12F	GO comparison summary of CPCRI-1 vs Enterobacter cloacae subsp cloacae ATCC 13047(a non-PGPR)
Table S12G	GO comparison summary of CPCRI-2 vs Pseudomonas putida strain S16 (a non-PGPR)
Table S12H	GO comparison summary of CPCRI-3 vs Enterobacter cloacae EcWSU1 (a non-PGPR)
Table S12I	GO comparison summary of CPCRI-3 vs Enterobacter cloacae subsp cloacae ATCC 13047(a non-PGPR)
Table S13	Bacteria secretion system KEGG pathway gene in CPCRI-1, CPCRI-2 and CPCRI-3 genomes

## Sheet: Table S3
Table S3. Genomic properties of Enterobacteriaceae family
Species	Genome Size (bp)	GC Content	# of protein-coding genes
Citrobacter koseri ATCC BAA-895	4720462	53.8	5008
Citrobacter rodentinum ICC168	5346659	54.7	4918
Cronobacter turicensis	4384526	57.4	4455
Dickeya dadantii Ech586	4818394	53.6	4144
Dickeya dadantii Ech703	4679450	55	3970
Dickeya zea Ech1591	4813854	54.5	4163
E Coli K12 substrain MG1655	4639675	50.8	4321
Klebsiella variicola At-22	5458505	57.6	5057
Klebsiella oxytoca KCTC 1686	5974109	56	5488
Klebsiella pneumoniae 342	5641239	57.3	5768
Pantoea ananatis PA13	4586378	53.7	4372
Pantoea sp At-9b	4368708	54.8	5770
Pantoea vagans C9-1	4024986	55.5	4590
Salmonella enterica	4768352	52.1	5158
Salmonella bongori NCTC 12419	4460105	51.3	3863
Shigella boydii sb227	4519823	51.2	4282
Shigella dysenteriae Sd197	4369232	51.2	4502
Shigella flexneri 2002017	4650856	50.8	4706
Shigella sonnei Ss046	4825265	51	4471
Enterobacter aerogenes KCTC 2190	5280350	54.8	4912
Enterobacter asburiae LF7a	4812833	52.2	4612
Enterobacter cloacae ATCC 13047	5314581	57.5	5518
Enterobacter cloacae EcWSU1	4734438	54.6	4619
Enterobacter cloacae NCTC 9394	4908759	52.7	3725
Enterobacter cloacae SCF1	4814049	57	4399
Enterobacter Sp 638	4518712	54.8	4240
Average	4824396	54	4655
