# Supplementary material for: Whole Genome Sequencing and Analysis of Plant Growth Promoting Bacteria Isolated from the Rhizosphere of Plantation Crops Coconut, Cocoa and Arecanut
Source: PLoS One. 2014 Aug 27;9(8):e104259. doi: 10.1371/journal.pone.0104259 (PMC4146471; doi:10.1371/journal.pone.0104259)
Supplement: Table S5 — A. Predicted protein-coding genes in CPCRI-1. B. Predicted protein-coding genes in CPCRI-2. C. Predicted protein-coding genes in CPCRI-3. (XLSX) [file pone.0104259.s011.xlsx]

## Sheet: Supplementary Tables
Supplementary Tables
Table S1	Isolation details of PGPR isolates
Table S2	Biological properties of PGCPRs (CPCRI-1, CPCRI-2, CPCRI-3)
Table S3	Genomic properties of Enterobacteriaceae family
Table S4	Genomic properties of Pseudomonadeceae family
Table S5A	Predicted protein-coding genes in CPCRI-1
Table S5B	Predicted protein-coding genes in CPCRI-2
Table S5C	Predicted protein-coding genes in CPCRI-3
Table S6A	Predicted tRNA genes in CPCRI-1 genome
Table S6B	Predicted tRNA genes in CPCRI-2 genome
Table S6C	Predicted tRNA genes in CPCRI-3 genome
Table S7	Predicted rRNA genes in CPCRI-1, CPCRI-2, CPCRI-3 genome
Table S8A	CPCRI-1 protein coding genes annotation
Table S8B	CPCRI-2 protein coding genes annotation
Table S8C	CPCRI-3 protein coding genes annotation
Table S9	Pairwise comparison of CPCRI-1, CPCRI-2, and CPCRI-3 genomes against bacteria genomes using progressive Mauve aligner. % sequence similarity/genome coverage in the conserved block is shown.
Table S10	List of GO terms identified in the bacteria genomes
Table S11	Propionate metabolism pathway genes in CPCRI-1, CPCRI-2 and CPCRI-3 genomes
Table S12A	SEED comparison summary for CPCRI-1,3 vs non-PGPRs (Enterobacter cloacae EcWSU1, Enterobacter cloacae subsp cloacae ATCC 13047)
Table S12B	KEGG comparison summary for CPCRI-1,3 vs non-PGPRs (Enterobacter cloacae EcWSU1, Enterobacter cloacae subsp cloacae ATCC 13047)
Table S12C	SEED comparison summary for CPCRI-3 vs non-PGPRs (Pseudomonas putida S16)
Table S12D	SEED comparison summary for CPCRI-3 vs non-PGPRs (Pseudomonas putida S16)
Table S12E	GO comparison summary of CPCRI-1 vs Enterobacter cloacae EcWSU1 (a non-PGPR)
Table S12F	GO comparison summary of CPCRI-1 vs Enterobacter cloacae subsp cloacae ATCC 13047(a non-PGPR)
Table S12G	GO comparison summary of CPCRI-2 vs Pseudomonas putida strain S16 (a non-PGPR)
Table S12H	GO comparison summary of CPCRI-3 vs Enterobacter cloacae EcWSU1 (a non-PGPR)
Table S12I	GO comparison summary of CPCRI-3 vs Enterobacter cloacae subsp cloacae ATCC 13047(a non-PGPR)
Table S13	Bacteria secretion system KEGG pathway gene in CPCRI-1, CPCRI-2 and CPCRI-3 genomes

## Sheet: Table S5A
Table S5A. Predicted protein-coding genes in CPCRI-1
Contig number	Start	End	GeneID	ContigLength (bp)	strand	start_codon	Gene_Length(bp)	Total_A	Total_C	Total_G	Total_T	Total_N	GC (%)
contig00001	1131	2598	Gene1	730806	+	ATG	1464	352	369	440	303	0	55.2596
contig00001	2594	3356	Gene2	730806	+	GTG	759	214	173	207	165	0	50.0659
contig00001	3408	3825	Gene3	730806	+	ATG	414	75	96	96	147	0	46.3768
contig00001	3909	5838	Gene4	730806	+	ATG	1926	431	541	607	347	0	59.6054
contig00001	5849	6644	Gene5	730806	+	ATG	792	216	178	178	220	0	44.9495
contig00001	6781	7981	Gene6	730806	+	GTG	1197	309	261	345	282	0	50.6266
contig00001	8733	9048	Gene7	730806	+	ATG	312	91	58	84	79	0	45.5128
contig00001	9127	9508	Gene8	730806	+	ATG	378	129	52	84	113	0	35.9788
contig00001	10264	10645	Gene9	730806	+	ATG	378	98	79	99	102	0	47.0899
contig00001	11267	11702	Gene10	730806	+	ATG	432	99	75	98	160	0	40.0463
contig00001	11829	13752	Gene11	730806	+	ATG	1920	406	552	649	313	0	62.5521
contig00001	13827	14268	Gene12	730806	+	ATG	438	111	122	124	81	0	56.1644
contig00001	14271	18630	Gene13	730806	+	ATG	4356	895	1258	1418	785	0	61.4325
contig00001	19922	21017	Gene14	730806	-	ATG	1092	276	291	313	212	0	55.3114
contig00001	21143	21728	Gene15	730806	-	GTG	582	140	166	161	115	0	56.1856
contig00001	22002	22278	Gene16	730806	+	ATG	273	62	67	80	64	0	53.8462
contig00001	22400	23459	Gene17	730806	+	ATG	1056	247	272	331	206	0	57.1023
contig00001	23444	25124	Gene18	730806	-	GTG	1677	252	495	515	415	0	60.2266
contig00001	25248	26196	Gene19	730806	-	GTG	945	198	274	257	216	0	56.1905
contig00001	26321	27188	Gene20	730806	-	ATG	864	171	229	261	203	0	56.713
contig00001	27187	27799	Gene21	730806	-	ATG	609	150	186	167	106	0	57.9639
contig00001	28000	29257	Gene22	730806	+	ATG	1254	283	354	383	234	0	58.7719
contig00001	29298	30381	Gene23	730806	+	ATG	1080	242	309	341	188	0	60.1852
contig00001	30380	31211	Gene24	730806	+	ATG	828	141	250	283	154	0	64.372
contig00001	31410	32220	Gene25	730806	+	ATG	807	186	193	242	186	0	53.9033
contig00001	32256	33111	Gene26	730806	+	ATG	852	190	230	254	178	0	56.8075
contig00001	33224	34325	Gene27	730806	-	ATG	1098	210	301	305	282	0	55.1913
contig00001	34594	34825	Gene28	730806	+	ATG	228	82	50	62	34	0	49.1228
contig00001	35002	35698	Gene29	730806	+	GTG	693	127	196	225	145	0	60.7504
contig00001	35735	36089	Gene30	730806	-	ATG	351	81	90	109	71	0	56.6952
contig00001	36161	37343	Gene31	730806	+	ATG	1179	244	334	375	226	0	60.1357
contig00001	37572	38820	Gene32	730806	+	ATG	1245	247	388	403	207	0	63.5341
contig00001	38822	39701	Gene33	730806	+	ATG	876	143	265	262	206	0	60.1598
contig00001	39710	40499	Gene34	730806	+	ATG	786	155	238	251	142	0	62.2137
contig00001	40511	44498	Gene35	730806	+	ATG	3984	740	1174	1339	731	0	63.0773
contig00001	44494	46972	Gene36	730806	+	ATG	2475	454	701	863	457	0	63.1919
contig00001	47101	48520	Gene37	730806	+	TTG	1416	303	392	451	270	0	59.5339
contig00001	48521	49172	Gene38	730806	-	ATG	648	150	180	191	127	0	57.2531
contig00001	49164	50961	Gene39	730806	-	ATG	1794	387	539	514	354	0	58.6957
contig00001	51402	52668	Gene40	730806	+	TTG	1263	181	344	387	351	0	57.8781
contig00001	53049	56793	Gene41	730806	+	ATG	3741	872	1072	1105	692	0	58.193
contig00001	56789	58325	Gene42	730806	+	ATG	1533	365	432	456	280	0	57.9256
contig00001	58321	59032	Gene43	730806	+	ATG	708	146	199	216	147	0	58.6158
contig00001	59031	59709	Gene44	730806	+	ATG	675	109	180	214	172	0	58.3704
contig00001	60310	61153	Gene45	730806	-	ATG	840	201	240	220	179	0	54.7619
contig00001	61194	61536	Gene46	730806	-	GTG	339	82	94	86	77	0	53.0973
contig00001	61772	62675	Gene47	730806	+	ATG	900	190	226	258	226	0	53.7778
contig00001	62764	63778	Gene48	730806	+	ATG	1011	233	245	280	253	0	51.9288
contig00001	64040	64883	Gene49	730806	+	ATG	840	216	187	240	197	0	50.8333
contig00001	65085	65499	Gene50	730806	-	ATG	411	142	90	102	77	0	46.7153
contig00001	66139	66664	Gene51	730806	+	ATG	522	108	125	157	132	0	54.023
contig00001	66733	69415	Gene52	730806	-	ATG	2679	661	744	666	608	0	52.6316
contig00001	69895	70543	Gene53	730806	+	GTG	645	136	161	175	173	0	52.093
contig00001	71314	72946	Gene54	730806	+	ATG	1629	448	412	422	347	0	51.1971
contig00001	73028	73949	Gene55	730806	+	ATG	918	184	247	232	255	0	52.1786
contig00001	73961	74870	Gene56	730806	+	ATG	906	153	235	275	243	0	56.2914
contig00001	74881	75895	Gene57	730806	+	ATG	1011	220	289	297	205	0	57.9624
contig00001	75891	76896	Gene58	730806	+	ATG	1002	226	268	290	218	0	55.6886
contig00001	76910	77777	Gene59	730806	+	ATG	864	165	214	238	247	0	52.3148
contig00001	77808	78138	Gene60	730806	-	ATG	327	76	83	93	75	0	53.8226
contig00001	78171	79632	Gene61	730806	-	ATG	1458	279	406	431	342	0	57.4074
contig00001	80080	80716	Gene62	730806	+	GTG	633	126	155	181	171	0	53.0806
contig00001	80826	81837	Gene63	730806	-	ATG	1008	295	234	258	221	0	48.8095
contig00001	83652	83961	Gene64	730806	+	ATG	306	74	72	74	86	0	47.7124
contig00001	84689	86147	Gene65	730806	+	GTG	1455	377	379	388	311	0	52.7148
contig00001	87101	88103	Gene66	730806	-	ATG	999	354	182	171	292	0	35.3353
contig00001	88103	89804	Gene67	730806	-	ATG	1698	620	301	273	504	0	33.8045
contig00001	90211	91237	Gene68	730806	-	ATG	1023	242	284	280	217	0	55.132
contig00001	91238	93008	Gene69	730806	-	ATG	1767	397	521	503	346	0	57.9513
contig00001	93174	94029	Gene70	730806	+	ATG	852	206	248	236	162	0	56.8075
contig00001	94084	95179	Gene71	730806	+	ATG	1092	276	305	295	216	0	54.9451
contig00001	95281	95938	Gene72	730806	+	ATG	654	153	216	195	90	0	62.844
contig00001	96037	96208	Gene73	730806	+	ATG	168	39	46	52	31	0	58.3333
contig00001	96185	96524	Gene74	730806	+	GTG	336	71	96	111	58	0	61.6071
contig00001	96523	96727	Gene75	730806	+	ATG	201	44	59	65	33	0	61.6915
contig00001	96729	96939	Gene76	730806	+	ATG	207	49	52	58	48	0	53.1401
contig00001	96949	97432	Gene77	730806	+	GTG	480	86	142	161	91	0	63.125
contig00001	97428	97854	Gene78	730806	+	ATG	423	94	117	126	86	0	57.4468
contig00001	97828	97987	Gene79	730806	+	ATG	156	38	47	48	23	0	60.8974
contig00001	97949	98417	Gene80	730806	+	ATG	465	114	130	133	88	0	56.5591
contig00001	98409	98859	Gene81	730806	+	ATG	447	132	106	127	82	0	52.1253
contig00001	99780	100422	Gene82	730806	+	ATG	639	135	192	195	117	0	60.5634
contig00001	100418	100769	Gene83	730806	+	ATG	348	68	110	99	71	0	60.0575
contig00001	100774	101683	Gene84	730806	+	ATG	906	188	275	279	164	0	61.1479
contig00001	101675	102209	Gene85	730806	+	ATG	531	100	156	169	106	0	61.2053
contig00001	102216	104097	Gene86	730806	+	ATG	1878	515	465	508	390	0	51.8104
contig00001	104098	104530	Gene87	730806	+	ATG	429	124	97	111	97	0	48.4848
contig00001	104553	104724	Gene88	730806	-	ATG	168	37	29	49	53	0	46.4286
contig00001	104904	106098	Gene89	730806	+	ATG	1191	278	371	324	218	0	58.3543
contig00001	106110	106629	Gene90	730806	+	ATG	516	114	147	161	94	0	59.6899
contig00001	106684	106978	Gene91	730806	+	ATG	291	68	81	80	62	0	55.3265
contig00001	107122	107824	Gene92	730806	+	ATG	699	174	213	212	100	0	60.8011
contig00001	107824	108688	Gene93	730806	+	ATG	861	215	234	263	149	0	57.7236
contig00001	108771	109566	Gene94	730806	+	GTG	792	183	195	238	176	0	54.6717
contig00001	109578	110043	Gene95	730806	+	ATG	462	102	120	143	97	0	56.9264
contig00001	110051	111206	Gene96	730806	+	ATG	1152	292	303	366	191	0	58.0729
contig00001	111285	111507	Gene97	730806	+	ATG	219	56	68	52	43	0	54.7945
contig00001	111779	113081	Gene98	730806	+	ATG	1299	387	238	301	373	0	41.4935
contig00001	113269	113566	Gene99	730806	-	GTG	294	61	78	87	68	0	56.1224
contig00001	113787	114516	Gene100	730806	+	ATG	726	160	220	217	129	0	60.1928
contig00001	114563	114959	Gene101	730806	-	ATG	393	89	102	114	88	0	54.9618
contig00001	115057	117244	Gene102	730806	-	ATG	2184	560	618	615	391	0	56.456
contig00001	117422	117962	Gene103	730806	-	ATG	537	98	131	157	151	0	53.6313
contig00001	117945	118719	Gene104	730806	-	ATG	771	140	207	218	206	0	55.1232
contig00001	119100	119733	Gene105	730806	+	ATG	630	132	160	189	149	0	55.3968
contig00001	119772	120054	Gene106	730806	-	TTG	279	61	80	67	71	0	52.6882
contig00001	120532	120766	Gene107	730806	-	ATG	231	60	60	60	51	0	51.9481
contig00001	120762	121974	Gene108	730806	-	ATG	1209	205	329	367	308	0	57.5682
contig00001	122147	122957	Gene109	730806	-	ATG	807	157	251	237	162	0	60.4709
contig00001	122956	124150	Gene110	730806	-	ATG	1191	269	346	356	220	0	58.9421
contig00001	124160	125519	Gene111	730806	-	ATG	1356	275	386	411	284	0	58.7758
contig00001	125522	127118	Gene112	730806	-	ATG	1593	311	480	487	315	0	60.7031
contig00001	127117	128680	Gene113	730806	-	ATG	1560	308	485	454	313	0	60.1923
contig00001	128957	129839	Gene114	730806	+	TTG	879	201	241	254	183	0	56.314
contig00001	129835	130456	Gene115	730806	+	ATG	618	144	174	175	125	0	56.4725
contig00001	130553	131429	Gene116	730806	+	ATG	873	197	242	273	161	0	58.992
contig00001	131464	132055	Gene117	730806	-	ATG	588	134	158	185	111	0	58.3333
contig00001	132051	132813	Gene118	730806	-	GTG	759	176	220	207	156	0	56.2582
contig00001	133064	134111	Gene119	730806	+	GTG	1044	251	260	326	207	0	56.1303
contig00001	134147	134399	Gene120	730806	-	ATG	249	68	66	62	53	0	51.4056
contig00001	134797	137395	Gene121	730806	+	ATG	2595	653	684	753	505	0	55.3757
contig00001	137581	138556	Gene122	730806	+	ATG	972	220	266	258	228	0	53.9095
contig00001	138904	139033	Gene123	730806	+	ATG	126	20	30	41	35	0	56.3492
contig00001	139029	139206	Gene124	730806	+	TTG	174	52	42	49	31	0	52.2989
contig00001	139607	142283	Gene125	730806	+	ATG	2673	571	716	828	558	0	57.7628
contig00001	142320	142911	Gene126	730806	-	ATG	588	138	162	165	123	0	55.6122
contig00001	143189	143876	Gene127	730806	+	ATG	684	130	169	220	165	0	56.8713
contig00001	144024	144333	Gene128	730806	+	GTG	306	60	70	83	93	0	50
contig00001	144339	145509	Gene129	730806	+	ATG	1167	273	307	344	243	0	55.7841
contig00001	145694	146432	Gene130	730806	+	ATG	735	144	198	218	175	0	56.5986
contig00001	146431	146758	Gene131	730806	+	ATG	324	94	74	104	52	0	54.9383
contig00001	146862	147081	Gene132	730806	-	ATG	216	44	50	66	56	0	53.7037
contig00001	147343	148096	Gene133	730806	-	ATG	750	185	191	202	172	0	52.4
contig00001	148133	148400	Gene134	730806	-	TTG	264	62	64	56	82	0	45.4545
contig00001	148736	150671	Gene135	730806	-	ATG	1932	433	560	543	396	0	57.0911
contig00001	150759	151746	Gene136	730806	-	ATG	984	184	328	259	213	0	59.6545
contig00001	151899	152688	Gene137	730806	-	ATG	786	171	217	218	180	0	55.3435
contig00001	152948	153365	Gene138	730806	-	ATG	414	84	124	102	104	0	54.5894
contig00001	153497	154088	Gene139	730806	+	ATG	588	144	152	182	110	0	56.8027
contig00001	154084	154891	Gene140	730806	-	ATG	804	173	231	235	165	0	57.9602
contig00001	154892	155885	Gene141	730806	-	ATG	990	230	284	276	200	0	56.5657
contig00001	155884	156775	Gene142	730806	-	ATG	888	123	260	280	225	0	60.8108
contig00001	156761	157727	Gene143	730806	-	ATG	963	161	269	269	264	0	55.8671
contig00001	157723	159364	Gene144	730806	-	ATG	1638	339	494	453	352	0	57.8144
contig00001	159452	160430	Gene145	730806	-	ATG	975	215	275	286	199	0	57.5385
contig00001	160596	161265	Gene146	730806	+	ATG	666	187	169	196	114	0	54.8048
contig00001	161314	161539	Gene147	730806	+	ATG	222	49	59	63	51	0	54.955
contig00001	161538	161898	Gene148	730806	+	ATG	357	76	88	103	90	0	53.5014
contig00001	161910	162135	Gene149	730806	+	ATG	222	52	56	70	44	0	56.7568
contig00001	162319	164017	Gene150	730806	+	ATG	1695	439	396	406	454	0	47.3156
contig00001	164030	165323	Gene151	730806	+	ATG	1290	334	333	359	264	0	53.6434
contig00001	165344	166226	Gene152	730806	+	ATG	879	161	232	239	247	0	53.5836
contig00001	166212	167055	Gene153	730806	+	ATG	840	155	226	227	232	0	53.9286
contig00001	167083	168136	Gene154	730806	+	ATG	1050	229	277	321	223	0	56.9524
contig00001	168153	168942	Gene155	730806	+	ATG	786	184	213	227	162	0	55.9796
contig00001	168956	170012	Gene156	730806	+	ATG	1053	213	284	322	234	0	57.5499
contig00001	170005	172285	Gene157	730806	+	ATG	2277	485	627	680	485	0	57.4001
contig00001	172274	172940	Gene158	730806	+	ATG	663	129	176	208	150	0	57.9186
contig00001	172953	174036	Gene159	730806	+	ATG	1080	263	266	301	250	0	52.5
contig00001	174204	175017	Gene160	730806	+	ATG	810	210	185	209	206	0	48.642
contig00001	175050	176061	Gene161	730806	-	ATG	1008	267	258	236	247	0	49.0079
contig00001	176216	177614	Gene162	730806	+	ATG	1395	280	379	430	306	0	57.9928
contig00001	177610	178663	Gene163	730806	+	ATG	1050	196	295	356	203	0	62
contig00001	178774	180316	Gene164	730806	+	ATG	1539	332	413	461	333	0	56.7901
contig00001	180350	180857	Gene165	730806	-	ATG	504	109	147	128	120	0	54.5635
contig00001	180963	181929	Gene166	730806	+	ATG	963	194	272	292	205	0	58.567
contig00001	181919	182411	Gene167	730806	-	GTG	489	104	139	141	105	0	57.2597
contig00001	182816	184433	Gene168	730806	+	ATG	1614	420	409	435	350	0	52.2924
contig00001	185299	186271	Gene169	730806	+	ATG	969	273	229	268	199	0	51.29
contig00001	186361	187345	Gene170	730806	+	GTG	981	219	226	307	229	0	54.3323
contig00001	187829	189203	Gene171	730806	+	GTG	1371	289	383	407	292	0	57.6222
contig00001	189245	190181	Gene172	730806	-	ATG	933	254	239	250	190	0	52.4116
contig00001	190715	190913	Gene173	730806	+	ATG	195	56	29	64	46	0	47.6923
contig00001	190916	191339	Gene174	730806	+	ATG	420	92	108	122	98	0	54.7619
contig00001	191373	192501	Gene175	730806	-	ATG	1125	308	265	286	266	0	48.9778
contig00001	192888	196413	Gene176	730806	-	ATG	3522	765	1025	1023	709	0	58.1488
contig00001	196951	197389	Gene177	730806	-	ATG	435	125	109	117	84	0	51.954
contig00001	197512	197641	Gene178	730806	-	ATG	126	27	29	36	34	0	51.5873
contig00001	197640	198651	Gene179	730806	-	ATG	1008	171	277	282	278	0	55.4563
contig00001	198656	200051	Gene180	730806	-	ATG	1392	246	385	397	364	0	56.1782
contig00001	200444	200633	Gene181	730806	+	ATG	186	41	59	38	48	0	52.1505
contig00001	200715	202140	Gene182	730806	+	ATG	1422	312	417	388	305	0	56.6104
contig00001	202279	203704	Gene183	730806	+	ATG	1422	295	369	446	312	0	57.3136
contig00001	203739	203922	Gene184	730806	-	ATG	180	46	41	56	37	0	53.8889
contig00001	203925	204279	Gene185	730806	-	ATG	351	77	95	89	90	0	52.4217
contig00001	204306	204633	Gene186	730806	-	ATG	324	66	92	83	83	0	54.0123
contig00001	204804	205050	Gene187	730806	+	ATG	243	54	53	55	81	0	44.4444
contig00001	205135	205894	Gene188	730806	+	ATG	756	161	189	219	187	0	53.9683
contig00001	205927	208102	Gene189	730806	-	ATG	2172	445	650	650	427	0	59.8527
contig00001	208098	211080	Gene190	730806	-	ATG	2979	587	916	876	600	0	60.1544
contig00001	211084	212416	Gene191	730806	-	GTG	1329	271	397	400	261	0	59.9699
contig00001	212699	214298	Gene192	730806	+	ATG	1596	404	435	439	318	0	54.7619
contig00001	214397	214631	Gene193	730806	+	ATG	231	64	60	60	47	0	51.9481
contig00001	214633	215083	Gene194	730806	-	ATG	447	66	115	154	112	0	60.179
contig00001	215079	215598	Gene195	730806	-	ATG	516	119	127	147	123	0	53.1008
contig00001	215767	216322	Gene196	730806	+	ATG	552	104	166	171	111	0	61.0507
contig00001	216388	217423	Gene197	730806	+	ATG	1032	215	277	338	202	0	59.593
contig00001	217684	218353	Gene198	730806	+	ATG	666	170	166	188	142	0	53.1532
contig00001	218483	220601	Gene199	730806	-	ATG	2115	519	605	595	396	0	56.7376
contig00001	220846	221908	Gene200	730806	+	ATG	1059	265	290	315	189	0	57.1294
contig00001	222000	223497	Gene201	730806	-	ATG	1494	258	409	462	365	0	58.2999
contig00001	223824	224715	Gene202	730806	-	ATG	888	179	251	271	187	0	58.7838
contig00001	224826	225225	Gene203	730806	+	ATG	396	86	120	126	64	0	62.1212
contig00001	225333	226335	Gene204	730806	+	ATG	999	191	308	319	181	0	62.7628
contig00001	226331	227453	Gene205	730806	+	ATG	1119	230	331	353	205	0	61.126
contig00001	227526	228786	Gene206	730806	+	ATG	1257	270	363	351	273	0	56.8019
contig00001	228800	229733	Gene207	730806	+	ATG	930	214	263	286	167	0	59.0323
contig00001	229742	230252	Gene208	730806	+	ATG	507	115	141	154	97	0	58.1854
contig00001	230261	231188	Gene209	730806	+	ATG	924	141	271	286	226	0	60.2814
contig00001	231171	231945	Gene210	730806	+	ATG	771	170	208	228	165	0	56.5499
contig00001	232012	232630	Gene211	730806	+	ATG	615	129	182	174	130	0	57.8862
contig00001	232667	232898	Gene212	730806	+	ATG	228	64	57	62	45	0	52.193
contig00001	233083	234085	Gene213	730806	+	ATG	999	220	271	294	214	0	56.5566
contig00001	234176	234812	Gene214	730806	+	ATG	633	150	171	176	136	0	54.8183
contig00001	234953	235430	Gene215	730806	-	ATG	474	116	112	137	109	0	52.5316
contig00001	235515	236448	Gene216	730806	+	ATG	930	194	247	261	228	0	54.6237
contig00001	236436	236748	Gene217	730806	-	ATG	309	70	92	92	55	0	59.5469
contig00001	236909	239012	Gene218	730806	+	ATG	2100	453	554	682	411	0	58.8571
contig00001	239076	239586	Gene219	730806	-	ATG	507	157	107	110	133	0	42.8008
contig00001	239712	240285	Gene220	730806	-	ATG	570	118	138	185	129	0	56.6667
contig00001	240390	241236	Gene221	730806	+	ATG	843	176	221	258	188	0	56.8209
contig00001	241301	241982	Gene222	730806	-	ATG	678	114	187	196	181	0	56.4897
contig00001	241978	242674	Gene223	730806	-	ATG	693	144	196	227	126	0	61.039
contig00001	242673	244218	Gene224	730806	-	ATG	1542	345	466	466	265	0	60.441
contig00001	244214	247955	Gene225	730806	-	ATG	3738	801	1190	1094	653	0	61.1022
contig00001	248022	249258	Gene226	730806	-	ATG	1233	197	366	350	320	0	58.0697
contig00001	249619	250195	Gene227	730806	-	ATG	573	121	147	180	125	0	57.0681
contig00001	250311	251802	Gene228	730806	+	ATG	1488	228	397	517	346	0	61.4247
contig00001	251845	252919	Gene229	730806	-	ATG	1071	273	275	283	240	0	52.1008
contig00001	253543	254422	Gene230	730806	-	ATG	876	160	237	260	219	0	56.7352
contig00001	254642	255230	Gene231	730806	+	ATG	585	142	154	175	114	0	56.2393
contig00001	255278	257690	Gene232	730806	+	ATG	2409	563	678	731	437	0	58.489
contig00001	257701	258586	Gene233	730806	+	ATG	882	210	239	267	166	0	57.3696
contig00001	258578	259235	Gene234	730806	+	ATG	654	149	144	190	171	0	51.0703
contig00001	259901	260720	Gene235	730806	-	ATG	816	216	197	219	184	0	50.9804
contig00001	260881	262057	Gene236	730806	+	ATG	1173	199	295	354	325	0	55.3282
contig00001	262097	263300	Gene237	730806	-	ATG	1200	268	336	354	242	0	57.5
contig00001	263430	263940	Gene238	730806	+	ATG	507	107	116	178	106	0	57.9882
contig00001	263980	264991	Gene239	730806	-	ATG	1008	224	247	322	215	0	56.4484
contig00001	265199	266909	Gene240	730806	-	ATG	1707	367	490	528	322	0	59.6368
contig00001	267253	268951	Gene241	730806	-	ATG	1695	384	485	470	356	0	56.3422
contig00001	269127	269265	Gene242	730806	-	ATG	135	41	36	35	23	0	52.5926
contig00001	269360	269576	Gene243	730806	-	ATG	213	61	55	48	49	0	48.3568
contig00001	269717	270239	Gene244	730806	-	ATG	519	119	145	124	131	0	51.8304
contig00001	270290	271142	Gene245	730806	-	ATG	849	207	241	234	167	0	55.9482
contig00001	271253	272141	Gene246	730806	+	ATG	885	173	258	274	180	0	60.113
contig00001	272210	272639	Gene247	730806	+	ATG	426	105	116	127	78	0	57.0423
contig00001	272670	273597	Gene248	730806	-	ATG	924	173	282	290	179	0	61.9048
contig00001	273589	274576	Gene249	730806	-	ATG	984	193	282	311	198	0	60.2642
contig00001	274572	275466	Gene250	730806	-	ATG	891	135	259	292	205	0	61.8406
contig00001	275465	276488	Gene251	730806	-	ATG	1020	137	304	329	250	0	62.0588
contig00001	276511	278044	Gene252	730806	-	ATG	1530	375	430	447	278	0	57.3203
contig00001	278059	278632	Gene253	730806	-	ATG	570	115	190	156	109	0	60.7018
contig00001	278644	279499	Gene254	730806	-	ATG	852	161	256	268	167	0	61.5023
contig00001	279766	281242	Gene255	730806	+	ATG	1473	283	422	447	321	0	58.9952
contig00001	281279	282539	Gene256	730806	+	GTG	1257	276	333	369	279	0	55.8473
contig00001	282627	283524	Gene257	730806	+	ATG	894	162	245	301	186	0	61.0738
contig00001	283694	285212	Gene258	730806	+	ATG	1515	343	416	489	267	0	59.736
contig00001	285278	286649	Gene259	730806	+	ATG	1368	231	375	427	335	0	58.6257
contig00001	286648	288055	Gene260	730806	+	ATG	1404	255	402	469	278	0	62.037
contig00001	288083	289100	Gene261	730806	+	GTG	1014	214	300	292	208	0	58.3826
contig00001	289198	290749	Gene262	730806	+	ATG	1548	344	417	464	323	0	56.9121
contig00001	290813	291590	Gene263	730806	+	ATG	774	197	201	233	143	0	56.0724
contig00001	291627	292917	Gene264	730806	-	ATG	1287	278	381	378	250	0	58.9744
contig00001	292924	293212	Gene265	730806	-	ATG	285	73	80	77	55	0	55.0877
contig00001	293337	294819	Gene266	730806	-	ATG	1479	312	444	438	285	0	59.6349
contig00001	294930	295815	Gene267	730806	+	TTG	882	194	249	254	185	0	57.0295
contig00001	295805	296699	Gene268	730806	-	ATG	891	166	272	268	185	0	60.6061
contig00001	296715	297693	Gene269	730806	-	ATG	975	227	272	264	212	0	54.9744
contig00001	297800	298685	Gene270	730806	-	ATG	882	186	256	259	181	0	58.39
contig00001	298797	299325	Gene271	730806	-	ATG	525	122	124	131	148	0	48.5714
contig00001	299456	301244	Gene272	730806	+	ATG	1785	368	501	534	382	0	57.9832
contig00001	301240	303709	Gene273	730806	+	ATG	2466	496	734	754	482	0	60.3406
contig00001	303724	305800	Gene274	730806	+	ATG	2073	432	592	638	411	0	59.3343
contig00001	305796	306345	Gene275	730806	-	ATG	546	130	145	166	105	0	56.9597
contig00001	306569	307292	Gene276	730806	+	ATG	720	122	204	235	159	0	60.9722
contig00001	307288	308275	Gene277	730806	+	ATG	984	160	270	313	241	0	59.248
contig00001	308284	309280	Gene278	730806	+	ATG	993	183	299	300	211	0	60.3223
contig00001	309292	310672	Gene279	730806	-	ATG	1377	215	406	421	335	0	60.0581
contig00001	310799	311708	Gene280	730806	+	ATG	906	186	241	291	188	0	58.7196
contig00001	311801	312068	Gene281	730806	+	ATG	264	68	67	70	59	0	51.8939
contig00001	312055	312541	Gene282	730806	+	GTG	483	110	116	142	115	0	53.4161
contig00001	312737	313307	Gene283	730806	-	ATG	567	150	127	156	134	0	49.9118
contig00001	313491	314784	Gene284	730806	-	ATG	1290	290	326	387	287	0	55.2713
contig00001	314888	315647	Gene285	730806	-	ATG	756	169	195	231	161	0	56.3492
contig00001	315733	316318	Gene286	730806	+	GTG	582	152	139	169	122	0	52.921
contig00001	316402	317161	Gene287	730806	+	ATG	756	158	228	211	159	0	58.0688
contig00001	317167	318358	Gene288	730806	-	ATG	1188	229	334	363	262	0	58.67
contig00001	318493	319789	Gene289	730806	-	ATG	1293	252	376	382	283	0	58.6234
contig00001	319785	320526	Gene290	730806	-	GTG	738	153	195	237	153	0	58.5366
contig00001	320570	321566	Gene291	730806	-	ATG	993	227	278	281	207	0	56.2941
contig00001	321940	324148	Gene292	730806	-	ATG	2205	530	522	584	569	0	50.1587
contig00001	324147	325401	Gene293	730806	-	ATG	1251	325	311	306	309	0	49.3205
contig00001	327254	327563	Gene294	730806	-	ATG	306	64	80	79	83	0	51.9608
contig00001	328272	328821	Gene295	730806	+	ATG	546	126	150	159	111	0	56.5934
contig00001	328808	329723	Gene296	730806	-	ATG	912	180	253	239	240	0	53.9474
contig00001	329923	331375	Gene297	730806	-	GTG	1449	312	394	423	320	0	56.3837
contig00001	331492	332020	Gene298	730806	-	ATG	525	112	140	161	112	0	57.3333
contig00001	332102	333068	Gene299	730806	-	ATG	963	188	252	302	221	0	57.5286
contig00001	333126	333489	Gene300	730806	-	ATG	360	68	106	101	85	0	57.5
contig00001	333488	334415	Gene301	730806	-	GTG	924	179	254	288	203	0	58.658
contig00001	334477	336154	Gene302	730806	-	ATG	1674	360	466	473	375	0	56.0932
contig00001	336194	337577	Gene303	730806	-	ATG	1380	250	386	478	266	0	62.6087
contig00001	337676	338555	Gene304	730806	+	ATG	876	159	264	282	171	0	62.3288
contig00001	338575	339388	Gene305	730806	-	ATG	810	159	223	265	163	0	60.2469
contig00001	339412	340243	Gene306	730806	-	TTG	828	154	234	263	177	0	60.0242
contig00001	340419	341574	Gene307	730806	+	GTG	1152	185	313	365	289	0	58.8542
contig00001	341619	342285	Gene308	730806	-	ATG	663	122	160	212	169	0	56.1086
contig00001	342541	342976	Gene309	730806	+	GTG	432	123	105	105	99	0	48.6111
contig00001	342996	343377	Gene310	730806	+	ATG	378	106	91	86	95	0	46.8254
contig00001	343409	343625	Gene311	730806	+	ATG	213	51	66	51	45	0	54.9296
contig00001	343663	344563	Gene312	730806	-	ATG	897	123	231	300	243	0	59.1973
contig00001	344756	345974	Gene313	730806	+	ATG	1215	211	341	367	296	0	58.2716
contig00001	346020	346659	Gene314	730806	-	TTG	636	163	149	188	136	0	52.9874
contig00001	346711	347410	Gene315	730806	-	ATG	696	138	169	249	140	0	60.0575
contig00001	347419	348217	Gene316	730806	-	ATG	795	166	232	249	148	0	60.5031
contig00001	348216	349290	Gene317	730806	-	ATG	1071	147	310	355	259	0	62.0915
contig00001	349289	350864	Gene318	730806	-	ATG	1572	271	449	531	321	0	62.341
contig00001	350887	352159	Gene319	730806	-	ATG	1269	288	363	370	248	0	57.762
contig00001	352360	353464	Gene320	730806	-	ATG	1101	228	325	348	200	0	61.1262
contig00001	353614	354031	Gene321	730806	-	ATG	414	74	115	141	84	0	61.8357
contig00001	354104	355103	Gene322	730806	+	ATG	996	189	293	313	201	0	60.8434
contig00001	355250	355613	Gene323	730806	-	ATG	360	94	86	100	80	0	51.6667
contig00001	355857	356091	Gene324	730806	+	ATG	231	56	57	69	49	0	54.5455
contig00001	356087	358052	Gene325	730806	-	ATG	1962	439	564	566	393	0	57.5943
contig00001	358132	358660	Gene326	730806	-	ATG	525	107	156	159	103	0	60
contig00001	358751	359918	Gene327	730806	+	ATG	1164	155	371	371	267	0	63.7457
contig00001	359897	360770	Gene328	730806	-	ATG	870	202	252	241	175	0	56.6667
contig00001	360944	361841	Gene329	730806	+	ATG	894	138	274	258	224	0	59.5078
contig00001	361874	362549	Gene330	730806	-	ATG	672	171	167	180	154	0	51.6369
contig00001	362684	364283	Gene331	730806	-	ATG	1596	389	433	463	311	0	56.1404
contig00001	364391	365621	Gene332	730806	+	ATG	1227	296	335	341	255	0	55.0937
contig00001	365617	366211	Gene333	730806	-	ATG	591	150	156	155	130	0	52.6227
contig00001	366207	367155	Gene334	730806	-	ATG	945	136	266	303	240	0	60.2116
contig00001	367327	368308	Gene335	730806	+	ATG	978	213	264	312	189	0	58.8957
contig00001	368302	368842	Gene336	730806	-	ATG	537	123	146	151	117	0	55.3073
contig00001	368901	370557	Gene337	730806	-	ATG	1653	333	493	485	342	0	59.1652
contig00001	370786	371560	Gene338	730806	-	ATG	771	175	191	244	161	0	56.4202
contig00001	371561	372734	Gene339	730806	-	TTG	1170	236	336	342	256	0	57.9487
contig00001	372853	373696	Gene340	730806	+	ATG	840	171	250	258	161	0	60.4762
contig00001	373682	375188	Gene341	730806	-	ATG	1503	258	445	504	296	0	63.1404
contig00001	375230	376574	Gene342	730806	-	ATG	1341	269	411	398	263	0	60.3281
contig00001	376801	377725	Gene343	730806	+	ATG	921	178	263	286	194	0	59.6091
contig00001	377766	379440	Gene344	730806	-	ATG	1671	372	482	523	294	0	60.1436
contig00001	379617	380736	Gene345	730806	-	ATG	1116	242	304	353	217	0	58.871
contig00001	380768	381044	Gene346	730806	-	ATG	273	57	76	85	55	0	58.9744
contig00001	381288	381894	Gene347	730806	+	ATG	603	118	143	155	187	0	49.4196
contig00001	382082	382355	Gene348	730806	+	ATG	270	72	64	74	60	0	51.1111
contig00001	382543	382783	Gene349	730806	+	ATG	237	76	57	50	54	0	45.1477
contig00001	382901	383201	Gene350	730806	+	ATG	297	86	68	72	71	0	47.138
contig00001	383224	383503	Gene351	730806	+	ATG	276	79	59	66	72	0	45.2899
contig00001	383587	385045	Gene352	730806	-	ATG	1455	412	272	376	395	0	44.5361
contig00001	385507	386215	Gene353	730806	+	ATG	705	188	160	159	198	0	45.2482
contig00001	386249	387425	Gene354	730806	-	ATG	1173	274	311	362	226	0	57.3743
contig00001	387421	389587	Gene355	730806	-	ATG	2163	412	602	715	434	0	60.8877
contig00001	389763	407817	Gene356	730806	-	ATG	18051	3974	5464	5672	2941	0	61.6919
contig00001	407938	409270	Gene357	730806	-	ATG	1329	315	361	398	255	0	57.1106
contig00001	410008	410752	Gene358	730806	+	ATG	741	162	212	207	160	0	56.5452
contig00001	410765	411833	Gene359	730806	+	ATG	1065	239	288	330	208	0	58.0282
contig00001	411875	412406	Gene360	730806	-	ATG	528	108	134	146	140	0	53.0303
contig00001	412493	413933	Gene361	730806	-	ATG	1437	327	375	453	282	0	57.62
contig00001	414131	414926	Gene362	730806	-	ATG	792	151	241	241	159	0	60.8586
contig00001	415317	416637	Gene363	730806	+	ATG	1317	258	351	366	342	0	54.4419
contig00001	416795	418451	Gene364	730806	+	ATG	1653	289	505	471	388	0	59.0442
contig00001	418470	419553	Gene365	730806	+	ATG	1080	251	316	325	188	0	59.3519
contig00001	419549	420929	Gene366	730806	+	ATG	1377	269	416	425	267	0	61.0748
contig00001	421058	424961	Gene367	730806	-	ATG	3900	860	1111	1222	707	0	59.8205
contig00001	425165	425771	Gene368	730806	+	ATG	603	131	180	165	127	0	57.2139
contig00001	425861	426548	Gene369	730806	+	ATG	684	141	200	187	156	0	56.5789
contig00001	426555	427068	Gene370	730806	-	ATG	510	157	120	149	84	0	52.7451
contig00001	427264	428239	Gene371	730806	+	ATG	972	246	263	240	223	0	51.749
contig00001	428266	429295	Gene372	730806	+	ATG	1026	240	284	305	197	0	57.4074
contig00001	429298	430231	Gene373	730806	-	ATG	930	162	280	289	199	0	61.1828
contig00001	430329	430764	Gene374	730806	+	ATG	432	72	112	132	116	0	56.4815
contig00001	430768	431227	Gene375	730806	+	ATG	456	84	118	138	116	0	56.1404
contig00001	431223	431757	Gene376	730806	-	ATG	531	115	133	175	108	0	58.0038
contig00001	431753	432278	Gene377	730806	-	ATG	522	100	163	157	102	0	61.3027
contig00001	432274	432760	Gene378	730806	-	ATG	483	59	138	167	119	0	63.147
contig00001	432756	433977	Gene379	730806	-	ATG	1218	219	375	383	241	0	62.2332
contig00001	433973	434696	Gene380	730806	-	ATG	720	141	211	209	159	0	58.3333
contig00001	434697	435957	Gene381	730806	-	ATG	1257	230	376	396	255	0	61.4161
contig00001	435953	436673	Gene382	730806	-	ATG	717	122	219	236	140	0	63.4589
contig00001	436669	437104	Gene383	730806	-	ATG	432	78	129	125	100	0	58.7963
contig00001	437362	437560	Gene384	730806	+	ATG	195	55	47	51	42	0	50.2564
contig00001	437561	438314	Gene385	730806	+	ATG	750	164	189	213	184	0	53.6
contig00001	438367	440344	Gene386	730806	-	ATG	1974	502	528	586	358	0	56.4336
contig00001	440545	441181	Gene387	730806	+	GTG	633	163	157	155	158	0	49.2891
contig00001	441221	441827	Gene388	730806	-	ATG	603	133	137	214	119	0	58.209
contig00001	441836	442763	Gene389	730806	-	ATG	924	171	259	290	204	0	59.4156
contig00001	442882	444199	Gene390	730806	-	ATG	1314	282	385	408	239	0	60.3501
contig00001	444225	445431	Gene391	730806	-	ATG	1203	211	340	437	215	0	64.5885
contig00001	445430	445853	Gene392	730806	-	ATG	420	99	129	126	66	0	60.7143
contig00001	445842	447270	Gene393	730806	-	ATG	1425	259	435	472	259	0	63.6491
contig00001	447271	448057	Gene394	730806	-	GTG	783	142	240	257	144	0	63.4738
contig00001	448059	448827	Gene395	730806	-	ATG	765	142	246	246	131	0	64.3137
contig00001	448823	449894	Gene396	730806	-	ATG	1068	228	324	337	179	0	61.8914
contig00001	449901	450399	Gene397	730806	-	ATG	495	93	160	144	98	0	61.4141
contig00001	450410	451157	Gene398	730806	-	ATG	744	137	234	245	128	0	64.3817
contig00001	451165	451453	Gene399	730806	-	ATG	285	60	77	86	62	0	57.193
contig00001	451465	452395	Gene400	730806	-	GTG	927	203	276	296	152	0	61.7044
contig00001	452680	454720	Gene401	730806	+	ATG	2037	392	618	659	368	0	62.6902
contig00001	454915	457186	Gene402	730806	+	ATG	2268	563	625	652	428	0	56.3051
contig00001	457357	459331	Gene403	730806	+	ATG	1971	515	556	547	353	0	55.9614
contig00001	459383	460490	Gene404	730806	+	ATG	1104	197	308	334	265	0	58.1522
contig00001	460560	462060	Gene405	730806	-	ATG	1497	287	428	510	272	0	62.6587
contig00001	462301	463210	Gene406	730806	+	ATG	906	190	250	283	183	0	58.83
contig00001	463210	463528	Gene407	730806	-	ATG	315	76	83	105	51	0	59.6825
contig00001	463535	463727	Gene408	730806	-	ATG	189	50	50	54	35	0	55.0265
contig00001	463723	466363	Gene409	730806	-	ATG	2637	558	753	831	495	0	60.0683
contig00001	466573	467563	Gene410	730806	+	ATG	987	231	265	271	220	0	54.306
contig00001	467834	468671	Gene411	730806	+	ATG	834	186	231	236	181	0	55.9952
contig00001	468730	469009	Gene412	730806	-	ATG	276	79	59	69	69	0	46.3768
contig00001	469260	469851	Gene413	730806	+	ATG	588	162	178	169	79	0	59.0136
contig00001	469929	472026	Gene414	730806	-	GTG	2094	458	628	627	381	0	59.9331
contig00001	472036	472402	Gene415	730806	-	ATG	363	56	103	112	92	0	59.2287
contig00001	473109	473379	Gene416	730806	+	GTG	267	64	50	82	71	0	49.4382
contig00001	473507	474275	Gene417	730806	-	ATG	765	169	198	231	167	0	56.0784
contig00001	474271	475330	Gene418	730806	-	ATG	1056	150	286	323	297	0	57.6705
contig00001	475347	476340	Gene419	730806	-	ATG	990	233	250	279	228	0	53.4343
contig00001	476346	478419	Gene420	730806	-	ATG	2070	521	550	566	433	0	53.913
contig00001	478835	481004	Gene421	730806	-	ATG	2166	519	609	614	424	0	56.4635
contig00001	481168	482227	Gene422	730806	+	ATG	1056	291	259	288	218	0	51.7992
contig00001	482583	483531	Gene423	730806	+	GTG	945	222	247	244	232	0	51.9577
contig00001	483573	484308	Gene424	730806	-	ATG	732	194	172	204	162	0	51.3661
contig00001	484553	485240	Gene425	730806	+	GTG	684	179	154	169	182	0	47.2222
contig00001	485302	486235	Gene426	730806	-	TTG	930	240	214	247	229	0	49.5699
contig00001	486514	487480	Gene427	730806	+	ATG	963	224	235	257	247	0	51.0903
contig00001	487800	491109	Gene428	730806	+	ATG	3306	803	805	928	770	0	52.4198
contig00001	491195	491957	Gene429	730806	-	ATG	759	207	182	204	166	0	50.8564
contig00001	493061	494180	Gene430	730806	-	ATG	1116	268	281	341	226	0	55.7348
contig00001	494331	494751	Gene431	730806	-	ATG	417	92	101	115	109	0	51.7986
contig00001	495077	495317	Gene432	730806	+	ATG	237	66	45	78	48	0	51.8987
contig00001	496146	496815	Gene433	730806	+	ATG	666	169	164	199	134	0	54.5045
contig00001	496861	498895	Gene434	730806	-	ATG	2031	432	565	620	414	0	58.3456
contig00001	499038	499785	Gene435	730806	+	ATG	744	176	208	225	135	0	58.1989
contig00001	499875	500562	Gene436	730806	+	ATG	684	168	193	172	151	0	53.3626
contig00001	500597	501029	Gene437	730806	-	ATG	429	122	96	109	102	0	47.7855
contig00001	501316	501520	Gene438	730806	+	ATG	201	55	49	60	37	0	54.2289
contig00001	501564	503028	Gene439	730806	-	ATG	1461	306	396	469	290	0	59.206
contig00001	503251	504592	Gene440	730806	-	GTG	1338	234	357	422	325	0	58.2212
contig00001	504703	505726	Gene441	730806	-	ATG	1020	227	284	307	202	0	57.9412
contig00001	505737	506952	Gene442	730806	-	ATG	1212	263	340	352	257	0	57.0957
contig00001	507062	507389	Gene443	730806	-	ATG	324	39	94	111	80	0	63.2716
contig00001	507539	507878	Gene444	730806	+	ATG	336	90	96	92	58	0	55.9524
contig00001	507877	508438	Gene445	730806	+	ATG	558	136	136	150	136	0	51.2545
contig00001	508455	509166	Gene446	730806	-	GTG	708	185	171	212	140	0	54.096
contig00001	509501	510212	Gene447	730806	+	ATG	708	221	161	152	174	0	44.209
contig00001	510314	510620	Gene448	730806	+	ATG	303	72	88	84	59	0	56.7657
contig00001	510750	513189	Gene449	730806	+	ATG	2436	581	736	678	441	0	58.046
contig00001	513199	513817	Gene450	730806	+	ATG	615	131	187	182	115	0	60
contig00001	513818	514673	Gene451	730806	+	ATG	852	128	216	283	225	0	58.5681
contig00001	514717	515332	Gene452	730806	+	ATG	612	112	183	185	132	0	60.1307
contig00001	515440	515752	Gene453	730806	+	ATG	309	97	65	87	60	0	49.1909
contig00001	515886	516201	Gene454	730806	-	ATG	312	106	55	76	75	0	41.9872
contig00001	516240	516918	Gene455	730806	-	ATG	675	183	137	150	205	0	42.5185
contig00001	517004	517889	Gene456	730806	-	ATG	882	178	248	276	180	0	59.4104
contig00001	518072	519131	Gene457	730806	+	ATG	1056	237	293	307	219	0	56.8182
contig00001	519346	520090	Gene458	730806	+	TTG	741	140	205	190	206	0	53.3063
contig00001	520352	521063	Gene459	730806	+	ATG	708	113	216	201	178	0	58.8983
contig00001	521081	521981	Gene460	730806	+	ATG	897	220	254	255	168	0	56.7447
contig00001	521989	522637	Gene461	730806	+	ATG	645	92	185	201	167	0	59.845
contig00001	522636	523785	Gene462	730806	+	ATG	1146	263	317	347	219	0	57.9407
contig00001	523889	525200	Gene463	730806	+	ATG	1308	194	373	437	304	0	61.9266
contig00001	525960	527181	Gene464	730806	-	GTG	1218	255	333	366	264	0	57.3892
contig00001	527302	528208	Gene465	730806	-	ATG	903	184	251	273	195	0	58.0288
contig00001	528329	529583	Gene466	730806	+	GTG	1251	180	366	370	335	0	58.8329
contig00001	529752	530235	Gene467	730806	+	ATG	480	133	110	123	114	0	48.5417
contig00001	530695	531034	Gene468	730806	+	ATG	336	101	68	76	91	0	42.8571
contig00001	531135	532623	Gene469	730806	+	ATG	1485	310	438	442	295	0	59.2593
contig00001	532766	533078	Gene470	730806	+	ATG	309	105	86	75	43	0	52.1036
contig00001	533356	534178	Gene471	730806	+	ATG	819	163	228	248	180	0	58.1197
contig00001	534183	534513	Gene472	730806	-	ATG	327	60	78	100	89	0	54.4343
contig00001	534499	534892	Gene473	730806	-	ATG	390	101	79	102	108	0	46.4103
contig00001	535282	536323	Gene474	730806	+	ATG	1038	176	292	291	279	0	56.1657
contig00001	536319	537267	Gene475	730806	-	ATG	945	163	289	311	182	0	63.4921
contig00001	537259	538294	Gene476	730806	-	ATG	1032	233	271	315	213	0	56.7829
contig00001	538498	538846	Gene477	730806	+	ATG	345	96	90	88	71	0	51.5942
contig00001	539013	540033	Gene478	730806	+	ATG	1017	193	284	306	234	0	58.0138
contig00001	540298	541216	Gene479	730806	+	ATG	915	194	291	252	178	0	59.3443
contig00001	541218	541974	Gene480	730806	+	ATG	753	170	230	211	142	0	58.5657
contig00001	541976	542255	Gene481	730806	+	ATG	276	67	80	73	56	0	55.4348
contig00001	542241	543384	Gene482	730806	+	GTG	1140	246	340	329	225	0	58.6842
contig00001	543389	545666	Gene483	730806	+	ATG	2274	385	720	717	452	0	63.1926
contig00001	545753	548183	Gene484	730806	-	ATG	2427	499	671	729	528	0	57.6844
contig00001	548805	549006	Gene485	730806	+	ATG	198	52	52	56	38	0	54.5455
contig00001	549052	549919	Gene486	730806	-	ATG	864	171	229	281	183	0	59.0278
contig00001	550063	551725	Gene487	730806	+	ATG	1659	381	491	495	292	0	59.4334
contig00001	551761	552325	Gene488	730806	-	ATG	561	123	156	170	112	0	58.1105
contig00001	553093	553609	Gene489	730806	+	ATG	513	97	144	169	103	0	61.0136
contig00001	553792	554545	Gene490	730806	+	ATG	750	180	200	204	166	0	53.8667
contig00001	554683	555634	Gene491	730806	+	ATG	948	234	240	273	201	0	54.1139
contig00001	555675	556785	Gene492	730806	-	ATG	1107	212	308	319	268	0	56.6396
contig00001	556892	558281	Gene493	730806	-	ATG	1386	264	365	436	321	0	57.7922
contig00001	558291	559821	Gene494	730806	-	ATG	1527	320	395	474	338	0	56.909
contig00001	560356	561301	Gene495	730806	+	ATG	942	254	260	258	170	0	54.9894
contig00001	561486	562869	Gene496	730806	+	ATG	1380	208	392	424	356	0	59.1304
contig00001	562908	563631	Gene497	730806	+	ATG	720	163	219	194	144	0	57.3611
contig00001	563627	563963	Gene498	730806	-	ATG	333	49	87	105	92	0	57.6577
contig00001	564054	564807	Gene499	730806	+	GTG	750	156	202	219	173	0	56.1333
contig00001	565054	565315	Gene500	730806	+	ATG	258	79	65	57	57	0	47.2868
contig00001	566216	567515	Gene501	730806	+	ATG	1296	265	376	366	289	0	57.2531
contig00001	567589	568519	Gene502	730806	+	ATG	927	198	277	280	172	0	60.0863
contig00001	568519	569914	Gene503	730806	-	ATG	1392	313	409	428	242	0	60.1293
contig00001	570095	571742	Gene504	730806	-	ATG	1644	384	479	480	301	0	58.3333
contig00001	571941	573117	Gene505	730806	+	ATG	1173	258	333	337	245	0	57.1185
contig00001	573216	574743	Gene506	730806	+	ATG	1524	406	385	451	282	0	54.8556
contig00001	574824	575853	Gene507	730806	-	ATG	1026	193	282	361	190	0	62.6706
contig00001	576032	577625	Gene508	730806	+	ATG	1590	292	469	462	367	0	58.5535
contig00001	577674	578847	Gene509	730806	+	ATG	1170	255	321	341	253	0	56.5812
contig00001	578943	579945	Gene510	730806	+	ATG	999	208	295	287	209	0	58.2583
contig00001	579999	581040	Gene511	730806	-	ATG	1038	208	295	325	210	0	59.7303
contig00001	581635	581851	Gene512	730806	+	ATG	213	53	53	50	57	0	48.3568
contig00001	581936	582377	Gene513	730806	+	ATG	438	74	124	117	123	0	55.0228
contig00001	582453	583035	Gene514	730806	+	ATG	579	89	157	163	170	0	55.2677
contig00001	583034	583613	Gene515	730806	+	ATG	576	113	160	174	129	0	57.9861
contig00001	583605	585627	Gene516	730806	+	ATG	2019	442	600	644	333	0	61.6147
contig00001	585627	586680	Gene517	730806	+	ATG	1050	161	327	310	252	0	60.6667
contig00001	586690	587311	Gene518	730806	+	ATG	618	150	177	176	115	0	57.1197
contig00001	587313	588000	Gene519	730806	+	ATG	684	125	192	202	165	0	57.6023
contig00001	587996	588632	Gene520	730806	+	ATG	633	150	177	182	124	0	56.7141
contig00001	589240	590749	Gene521	730806	+	GTG	1506	294	402	420	390	0	54.5817
contig00001	590854	591460	Gene522	730806	+	ATG	603	136	165	174	128	0	56.2189
contig00001	591520	592381	Gene523	730806	-	ATG	858	182	228	268	180	0	57.8089
contig00001	592447	593677	Gene524	730806	-	GTG	1227	288	334	353	252	0	55.9902
contig00001	593847	594504	Gene525	730806	-	ATG	654	152	179	189	134	0	56.2691
contig00001	594561	594885	Gene526	730806	-	ATG	321	83	77	82	79	0	49.5327
contig00001	594978	596103	Gene527	730806	-	ATG	1122	211	325	365	221	0	61.4973
contig00001	596358	596826	Gene528	730806	+	ATG	465	95	113	148	109	0	56.129
contig00001	597061	598387	Gene529	730806	+	GTG	1323	273	332	335	383	0	50.4157
contig00001	598425	598860	Gene530	730806	-	TTG	432	106	126	113	87	0	55.3241
contig00001	599053	599290	Gene531	730806	+	GTG	234	29	66	61	78	0	54.2735
contig00001	599292	600153	Gene532	730806	+	ATG	858	190	245	235	188	0	55.9441
contig00001	600152	602186	Gene533	730806	+	ATG	2031	352	632	589	458	0	60.1182
contig00001	602164	602683	Gene534	730806	-	ATG	516	126	134	165	91	0	57.9457
contig00001	602763	603660	Gene535	730806	-	ATG	894	173	260	261	200	0	58.2774
contig00001	603708	603960	Gene536	730806	-	GTG	249	62	61	75	51	0	54.6185
contig00001	604095	605736	Gene537	730806	+	ATG	1638	364	456	433	385	0	54.2735
contig00001	605825	606362	Gene538	730806	+	ATG	534	116	147	155	116	0	56.5543
contig00001	606415	607513	Gene539	730806	+	ATG	1095	232	344	313	206	0	60
contig00001	607612	608020	Gene540	730806	+	ATG	405	92	104	122	87	0	55.8025
contig00001	608116	608776	Gene541	730806	+	ATG	657	147	193	185	132	0	57.5342
contig00001	608853	609201	Gene542	730806	-	ATG	345	88	91	94	72	0	53.6232
contig00001	609564	610299	Gene543	730806	+	ATG	732	207	208	188	129	0	54.0984
contig00001	610421	611003	Gene544	730806	+	ATG	579	141	167	150	121	0	54.7496
contig00001	611040	612207	Gene545	730806	-	ATG	1164	180	331	376	277	0	60.7388
contig00001	612368	612458	Gene546	730806	-	ATG	87	13	21	22	31	0	49.4253
contig00001	612755	613781	Gene547	730806	+	ATG	1023	228	286	294	215	0	56.696
contig00001	613798	614710	Gene548	730806	-	ATG	909	151	259	317	182	0	63.3663
contig00001	614823	616023	Gene549	730806	+	GTG	1197	181	376	349	291	0	60.5681
contig00001	616320	617469	Gene550	730806	+	ATG	1146	253	296	328	269	0	54.4503
contig00001	617500	618142	Gene551	730806	-	ATG	639	174	138	185	142	0	50.5477
contig00001	618367	619741	Gene552	730806	+	GTG	1371	221	379	420	351	0	58.2786
contig00001	620174	621770	Gene553	730806	+	ATG	1593	360	423	457	353	0	55.2417
contig00001	621798	622434	Gene554	730806	-	ATG	633	149	167	175	142	0	54.0284
contig00001	622506	623289	Gene555	730806	-	ATG	780	165	228	232	155	0	58.9744
contig00001	623414	623555	Gene556	730806	+	ATG	138	40	32	41	25	0	52.8986
contig00001	623611	625018	Gene557	730806	-	ATG	1404	329	411	395	269	0	57.4074
contig00001	625162	625330	Gene558	730806	-	ATG	165	42	42	45	36	0	52.7273
contig00001	625448	625664	Gene559	730806	-	ATG	213	54	48	72	39	0	56.338
contig00001	625766	626579	Gene560	730806	-	ATG	810	218	214	225	153	0	54.1975
contig00001	626602	627271	Gene561	730806	-	ATG	666	116	178	201	171	0	56.9069
contig00001	627263	628286	Gene562	730806	-	ATG	1020	250	274	300	196	0	56.2745
contig00001	628685	630056	Gene563	730806	+	ATG	1368	265	427	423	253	0	62.1345
contig00001	630068	631214	Gene564	730806	+	ATG	1143	222	357	350	214	0	61.8548
contig00001	631591	633013	Gene565	730806	+	ATG	1419	372	375	391	281	0	53.9817
contig00001	633325	633562	Gene566	730806	+	ATG	234	61	63	59	51	0	52.1368
contig00001	633622	634636	Gene567	730806	-	ATG	1011	217	287	303	204	0	58.3581
contig00001	634733	635150	Gene568	730806	-	ATG	414	99	113	114	88	0	54.8309
contig00001	635164	636385	Gene569	730806	-	ATG	1218	249	350	387	232	0	60.509
contig00001	636381	637653	Gene570	730806	-	ATG	1269	281	370	388	230	0	59.7321
contig00001	637627	638374	Gene571	730806	-	ATG	744	182	174	217	171	0	52.5538
contig00001	638383	639874	Gene572	730806	-	ATG	1488	362	411	423	292	0	56.0484
contig00001	639882	640251	Gene573	730806	-	ATG	366	85	94	103	84	0	53.8251
contig00001	640756	641116	Gene574	730806	+	ATG	357	98	86	94	79	0	50.4202
contig00001	641093	641570	Gene575	730806	+	ATG	474	139	110	120	105	0	48.5232
contig00001	641680	642409	Gene576	730806	-	ATG	726	175	181	216	154	0	54.6832
contig00001	642598	643819	Gene577	730806	-	ATG	1218	276	306	338	298	0	52.8736
contig00001	644158	644398	Gene578	730806	+	ATG	237	65	64	57	51	0	51.0549
contig00001	644752	645031	Gene579	730806	+	ATG	276	61	69	69	77	0	50
contig00001	645087	645741	Gene580	730806	-	ATG	651	160	145	157	189	0	46.3902
contig00001	645782	646274	Gene581	730806	-	TTG	489	101	139	143	106	0	57.6687
contig00001	646306	647254	Gene582	730806	-	ATG	945	203	285	265	192	0	58.2011
contig00001	647255	649796	Gene583	730806	-	ATG	2538	554	717	788	479	0	59.2987
contig00001	649823	650501	Gene584	730806	-	ATG	675	172	166	166	171	0	49.1852
contig00001	650558	651089	Gene585	730806	-	ATG	528	128	126	146	128	0	51.5152
contig00001	651443	652103	Gene586	730806	+	ATG	657	161	170	164	162	0	50.8371
contig00001	652180	652810	Gene587	730806	+	ATG	627	166	163	154	144	0	50.5582
contig00001	652856	653051	Gene588	730806	-	ATG	192	55	44	46	47	0	46.875
contig00001	653136	653547	Gene589	730806	-	ATG	408	75	109	145	79	0	62.2549
contig00001	653543	656600	Gene590	730806	-	ATG	3054	610	863	961	620	0	59.725
contig00001	656797	657913	Gene591	730806	+	ATG	1113	153	314	366	280	0	61.0961
contig00001	658235	660545	Gene592	730806	-	ATG	2307	441	642	801	423	0	62.5488
contig00001	660614	661874	Gene593	730806	-	ATG	1257	206	354	356	341	0	56.4837
contig00001	661937	662096	Gene594	730806	-	TTG	156	44	34	38	40	0	46.1538
contig00001	662249	664628	Gene595	730806	-	ATG	2376	507	686	743	440	0	60.1431
contig00001	664834	665797	Gene596	730806	+	ATG	960	232	274	241	213	0	53.6458
contig00001	665948	666995	Gene597	730806	+	ATG	1044	236	307	304	197	0	58.5249
contig00001	667193	667382	Gene598	730806	+	ATG	186	54	60	45	27	0	56.4516
contig00001	667458	669441	Gene599	730806	+	ATG	1980	435	635	559	351	0	60.303
contig00001	669476	670505	Gene600	730806	+	ATG	1026	210	312	327	177	0	62.2807
contig00001	670501	671320	Gene601	730806	+	ATG	816	152	261	277	126	0	65.9314
contig00001	671319	672312	Gene602	730806	+	ATG	990	119	302	343	226	0	65.1515
contig00001	672304	673084	Gene603	730806	+	ATG	777	125	242	255	155	0	63.964
contig00001	673080	674523	Gene604	730806	-	ATG	1440	275	418	449	298	0	60.2083
contig00001	674584	675298	Gene605	730806	-	ATG	711	165	165	168	213	0	46.8354
contig00001	675590	676055	Gene606	730806	-	ATG	462	90	131	123	118	0	54.9784
contig00001	676127	676883	Gene607	730806	-	ATG	753	139	232	235	147	0	62.0186
contig00001	676882	677434	Gene608	730806	-	ATG	549	135	135	166	113	0	54.827
contig00001	677467	678448	Gene609	730806	-	ATG	978	121	285	336	236	0	63.4969
contig00001	678551	678851	Gene610	730806	-	ATG	297	87	67	81	62	0	49.8316
contig00001	678855	681243	Gene611	730806	-	ATG	2385	537	640	719	489	0	56.9811
contig00001	681258	682242	Gene612	730806	-	ATG	981	230	279	263	209	0	55.2497
contig00001	682546	682903	Gene613	730806	-	ATG	354	98	90	87	79	0	50
contig00001	682953	683151	Gene614	730806	-	ATG	195	57	52	46	40	0	50.2564
contig00001	683248	683683	Gene615	730806	-	GTG	432	130	92	115	95	0	47.9167
contig00001	683794	685723	Gene616	730806	-	ATG	1926	501	485	524	416	0	52.3884
contig00001	686522	686756	Gene617	730806	-	ATG	231	57	61	56	57	0	50.6494
contig00001	687019	687778	Gene618	730806	-	ATG	756	184	210	205	157	0	54.8942
contig00001	688074	689007	Gene619	730806	+	ATG	930	199	256	298	177	0	59.5699
contig00001	689098	689389	Gene620	730806	+	ATG	288	83	73	77	55	0	52.0833
contig00001	689494	690355	Gene621	730806	+	ATG	858	170	253	235	200	0	56.8765
contig00001	690389	690926	Gene622	730806	-	ATG	534	111	141	128	154	0	50.3745
contig00001	691067	691739	Gene623	730806	+	ATG	669	132	191	199	147	0	58.296
contig00001	691868	692630	Gene624	730806	+	ATG	759	160	206	237	156	0	58.3663
contig00001	692725	693316	Gene625	730806	+	ATG	588	103	171	163	151	0	56.8027
contig00001	693443	694835	Gene626	730806	+	ATG	1389	242	395	414	338	0	58.2433
contig00001	694883	695123	Gene627	730806	-	ATG	237	47	63	75	52	0	58.2278
contig00001	695324	697574	Gene628	730806	+	ATG	2247	514	676	629	428	0	58.0774
contig00001	697663	698404	Gene629	730806	-	ATG	738	140	190	243	165	0	58.6721
contig00001	698415	699771	Gene630	730806	-	ATG	1353	333	343	384	293	0	53.7324
contig00001	699880	700699	Gene631	730806	-	ATG	816	221	191	198	206	0	47.6716
contig00001	700728	701076	Gene632	730806	-	ATG	345	90	78	113	64	0	55.3623
contig00001	701122	702481	Gene633	730806	-	ATG	1356	258	351	371	376	0	53.2448
contig00001	702561	702879	Gene634	730806	-	ATG	315	80	68	86	81	0	48.8889
contig00001	703159	703504	Gene635	730806	-	ATG	342	90	89	92	71	0	52.924
contig00001	703735	704563	Gene636	730806	+	ATG	825	194	230	246	155	0	57.697
contig00001	704710	705589	Gene637	730806	+	GTG	876	182	266	253	175	0	59.2466
contig00001	705566	706124	Gene638	730806	-	ATG	555	107	151	179	118	0	59.4595
contig00001	706290	706785	Gene639	730806	-	ATG	492	150	131	129	82	0	52.8455
contig00001	707122	708088	Gene640	730806	-	ATG	963	174	273	310	206	0	60.54
contig00001	708097	709423	Gene641	730806	-	ATG	1323	263	381	428	251	0	61.1489
contig00001	709409	710897	Gene642	730806	-	ATG	1485	285	429	518	253	0	63.771
contig00001	710893	711925	Gene643	730806	-	ATG	1029	202	308	321	198	0	61.1273
contig00001	711924	713145	Gene644	730806	-	ATG	1218	252	325	393	248	0	58.9491
contig00001	713578	714385	Gene645	730806	+	ATG	804	193	224	224	163	0	55.7214
contig00001	714391	715075	Gene646	730806	+	GTG	681	103	205	189	184	0	57.8561
contig00001	715081	716251	Gene647	730806	+	ATG	1167	221	374	357	215	0	62.6392
contig00001	716271	717753	Gene648	730806	+	ATG	1479	172	495	498	314	0	67.14
contig00001	717752	718373	Gene649	730806	+	ATG	618	100	190	200	128	0	63.1068
contig00001	718446	719754	Gene650	730806	+	ATG	1305	262	401	415	227	0	62.5287
contig00001	719750	720368	Gene651	730806	-	ATG	615	86	184	198	147	0	62.1138
contig00001	720357	720930	Gene652	730806	-	GTG	570	105	169	175	121	0	60.3509
contig00001	721005	721422	Gene653	730806	+	ATG	414	87	116	132	79	0	59.9034
contig00001	721381	721654	Gene654	730806	-	ATG	270	53	71	91	55	0	60
contig00001	721879	723223	Gene655	730806	+	ATG	1341	269	370	449	253	0	61.0738
contig00001	723341	725264	Gene656	730806	-	ATG	1920	415	565	595	345	0	60.4167
contig00001	725268	726312	Gene657	730806	-	ATG	1041	200	303	344	194	0	62.1518
contig00001	726428	726980	Gene658	730806	-	ATG	549	104	169	169	107	0	61.5665
contig00001	727147	729004	Gene659	730806	+	ATG	1854	397	529	561	367	0	58.7918
contig00001	728985	730083	Gene660	730806	+	GTG	1095	233	334	300	228	0	57.8995
contig00001	730092	730734	Gene661	730806	+	ATG	639	135	173	211	120	0	60.0939
contig00002	221	788	Gene662	529669	-	GTG	564	149	121	160	134	0	49.8227
contig00002	976	2008	Gene663	529669	+	ATG	1029	245	279	292	213	0	55.4908
contig00002	2000	2654	Gene664	529669	+	ATG	651	116	161	190	184	0	53.9171
contig00002	2694	3510	Gene665	529669	+	ATG	813	222	206	209	176	0	51.0455
contig00002	3616	4021	Gene666	529669	+	ATG	402	102	118	104	78	0	55.2239
contig00002	4017	4725	Gene667	529669	+	ATG	705	138	190	215	162	0	57.4468
contig00002	4837	6556	Gene668	529669	+	ATG	1716	401	469	494	352	0	56.1189
contig00002	6602	7301	Gene669	529669	-	GTG	696	182	170	206	138	0	54.023
contig00002	7340	7757	Gene670	529669	-	ATG	414	115	117	110	72	0	54.8309
contig00002	7753	8299	Gene671	529669	-	ATG	543	131	144	151	117	0	54.3278
contig00002	8495	8696	Gene672	529669	+	GTG	198	49	33	64	52	0	48.9899
contig00002	8682	8943	Gene673	529669	+	ATG	258	72	65	65	56	0	50.3876
contig00002	8969	10256	Gene674	529669	-	ATG	1284	232	358	431	263	0	61.4486
contig00002	10314	10704	Gene675	529669	-	ATG	387	76	112	104	95	0	55.814
contig00002	10770	12903	Gene676	529669	-	ATG	2130	467	589	646	428	0	57.9812
contig00002	13003	13963	Gene677	529669	-	ATG	957	220	256	282	199	0	56.2173
contig00002	13975	17458	Gene678	529669	-	ATG	3480	769	936	1066	709	0	57.5287
contig00002	17496	18093	Gene679	529669	-	ATG	594	122	165	185	122	0	58.9226
contig00002	18089	19238	Gene680	529669	-	ATG	1146	234	312	340	260	0	56.8935
contig00002	19237	20026	Gene681	529669	-	GTG	786	185	191	223	187	0	52.6718
contig00002	20029	20485	Gene682	529669	-	TTG	453	98	103	129	123	0	51.2141
contig00002	20589	21615	Gene683	529669	-	ATG	1023	236	246	293	248	0	52.6882
contig00002	21618	22113	Gene684	529669	-	GTG	492	136	113	135	108	0	50.4065
contig00002	22236	24654	Gene685	529669	-	ATG	2415	584	606	678	547	0	53.1677
contig00002	24685	26038	Gene686	529669	-	ATG	1350	294	332	395	329	0	53.8519
contig00002	26049	26907	Gene687	529669	-	TTG	855	145	205	249	256	0	53.0994
contig00002	26919	27609	Gene688	529669	-	ATG	687	171	154	203	159	0	51.9651
contig00002	27863	29063	Gene689	529669	-	ATG	1197	253	305	378	261	0	57.0593
contig00002	29155	29713	Gene690	529669	-	GTG	555	161	136	156	102	0	52.6126
contig00002	29880	30606	Gene691	529669	-	ATG	723	163	183	216	161	0	55.1867
contig00002	30755	31607	Gene692	529669	-	ATG	849	234	196	244	175	0	51.8257
contig00002	31724	32450	Gene693	529669	-	ATG	723	185	190	188	160	0	52.2822
contig00002	32771	33566	Gene694	529669	+	ATG	792	198	209	225	160	0	54.798
contig00002	33628	36304	Gene695	529669	+	ATG	2673	558	819	758	538	0	58.9974
contig00002	36336	37161	Gene696	529669	+	ATG	822	191	229	233	169	0	56.2044
contig00002	37272	37662	Gene697	529669	+	ATG	387	127	82	87	91	0	43.6693
contig00002	37751	38909	Gene698	529669	-	ATG	1155	230	295	388	242	0	59.1342
contig00002	39055	40492	Gene699	529669	-	ATG	1434	344	379	428	283	0	56.2762
contig00002	40624	42139	Gene700	529669	-	ATG	1512	361	378	418	355	0	52.6455
contig00002	42221	42920	Gene701	529669	+	ATG	696	146	194	210	146	0	58.046
contig00002	42912	43722	Gene702	529669	+	GTG	807	169	252	234	152	0	60.223
contig00002	43745	44369	Gene703	529669	+	ATG	621	105	163	210	143	0	60.0644
contig00002	44427	44772	Gene704	529669	-	ATG	342	79	78	103	82	0	52.924
contig00002	44857	46258	Gene705	529669	-	ATG	1398	224	376	472	326	0	60.6581
contig00002	46435	47716	Gene706	529669	+	ATG	1278	245	378	410	245	0	61.6588
contig00002	47812	49795	Gene707	529669	-	ATG	1980	251	605	680	444	0	64.899
contig00002	49791	50682	Gene708	529669	-	ATG	888	169	262	272	185	0	60.1351
contig00002	50681	51479	Gene709	529669	-	ATG	795	144	234	251	166	0	61.0063
contig00002	51529	53785	Gene710	529669	-	ATG	2253	525	646	596	486	0	55.1265
contig00002	53987	55007	Gene711	529669	-	ATG	1017	218	281	311	207	0	58.2104
contig00002	55008	57486	Gene712	529669	-	ATG	2475	511	716	785	463	0	60.6465
contig00002	57506	58220	Gene713	529669	-	ATG	711	178	176	179	178	0	49.9297
contig00002	58262	58871	Gene714	529669	-	ATG	606	150	141	164	151	0	50.33
contig00002	59179	61705	Gene715	529669	-	ATG	2523	546	686	798	493	0	58.8189
contig00002	61858	64288	Gene716	529669	-	GTG	2427	460	721	790	456	0	62.2579
contig00002	64361	64916	Gene717	529669	+	ATG	552	93	183	161	115	0	62.3188
contig00002	64905	65610	Gene718	529669	+	ATG	702	179	179	183	161	0	51.567
contig00002	65786	66242	Gene719	529669	+	ATG	453	131	111	126	85	0	52.3179
contig00002	66299	67190	Gene720	529669	+	ATG	888	180	246	253	209	0	56.1937
contig00002	67265	68630	Gene721	529669	+	GTG	1362	295	403	392	272	0	58.37
contig00002	68626	69106	Gene722	529669	+	ATG	477	97	155	130	95	0	59.7484
contig00002	69229	70021	Gene723	529669	+	ATG	789	168	221	243	157	0	58.8086
contig00002	70032	70884	Gene724	529669	+	GTG	849	196	239	252	162	0	57.8327
contig00002	70917	71298	Gene725	529669	+	ATG	378	90	102	108	78	0	55.5556
contig00002	71612	72227	Gene726	529669	+	ATG	612	163	160	152	137	0	50.9804
contig00002	72312	73056	Gene727	529669	+	ATG	741	202	189	174	176	0	48.9879
contig00002	73132	75727	Gene728	529669	+	ATG	2592	634	718	699	541	0	54.6682
contig00002	75751	76330	Gene729	529669	+	ATG	576	166	135	135	140	0	46.875
contig00002	76356	76920	Gene730	529669	+	ATG	561	143	151	148	119	0	53.2977
contig00002	77120	77537	Gene731	529669	+	ATG	414	119	78	107	110	0	44.686
contig00002	78186	78645	Gene732	529669	+	ATG	456	118	127	113	98	0	52.6316
contig00002	78648	79890	Gene733	529669	-	ATG	1239	295	333	336	275	0	53.9952
contig00002	79959	80400	Gene734	529669	-	ATG	438	97	119	129	93	0	56.621
contig00002	80512	81283	Gene735	529669	-	ATG	768	113	227	226	202	0	58.9844
contig00002	81279	82206	Gene736	529669	-	ATG	924	239	223	279	183	0	54.329
contig00002	82313	82976	Gene737	529669	+	ATG	660	154	177	181	148	0	54.2424
contig00002	83066	83603	Gene738	529669	-	ATG	534	121	128	160	125	0	53.9326
contig00002	83808	86199	Gene739	529669	+	ATG	2388	492	710	682	504	0	58.2915
contig00002	86285	87845	Gene740	529669	-	ATG	1557	328	435	497	297	0	59.8587
contig00002	87951	88338	Gene741	529669	+	ATG	384	101	87	98	98	0	48.1771
contig00002	88439	89309	Gene742	529669	+	ATG	867	191	252	228	196	0	55.3633
contig00002	89309	90104	Gene743	529669	+	TTG	792	216	204	189	183	0	49.6212
contig00002	90135	90498	Gene744	529669	-	ATG	360	93	71	128	68	0	55.2778
contig00002	90705	93225	Gene745	529669	-	ATG	2517	524	739	759	495	0	59.5153
contig00002	93691	95185	Gene746	529669	+	ATG	1491	351	486	392	262	0	58.8867
contig00002	95231	95987	Gene747	529669	+	ATG	753	166	215	234	138	0	59.6282
contig00002	96038	97463	Gene748	529669	-	ATG	1422	359	373	410	280	0	55.0633
contig00002	97638	99540	Gene749	529669	-	ATG	1899	454	521	566	358	0	57.2407
contig00002	99554	102218	Gene750	529669	-	ATG	2661	667	722	716	556	0	54.0398
contig00002	102341	103106	Gene751	529669	-	ATG	762	170	224	211	157	0	57.0866
contig00002	103642	105013	Gene752	529669	+	ATG	1368	242	398	403	325	0	58.5526
contig00002	105177	106575	Gene753	529669	+	ATG	1395	277	392	387	339	0	55.8423
contig00002	106585	107536	Gene754	529669	+	ATG	948	215	283	271	179	0	58.4388
contig00002	107554	108409	Gene755	529669	-	ATG	852	127	244	274	207	0	60.7981
contig00002	108405	108969	Gene756	529669	-	ATG	561	129	155	154	123	0	55.0802
contig00002	109056	109950	Gene757	529669	+	ATG	891	194	272	258	167	0	59.4837
contig00002	110125	110563	Gene758	529669	+	ATG	435	102	117	124	92	0	55.4023
contig00002	110575	111955	Gene759	529669	+	ATG	1377	283	410	412	272	0	59.695
contig00002	111995	113129	Gene760	529669	+	GTG	1131	238	312	322	259	0	56.0566
contig00002	113162	114206	Gene761	529669	-	ATG	1041	229	284	310	218	0	57.0605
contig00002	114434	115055	Gene762	529669	+	ATG	618	144	177	162	135	0	54.8544
contig00002	115054	115798	Gene763	529669	+	ATG	741	159	216	204	162	0	56.6802
contig00002	115807	116002	Gene764	529669	+	ATG	192	48	50	58	36	0	56.25
contig00002	116036	116429	Gene765	529669	-	ATG	390	99	97	120	74	0	55.641
contig00002	116485	119191	Gene766	529669	-	ATG	2703	678	718	787	520	0	55.6789
contig00002	119249	119753	Gene767	529669	-	GTG	501	95	164	130	112	0	58.6826
contig00002	120034	120952	Gene768	529669	-	ATG	915	212	231	243	229	0	51.8033
contig00002	121053	122205	Gene769	529669	-	ATG	1149	262	293	358	236	0	56.658
contig00002	122265	123522	Gene770	529669	-	ATG	1254	290	298	395	271	0	55.2632
contig00002	123518	124358	Gene771	529669	-	ATG	837	201	197	255	184	0	54.0024
contig00002	124359	125280	Gene772	529669	-	ATG	918	195	223	287	213	0	55.5556
contig00002	125272	126748	Gene773	529669	-	ATG	1473	322	404	439	308	0	57.2301
contig00002	126807	127872	Gene774	529669	-	ATG	1062	211	285	361	205	0	60.8286
contig00002	127868	129113	Gene775	529669	-	ATG	1242	219	325	369	329	0	55.8776
contig00002	129112	130429	Gene776	529669	-	ATG	1314	246	371	428	269	0	60.8067
contig00002	130431	131514	Gene777	529669	-	ATG	1080	166	288	336	290	0	57.7778
contig00002	131507	132866	Gene778	529669	-	ATG	1356	307	355	422	272	0	57.3009
contig00002	132862	134278	Gene779	529669	-	ATG	1413	286	382	476	269	0	60.7219
contig00002	134336	136103	Gene780	529669	-	ATG	1764	407	458	519	380	0	55.3855
contig00002	136118	136484	Gene781	529669	-	ATG	363	93	84	105	81	0	52.0661
contig00002	136480	137422	Gene782	529669	-	ATG	939	209	257	279	194	0	57.082
contig00002	137424	137883	Gene783	529669	-	ATG	456	111	110	129	106	0	52.4123
contig00002	138472	139477	Gene784	529669	-	GTG	1002	205	292	287	218	0	57.7844
contig00002	139652	140147	Gene785	529669	-	ATG	492	110	121	153	108	0	55.6911
contig00002	140148	141873	Gene786	529669	-	ATG	1722	365	442	528	387	0	56.3298
contig00002	142250	143195	Gene787	529669	-	ATG	942	237	220	228	257	0	47.5584
contig00002	144000	145572	Gene788	529669	+	ATG	1569	396	431	435	307	0	55.1944
contig00002	145571	146663	Gene789	529669	+	ATG	1089	232	304	328	225	0	58.0349
contig00002	146665	148066	Gene790	529669	+	ATG	1398	308	402	433	255	0	59.7282
contig00002	148076	148682	Gene791	529669	+	ATG	603	133	158	183	129	0	56.5506
contig00002	148775	148928	Gene792	529669	-	ATG	150	34	33	42	41	0	50
contig00002	149144	150323	Gene793	529669	-	ATG	1176	191	324	372	289	0	59.1837
contig00002	150684	152340	Gene794	529669	+	ATG	1653	336	498	488	331	0	59.6491
contig00002	152508	153492	Gene795	529669	+	GTG	981	228	279	290	184	0	58.002
contig00002	153467	155078	Gene796	529669	+	ATG	1608	236	503	489	380	0	61.6915
contig00002	155061	155763	Gene797	529669	+	ATG	699	135	185	219	160	0	57.7969
contig00002	155806	156574	Gene798	529669	-	ATG	765	108	207	266	184	0	61.8301
contig00002	156702	157548	Gene799	529669	-	ATG	843	160	249	254	180	0	59.6679
contig00002	157883	159593	Gene800	529669	+	ATG	1707	335	540	520	312	0	62.0972
contig00002	159603	161106	Gene801	529669	+	ATG	1500	331	441	440	288	0	58.7333
contig00002	161194	161890	Gene802	529669	+	ATG	693	167	196	202	128	0	57.4315
contig00002	162930	163305	Gene803	529669	+	TTG	372	143	63	56	110	0	31.9892
contig00002	163371	165729	Gene804	529669	+	GTG	2355	507	696	690	462	0	58.8535
contig00002	165857	168764	Gene805	529669	+	ATG	2904	617	856	866	565	0	59.2975
contig00002	168803	169436	Gene806	529669	+	ATG	630	131	179	199	121	0	60
contig00002	169466	170282	Gene807	529669	-	ATG	813	194	201	236	182	0	53.7515
contig00002	170521	172873	Gene808	529669	+	ATG	2349	592	632	617	508	0	53.1716
contig00002	172926	174213	Gene809	529669	+	ATG	1284	325	353	361	245	0	55.6075
contig00002	174212	175199	Gene810	529669	+	ATG	984	203	290	272	219	0	57.1138
contig00002	175195	176017	Gene811	529669	+	ATG	819	195	227	215	182	0	53.9683
contig00002	176020	176398	Gene812	529669	+	ATG	375	82	106	97	90	0	54.1333
contig00002	176402	177251	Gene813	529669	+	ATG	846	182	231	251	182	0	56.974
contig00002	177289	177769	Gene814	529669	-	ATG	477	108	114	148	107	0	54.9266
contig00002	177883	179749	Gene815	529669	-	ATG	1863	332	486	628	417	0	59.796
contig00002	179741	180272	Gene816	529669	-	ATG	528	119	146	142	121	0	54.5455
contig00002	180377	180611	Gene817	529669	-	ATG	231	70	62	58	41	0	51.9481
contig00002	180793	184018	Gene818	529669	-	ATG	3222	716	917	995	594	0	59.342
contig00002	184036	185080	Gene819	529669	-	ATG	1041	241	322	281	197	0	57.9251
contig00002	185639	186461	Gene820	529669	-	ATG	819	187	195	257	180	0	55.1893
contig00002	186666	187617	Gene821	529669	-	ATG	948	208	266	294	180	0	59.0717
contig00002	187618	188068	Gene822	529669	-	ATG	447	95	124	133	95	0	57.4944
contig00002	188163	188664	Gene823	529669	-	ATG	498	89	135	152	122	0	57.6305
contig00002	188663	191480	Gene824	529669	-	ATG	2814	617	795	856	546	0	58.6709
contig00002	191525	192401	Gene825	529669	-	GTG	873	165	227	285	196	0	58.6483
contig00002	192858	193044	Gene826	529669	+	ATG	183	65	45	41	32	0	46.9945
contig00002	193102	194002	Gene827	529669	-	ATG	897	206	228	268	195	0	55.2954
contig00002	194060	195236	Gene828	529669	-	GTG	1173	183	320	376	294	0	59.335
contig00002	195408	196554	Gene829	529669	-	ATG	1143	271	299	370	203	0	58.5302
contig00002	196641	198555	Gene830	529669	-	ATG	1911	535	485	520	371	0	52.5903
contig00002	198851	199418	Gene831	529669	+	ATG	564	106	155	165	138	0	56.7376
contig00002	199394	200717	Gene832	529669	-	ATG	1320	193	355	438	334	0	60.0758
contig00002	200839	201427	Gene833	529669	-	ATG	585	125	170	176	114	0	59.1453
contig00002	201537	202491	Gene834	529669	-	ATG	951	241	261	261	188	0	54.8896
contig00002	202753	204187	Gene835	529669	+	GTG	1431	228	423	434	346	0	59.8882
contig00002	204253	205027	Gene836	529669	+	ATG	771	192	223	203	153	0	55.2529
contig00002	205058	205346	Gene837	529669	-	ATG	285	63	90	81	51	0	60
contig00002	205612	206899	Gene838	529669	-	ATG	1284	261	381	400	242	0	60.8255
contig00002	206902	207832	Gene839	529669	-	ATG	927	182	261	300	184	0	60.5178
contig00002	207833	210296	Gene840	529669	-	ATG	2460	497	701	757	505	0	59.2683
contig00002	210656	211343	Gene841	529669	-	ATG	684	154	173	212	145	0	56.2865
contig00002	211978	212695	Gene842	529669	+	ATG	714	189	184	183	158	0	51.4006
contig00002	212744	213215	Gene843	529669	-	ATG	468	118	107	143	100	0	53.4188
contig00002	213430	214300	Gene844	529669	+	ATG	867	192	243	230	202	0	54.5559
contig00002	214296	214944	Gene845	529669	-	ATG	645	128	179	210	128	0	60.3101
contig00002	215084	215507	Gene846	529669	+	ATG	420	87	116	142	75	0	61.4286
contig00002	215534	215750	Gene847	529669	-	ATG	213	47	54	78	34	0	61.9718
contig00002	215919	217857	Gene848	529669	-	GTG	1935	421	556	615	343	0	60.5168
contig00002	218083	219751	Gene849	529669	+	GTG	1665	379	469	501	316	0	58.2583
contig00002	219845	220745	Gene850	529669	-	ATG	897	177	243	286	191	0	58.9744
contig00002	220931	222164	Gene851	529669	-	ATG	1230	290	323	364	253	0	55.8537
contig00002	222199	223585	Gene852	529669	-	GTG	1383	273	388	464	258	0	61.6052
contig00002	223659	224628	Gene853	529669	-	ATG	966	199	275	306	186	0	60.1449
contig00002	224745	225390	Gene854	529669	+	ATG	642	148	190	187	117	0	58.7227
contig00002	225429	226446	Gene855	529669	+	ATG	1014	210	305	301	198	0	59.7633
contig00002	226531	227341	Gene856	529669	-	GTG	807	190	220	236	161	0	56.5056
contig00002	227353	228577	Gene857	529669	-	ATG	1221	275	343	357	246	0	57.3301
contig00002	228630	229953	Gene858	529669	-	GTG	1320	275	382	403	260	0	59.4697
contig00002	230056	230836	Gene859	529669	-	ATG	777	184	225	224	144	0	57.7864
contig00002	231099	232635	Gene860	529669	+	ATG	1533	345	429	435	324	0	56.3601
contig00002	232657	233470	Gene861	529669	+	GTG	810	144	245	263	158	0	62.716
contig00002	233464	234247	Gene862	529669	-	GTG	780	148	235	237	160	0	60.5128
contig00002	234243	235296	Gene863	529669	-	GTG	1050	215	307	317	211	0	59.4286
contig00002	235418	235580	Gene864	529669	-	ATG	159	21	35	51	52	0	54.0881
contig00002	235707	236325	Gene865	529669	-	ATG	615	194	131	163	127	0	47.8049
contig00002	236629	238219	Gene866	529669	-	ATG	1587	365	431	468	323	0	56.6478
contig00002	238311	238989	Gene867	529669	-	ATG	675	135	174	209	157	0	56.7407
contig00002	239008	239452	Gene868	529669	-	ATG	441	93	131	119	98	0	56.6893
contig00002	239420	239834	Gene869	529669	-	ATG	411	92	126	119	74	0	59.6107
contig00002	239936	240965	Gene870	529669	+	ATG	1026	213	306	303	204	0	59.3567
contig00002	241474	241705	Gene871	529669	-	ATG	228	39	47	75	67	0	53.5088
contig00002	241984	243025	Gene872	529669	+	TTG	1038	233	277	266	262	0	52.3121
contig00002	243118	243907	Gene873	529669	+	ATG	786	151	229	226	180	0	57.888
contig00002	244419	245766	Gene874	529669	-	ATG	1344	222	363	400	359	0	56.7708
contig00002	246094	246553	Gene875	529669	+	ATG	456	118	120	118	100	0	52.193
contig00002	246590	247193	Gene876	529669	-	ATG	600	133	153	159	155	0	52
contig00002	247222	247885	Gene877	529669	-	ATG	660	185	142	168	165	0	46.9697
contig00002	248351	249128	Gene878	529669	+	ATG	774	149	224	229	172	0	58.5271
contig00002	249118	249592	Gene879	529669	+	ATG	471	81	139	132	119	0	57.5372
contig00002	249636	250089	Gene880	529669	+	ATG	450	97	141	126	86	0	59.3333
contig00002	250173	250602	Gene881	529669	+	ATG	426	101	115	128	82	0	57.0423
contig00002	250725	251271	Gene882	529669	+	ATG	543	117	164	155	107	0	58.7477
contig00002	251267	252005	Gene883	529669	+	ATG	735	190	213	203	129	0	56.5986
contig00002	252078	252561	Gene884	529669	+	ATG	480	119	133	140	88	0	56.875
contig00002	252829	255121	Gene885	529669	+	TTG	2289	511	672	619	487	0	56.4002
contig00002	255301	255940	Gene886	529669	+	ATG	636	144	180	185	127	0	57.3899
contig00002	255924	256491	Gene887	529669	+	GTG	564	121	161	154	128	0	55.8511
contig00002	256511	257012	Gene888	529669	+	ATG	498	123	147	143	85	0	58.2329
contig00002	257014	257794	Gene889	529669	+	GTG	777	142	269	228	138	0	63.964
contig00002	257771	260006	Gene890	529669	+	ATG	2232	424	737	706	365	0	64.6505
contig00002	260038	260953	Gene891	529669	+	ATG	912	186	301	283	142	0	64.0351
contig00002	261082	261823	Gene892	529669	+	ATG	738	158	214	206	160	0	56.9106
contig00002	261824	262298	Gene893	529669	+	ATG	471	113	119	142	97	0	55.414
contig00002	262327	262834	Gene894	529669	+	ATG	504	82	144	169	109	0	62.1032
contig00002	262992	264657	Gene895	529669	-	ATG	1662	372	456	535	299	0	59.627
contig00002	264740	265181	Gene896	529669	-	ATG	438	96	118	139	85	0	58.6758
contig00002	265448	266726	Gene897	529669	+	ATG	1275	286	391	373	225	0	59.9216
contig00002	266722	268189	Gene898	529669	+	ATG	1464	298	461	461	244	0	62.9781
contig00002	268191	269043	Gene899	529669	+	ATG	849	186	259	258	146	0	60.8952
contig00002	269052	269433	Gene900	529669	+	ATG	378	77	110	120	71	0	60.8466
contig00002	269539	270343	Gene901	529669	+	ATG	801	157	274	236	134	0	63.6704
contig00002	270353	271148	Gene902	529669	+	ATG	792	155	252	256	129	0	64.1414
contig00002	271169	272513	Gene903	529669	+	ATG	1341	237	399	399	306	0	59.5078
contig00002	272484	273375	Gene904	529669	+	ATG	888	160	295	262	171	0	62.7252
contig00002	273570	275133	Gene905	529669	+	ATG	1560	333	472	477	278	0	60.8333
contig00002	275150	275660	Gene906	529669	+	ATG	507	107	150	157	93	0	60.5523
contig00002	275942	278096	Gene907	529669	+	ATG	2151	373	635	664	479	0	60.3905
contig00002	278192	278396	Gene908	529669	+	ATG	201	54	49	59	39	0	53.7313
contig00002	278358	279360	Gene909	529669	+	ATG	999	218	300	299	182	0	59.96
contig00002	279420	280779	Gene910	529669	-	ATG	1356	334	358	424	240	0	57.6696
contig00002	281190	281736	Gene911	529669	+	ATG	543	126	147	167	103	0	57.8269
contig00002	281915	283286	Gene912	529669	-	ATG	1368	322	368	431	247	0	58.4064
contig00002	283439	284183	Gene913	529669	+	ATG	741	147	250	189	155	0	59.2443
contig00002	284230	284884	Gene914	529669	+	ATG	651	82	180	226	163	0	62.3656
contig00002	284887	286159	Gene915	529669	+	ATG	1269	282	365	373	249	0	58.156
contig00002	286155	287232	Gene916	529669	-	ATG	1074	186	302	305	281	0	56.5177
contig00002	287221	288286	Gene917	529669	-	ATG	1062	214	320	324	204	0	60.6403
contig00002	288285	288756	Gene918	529669	-	ATG	468	114	129	137	88	0	56.8376
contig00002	288971	289451	Gene919	529669	-	ATG	477	102	151	140	84	0	61.0063
contig00002	289552	290941	Gene920	529669	+	ATG	1386	281	431	421	253	0	61.4719
contig00002	290986	291148	Gene921	529669	-	ATG	159	41	42	43	33	0	53.4591
contig00002	291324	292740	Gene922	529669	+	ATG	1413	280	410	458	265	0	61.4296
contig00002	292833	294924	Gene923	529669	-	ATG	2088	450	607	633	398	0	59.387
contig00002	295063	296017	Gene924	529669	-	ATG	951	184	287	286	194	0	60.2524
contig00002	296155	296389	Gene925	529669	-	ATG	231	66	49	67	49	0	50.2165
contig00002	296608	296797	Gene926	529669	+	ATG	186	55	38	57	36	0	51.0753
contig00002	296835	297957	Gene927	529669	-	ATG	1119	223	320	347	229	0	59.6068
contig00002	298091	298697	Gene928	529669	-	ATG	603	155	167	177	104	0	57.0481
contig00002	299037	299637	Gene929	529669	+	GTG	597	125	185	168	119	0	59.129
contig00002	299640	305226	Gene930	529669	-	ATG	5583	1013	1734	1775	1061	0	62.8515
contig00002	305235	305616	Gene931	529669	-	ATG	378	74	109	106	89	0	56.8783
contig00002	305639	305900	Gene932	529669	-	ATG	258	36	80	88	54	0	65.1163
contig00002	305896	306118	Gene933	529669	-	ATG	219	36	68	69	46	0	62.5571
contig00002	306178	306865	Gene934	529669	-	ATG	684	158	207	202	117	0	59.7953
contig00002	307085	308957	Gene935	529669	+	ATG	1869	351	608	586	324	0	63.8844
contig00002	308956	309364	Gene936	529669	+	ATG	405	57	124	128	96	0	62.2222
contig00002	309360	310980	Gene937	529669	+	ATG	1617	218	521	547	331	0	66.0482
contig00002	311010	311832	Gene938	529669	+	ATG	819	170	264	243	142	0	61.9048
contig00002	312690	313920	Gene939	529669	+	ATG	1227	287	312	343	285	0	53.3822
contig00002	313916	315413	Gene940	529669	+	ATG	1494	389	378	371	356	0	50.1339
contig00002	315486	317031	Gene941	529669	-	ATG	1542	369	360	383	430	0	48.1842
contig00002	317062	317848	Gene942	529669	-	ATG	783	210	170	200	203	0	47.2542
contig00002	317960	318539	Gene943	529669	-	ATG	576	136	171	168	101	0	58.8542
contig00002	318609	319659	Gene944	529669	-	ATG	1047	271	264	277	235	0	51.6714
contig00002	319705	320419	Gene945	529669	-	GTG	711	168	196	212	135	0	57.384
contig00002	320495	321458	Gene946	529669	-	ATG	960	247	241	277	195	0	53.9583
contig00002	321457	322321	Gene947	529669	-	ATG	861	180	230	257	194	0	56.5621
contig00002	322328	323030	Gene948	529669	-	ATG	699	172	180	197	150	0	53.9342
contig00002	323043	323514	Gene949	529669	-	ATG	468	113	122	132	101	0	54.2735
contig00002	323527	324637	Gene950	529669	-	ATG	1107	232	351	317	207	0	60.3433
contig00002	324636	324939	Gene951	529669	-	ATG	300	68	89	95	48	0	61.3333
contig00002	324935	325328	Gene952	529669	-	ATG	390	103	93	115	79	0	53.3333
contig00002	325349	326672	Gene953	529669	-	ATG	1320	367	381	326	246	0	53.5606
contig00002	326872	327811	Gene954	529669	-	ATG	936	236	253	263	184	0	55.1282
contig00002	328650	329580	Gene955	529669	+	ATG	927	253	219	245	210	0	50.0539
contig00002	329551	330025	Gene956	529669	+	ATG	471	122	116	117	116	0	49.4692
contig00002	330037	331048	Gene957	529669	-	ATG	1008	218	292	320	178	0	60.7143
contig00002	331054	331972	Gene958	529669	-	ATG	915	243	234	253	185	0	53.224
contig00002	331994	333362	Gene959	529669	-	ATG	1365	346	350	397	272	0	54.7253
contig00002	333348	333756	Gene960	529669	-	ATG	405	105	112	109	79	0	54.5679
contig00002	333755	334847	Gene961	529669	-	ATG	1089	225	303	350	211	0	59.9633
contig00002	334858	335524	Gene962	529669	-	ATG	663	143	183	201	136	0	57.9186
contig00002	335549	336335	Gene963	529669	-	ATG	783	196	212	231	144	0	56.5773
contig00002	336356	337088	Gene964	529669	-	ATG	729	169	195	224	141	0	57.476
contig00002	337091	338297	Gene965	529669	-	ATG	1203	284	340	325	254	0	55.2785
contig00002	338331	339021	Gene966	529669	-	ATG	687	184	179	203	121	0	55.6041
contig00002	339023	339449	Gene967	529669	-	ATG	423	107	109	120	87	0	54.1371
contig00002	339472	339823	Gene968	529669	-	GTG	348	90	92	86	80	0	51.1494
contig00002	339898	340687	Gene969	529669	+	ATG	786	210	213	209	154	0	53.6896
contig00002	340818	341091	Gene970	529669	+	ATG	270	75	76	74	45	0	55.5556
contig00002	341093	341531	Gene971	529669	+	ATG	435	127	129	99	80	0	52.4138
contig00002	341646	342309	Gene972	529669	+	ATG	660	170	175	171	144	0	52.4242
contig00002	342368	342962	Gene973	529669	+	ATG	591	155	138	156	142	0	49.7462
contig00002	343025	345107	Gene974	529669	-	TTG	2079	513	485	513	568	0	48.0038
contig00002	345195	346446	Gene975	529669	-	ATG	1248	323	281	305	339	0	46.9551
contig00002	346523	347462	Gene976	529669	-	ATG	936	223	243	265	205	0	54.2735
contig00002	347488	348862	Gene977	529669	-	ATG	1371	328	381	360	302	0	54.0481
contig00002	348915	349365	Gene978	529669	-	ATG	447	121	124	119	83	0	54.3624
contig00002	349368	350688	Gene979	529669	-	ATG	1317	254	372	432	259	0	61.0478
contig00002	350674	351328	Gene980	529669	-	GTG	651	144	175	217	115	0	60.2151
contig00002	351436	352462	Gene981	529669	-	ATG	1023	234	270	314	205	0	57.087
contig00002	352430	354122	Gene982	529669	-	GTG	1689	382	464	526	317	0	58.6146
contig00002	354132	354501	Gene983	529669	-	ATG	366	90	101	107	68	0	56.8306
contig00002	354519	355551	Gene984	529669	-	ATG	1029	245	244	288	252	0	51.7007
contig00002	356089	356974	Gene985	529669	+	ATG	882	252	219	194	217	0	46.8254
contig00002	356966	357365	Gene986	529669	+	ATG	396	92	102	116	86	0	55.0505
contig00002	357361	358114	Gene987	529669	+	ATG	750	153	202	206	189	0	54.4
contig00002	358116	358389	Gene988	529669	+	ATG	270	48	79	77	66	0	57.7778
contig00002	358395	359169	Gene989	529669	+	ATG	771	135	228	203	205	0	55.9014
contig00002	359168	360302	Gene990	529669	+	GTG	1131	279	312	293	247	0	53.4925
contig00002	360288	362385	Gene991	529669	+	ATG	2094	410	613	605	466	0	58.1662
contig00002	362420	363398	Gene992	529669	-	ATG	975	252	249	258	216	0	52
contig00002	363637	364126	Gene993	529669	-	GTG	486	96	143	151	96	0	60.4938
contig00002	364264	365266	Gene994	529669	+	ATG	999	207	306	324	162	0	63.0631
contig00002	365309	365765	Gene995	529669	-	ATG	453	125	120	119	89	0	52.7594
contig00002	366065	366935	Gene996	529669	+	ATG	867	209	179	265	214	0	51.2111
contig00002	367026	368823	Gene997	529669	+	ATG	1794	471	410	436	477	0	47.1572
contig00002	368986	371092	Gene998	529669	-	GTG	2103	715	360	460	568	0	38.9919
contig00002	372180	374016	Gene999	529669	-	ATG	1833	670	267	360	536	0	34.2062
contig00002	374106	374550	Gene1000	529669	-	TTG	441	162	69	85	125	0	34.9206
contig00002	374986	378301	Gene1001	529669	-	ATG	3312	1086	612	677	937	0	38.9191
contig00002	379025	379748	Gene1002	529669	-	ATG	720	163	207	231	119	0	60.8333
contig00002	379778	380537	Gene1003	529669	-	ATG	756	163	256	206	131	0	61.1111
contig00002	380584	381010	Gene1004	529669	-	ATG	423	120	97	139	67	0	55.792
contig00002	381174	382179	Gene1005	529669	+	ATG	1002	230	261	336	175	0	59.5808
contig00002	382365	383127	Gene1006	529669	+	ATG	759	149	242	234	134	0	62.7141
contig00002	383111	384722	Gene1007	529669	-	ATG	1608	301	537	498	272	0	64.3657
contig00002	384733	386116	Gene1008	529669	-	ATG	1380	221	445	411	303	0	62.029
contig00002	386342	388310	Gene1009	529669	-	ATG	1965	348	619	687	311	0	66.4631
contig00002	388324	389233	Gene1010	529669	-	ATG	906	178	285	260	183	0	60.1545
contig00002	389472	389925	Gene1011	529669	-	ATG	450	102	119	144	85	0	58.4444
contig00002	390600	391821	Gene1012	529669	+	ATG	1218	276	357	350	235	0	58.046
contig00002	391830	392742	Gene1013	529669	+	ATG	909	179	286	311	133	0	65.6766
contig00002	392767	393772	Gene1014	529669	+	ATG	1002	235	303	305	159	0	60.6786
contig00002	393819	395223	Gene1015	529669	+	ATG	1401	225	404	450	322	0	60.9565
contig00002	395303	395783	Gene1016	529669	+	ATG	477	112	127	130	108	0	53.8784
contig00002	396022	396955	Gene1017	529669	+	ATG	930	203	288	272	167	0	60.2151
contig00002	396967	397429	Gene1018	529669	+	ATG	459	119	140	117	83	0	55.9913
contig00002	397502	397889	Gene1019	529669	+	ATG	384	95	108	111	70	0	57.0312
contig00002	398027	399479	Gene1020	529669	+	ATG	1449	398	412	372	267	0	54.1063
contig00002	399539	401948	Gene1021	529669	-	ATG	2406	510	711	753	432	0	60.8479
contig00002	402126	404835	Gene1022	529669	-	ATG	2706	524	805	856	521	0	61.3821
contig00002	405222	406170	Gene1023	529669	+	ATG	945	192	279	288	186	0	60
contig00002	406295	407714	Gene1024	529669	+	ATG	1416	242	412	438	324	0	60.0282
contig00002	407765	409421	Gene1025	529669	+	ATG	1653	338	496	509	310	0	60.7985
contig00002	409693	410302	Gene1026	529669	+	ATG	606	160	162	145	139	0	50.6601
contig00002	410310	410970	Gene1027	529669	-	ATG	657	158	162	172	165	0	50.8371
contig00002	411149	412553	Gene1028	529669	+	ATG	1401	287	400	381	333	0	55.7459
contig00002	412563	415161	Gene1029	529669	+	ATG	2595	575	770	718	532	0	57.341
contig00002	415162	415735	Gene1030	529669	+	ATG	570	115	169	176	110	0	60.5263
contig00002	416103	418242	Gene1031	529669	+	ATG	2136	504	624	625	383	0	58.4738
contig00002	418327	418792	Gene1032	529669	+	ATG	462	106	130	134	92	0	57.1429
contig00002	418823	420734	Gene1033	529669	-	GTG	1908	381	568	600	359	0	61.2159
contig00002	420753	421890	Gene1034	529669	-	ATG	1134	239	347	342	206	0	60.7584
contig00002	421978	422719	Gene1035	529669	-	ATG	738	151	214	243	130	0	61.9241
contig00002	422715	423834	Gene1036	529669	-	ATG	1116	248	318	364	186	0	61.1111
contig00002	423817	424951	Gene1037	529669	-	ATG	1131	236	365	330	200	0	61.45
contig00002	424993	425635	Gene1038	529669	-	ATG	639	94	186	202	157	0	60.7199
contig00002	425648	426425	Gene1039	529669	-	ATG	774	142	225	228	179	0	58.5271
contig00002	426447	426747	Gene1040	529669	-	ATG	297	73	79	88	57	0	56.229
contig00002	426749	427112	Gene1041	529669	-	ATG	360	86	85	126	63	0	58.6111
contig00002	427122	427443	Gene1042	529669	-	ATG	318	72	93	90	63	0	57.5472
contig00002	427846	428233	Gene1043	529669	-	ATG	384	103	103	117	61	0	57.2917
contig00002	428275	429616	Gene1044	529669	-	ATG	1338	294	377	422	245	0	59.716
contig00002	429723	430275	Gene1045	529669	+	ATG	549	158	133	161	97	0	53.5519
contig00002	430379	431753	Gene1046	529669	-	ATG	1371	273	385	450	263	0	60.9044
contig00002	431932	432931	Gene1047	529669	+	ATG	996	227	275	285	209	0	56.2249
contig00002	432970	434539	Gene1048	529669	-	ATG	1566	337	442	512	275	0	60.9195
contig00002	434632	435634	Gene1049	529669	-	ATG	999	153	287	312	247	0	59.96
contig00002	435620	436643	Gene1050	529669	-	ATG	1020	151	291	337	241	0	61.5686
contig00002	436656	438159	Gene1051	529669	-	ATG	1500	310	445	462	283	0	60.4667
contig00002	438260	439166	Gene1052	529669	-	ATG	903	248	228	267	160	0	54.8173
contig00002	439526	440057	Gene1053	529669	+	ATG	528	150	146	129	103	0	52.0833
contig00002	440242	440533	Gene1054	529669	-	ATG	288	72	68	84	64	0	52.7778
contig00002	440589	444366	Gene1055	529669	-	ATG	3774	847	1028	1209	690	0	59.274
contig00002	444362	446060	Gene1056	529669	-	ATG	1695	364	488	505	338	0	58.5841
contig00002	446320	446962	Gene1057	529669	+	GTG	639	145	188	180	126	0	57.59
contig00002	447187	448525	Gene1058	529669	+	ATG	1335	297	344	371	323	0	53.5581
contig00002	448602	448809	Gene1059	529669	-	ATG	204	56	43	52	53	0	46.5686
contig00002	449133	449691	Gene1060	529669	+	ATG	555	141	141	165	108	0	55.1351
contig00002	449684	450425	Gene1061	529669	-	ATG	738	159	201	245	133	0	60.4336
contig00002	450615	452559	Gene1062	529669	+	ATG	1941	487	513	576	365	0	56.1051
contig00002	452625	453012	Gene1063	529669	-	ATG	384	82	101	130	71	0	60.1562
contig00002	453096	453945	Gene1064	529669	+	ATG	846	181	251	269	145	0	61.4657
contig00002	454025	454850	Gene1065	529669	+	GTG	822	159	274	232	157	0	61.5572
contig00002	454925	455891	Gene1066	529669	+	ATG	963	139	261	335	228	0	61.8899
contig00002	455971	457621	Gene1067	529669	-	ATG	1647	379	467	521	280	0	59.9879
contig00002	457865	458528	Gene1068	529669	+	ATG	660	171	184	184	121	0	55.7576
contig00002	458613	460023	Gene1069	529669	-	ATG	1407	237	394	423	353	0	58.0668
contig00002	460337	460958	Gene1070	529669	-	ATG	618	124	177	199	118	0	60.8414
contig00002	461189	461828	Gene1071	529669	+	ATG	636	135	192	193	116	0	60.5346
contig00002	461875	462805	Gene1072	529669	-	ATG	927	163	273	265	226	0	58.0367
contig00002	462957	463407	Gene1073	529669	-	ATG	447	112	106	126	103	0	51.9016
contig00002	463448	463676	Gene1074	529669	-	ATG	225	57	65	51	52	0	51.5556
contig00002	463680	463848	Gene1075	529669	-	ATG	165	47	37	42	39	0	47.8788
contig00002	464001	464397	Gene1076	529669	-	ATG	393	102	101	105	85	0	52.4173
contig00002	464738	465014	Gene1077	529669	+	ATG	273	83	68	72	50	0	51.2821
contig00002	465149	465836	Gene1078	529669	-	ATG	684	148	178	217	141	0	57.7485
contig00002	465828	466689	Gene1079	529669	-	ATG	858	173	222	293	170	0	60.0233
contig00002	466698	467349	Gene1080	529669	-	ATG	648	134	181	203	130	0	59.2593
contig00002	467362	467830	Gene1081	529669	-	ATG	465	101	128	140	96	0	57.6344
contig00002	467839	468097	Gene1082	529669	-	ATG	255	77	60	67	51	0	49.8039
contig00002	468157	469558	Gene1083	529669	-	ATG	1398	257	396	383	362	0	55.7225
contig00002	469917	470982	Gene1084	529669	+	ATG	1062	256	292	299	215	0	55.6497
contig00002	471092	471848	Gene1085	529669	+	ATG	753	194	203	223	133	0	56.5737
contig00002	471844	472567	Gene1086	529669	-	ATG	720	125	204	239	152	0	61.5278
contig00002	472731	473034	Gene1087	529669	+	ATG	300	74	75	84	67	0	53
contig00002	473182	473458	Gene1088	529669	+	ATG	273	65	74	74	60	0	54.2125
contig00002	473628	475560	Gene1089	529669	+	ATG	1929	425	552	580	372	0	58.6833
contig00002	475556	477179	Gene1090	529669	-	ATG	1620	309	458	552	301	0	62.3457
contig00002	477374	478649	Gene1091	529669	+	ATG	1272	218	337	403	314	0	58.1761
contig00002	478740	479463	Gene1092	529669	-	ATG	720	147	202	238	133	0	61.1111
contig00002	479535	481977	Gene1093	529669	-	ATG	2439	576	669	725	469	0	57.1546
contig00002	482015	482441	Gene1094	529669	-	GTG	423	105	97	112	109	0	49.409
contig00002	482633	483974	Gene1095	529669	-	ATG	1338	302	359	390	287	0	55.9791
contig00002	484036	484234	Gene1096	529669	-	ATG	195	31	48	59	57	0	54.8718
contig00002	484305	485310	Gene1097	529669	-	ATG	1002	235	254	300	213	0	55.2894
contig00002	485312	486572	Gene1098	529669	-	ATG	1257	298	339	391	229	0	58.0748
contig00002	486628	487909	Gene1099	529669	-	TTG	1278	278	325	396	279	0	56.4163
contig00002	487983	488295	Gene1100	529669	-	ATG	309	75	76	79	79	0	50.1618
contig00002	488380	489286	Gene1101	529669	-	ATG	903	203	225	272	203	0	55.0388
contig00002	489323	491168	Gene1102	529669	-	ATG	1842	377	552	562	351	0	60.4777
contig00002	491177	492518	Gene1103	529669	-	ATG	1338	285	371	414	268	0	58.6697
contig00002	492534	492996	Gene1104	529669	-	ATG	459	103	113	130	113	0	52.9412
contig00002	492988	494512	Gene1105	529669	-	ATG	1521	297	422	497	305	0	60.4208
contig00002	494510	495650	Gene1106	529669	+	ATG	1137	252	307	326	252	0	55.6728
contig00002	496434	496980	Gene1107	529669	-	ATG	543	124	145	165	109	0	57.0902
contig00002	497087	498140	Gene1108	529669	+	TTG	1050	250	286	281	233	0	54
contig00002	498237	499206	Gene1109	529669	+	TTG	966	226	275	272	193	0	56.6253
contig00002	499225	502549	Gene1110	529669	+	GTG	3321	668	974	989	690	0	59.1087
contig00002	502588	503083	Gene1111	529669	-	GTG	492	89	129	148	126	0	56.3008
contig00002	503079	504087	Gene1112	529669	-	ATG	1005	188	274	278	265	0	54.9254
contig00002	504255	505233	Gene1113	529669	-	ATG	975	201	274	300	200	0	58.8718
contig00002	505542	507333	Gene1114	529669	+	GTG	1788	401	513	547	327	0	59.2841
contig00002	507325	508060	Gene1115	529669	+	ATG	732	176	220	197	139	0	56.9672
contig00002	508070	508466	Gene1116	529669	+	ATG	393	85	102	110	96	0	53.944
contig00002	508476	508836	Gene1117	529669	+	GTG	357	56	103	109	89	0	59.3838
contig00002	508865	509741	Gene1118	529669	-	ATG	873	160	258	256	199	0	58.8774
contig00002	509873	511019	Gene1119	529669	+	ATG	1143	244	321	350	228	0	58.7052
contig00002	511128	511659	Gene1120	529669	+	ATG	528	119	144	149	116	0	55.4924
contig00002	511655	511973	Gene1121	529669	-	ATG	315	57	83	94	81	0	56.1905
contig00002	512235	512835	Gene1122	529669	+	ATG	597	153	153	143	148	0	49.5812
contig00002	512871	513018	Gene1123	529669	-	ATG	144	36	33	36	39	0	47.9167
contig00002	513126	513258	Gene1124	529669	-	ATG	129	26	39	32	32	0	55.0388
contig00002	513315	513882	Gene1125	529669	-	ATG	564	137	147	157	123	0	53.9007
contig00002	514006	514951	Gene1126	529669	+	TTG	942	193	265	281	203	0	57.9618
contig00002	515014	515368	Gene1127	529669	-	ATG	351	75	90	125	61	0	61.2536
contig00002	515631	516249	Gene1128	529669	+	GTG	615	105	175	179	156	0	57.561
contig00002	516245	516707	Gene1129	529669	+	ATG	459	77	140	135	107	0	59.9129
contig00002	516717	517881	Gene1130	529669	+	ATG	1161	225	342	374	220	0	61.671
contig00002	517944	519591	Gene1131	529669	-	ATG	1644	413	406	502	323	0	55.2311
contig00002	519630	519924	Gene1132	529669	-	ATG	291	81	62	81	67	0	49.1409
contig00002	520102	521350	Gene1133	529669	+	ATG	1245	186	342	401	316	0	59.6787
contig00002	521374	521839	Gene1134	529669	-	GTG	462	86	123	131	122	0	54.9784
contig00002	522174	523611	Gene1135	529669	+	ATG	1434	369	386	386	293	0	53.8354
contig00002	523727	525029	Gene1136	529669	+	ATG	1299	221	393	376	309	0	59.1994
contig00002	525142	525466	Gene1137	529669	+	GTG	321	73	102	75	71	0	55.1402
contig00002	525441	527133	Gene1138	529669	+	ATG	1689	306	498	498	387	0	58.9698
contig00002	527182	527758	Gene1139	529669	+	GTG	573	129	157	168	119	0	56.719
contig00002	527754	528345	Gene1140	529669	-	GTG	588	96	151	186	155	0	57.3129
contig00002	528381	529227	Gene1141	529669	-	ATG	843	177	249	227	190	0	56.465
contig00003	1149	2526	Gene1142	346281	+	ATG	1374	315	388	410	261	0	58.0786
contig00003	2604	3900	Gene1143	346281	+	ATG	1293	221	380	378	314	0	58.6234
contig00003	3915	4632	Gene1144	346281	+	ATG	714	160	193	221	140	0	57.9832
contig00003	4674	5595	Gene1145	346281	-	ATG	918	212	272	262	172	0	58.1699
contig00003	5817	7413	Gene1146	346281	+	GTG	1593	396	427	465	305	0	55.995
contig00003	7496	9860	Gene1147	346281	-	ATG	2361	483	710	743	425	0	61.5417
contig00003	9877	11179	Gene1148	346281	-	ATG	1299	217	406	370	306	0	59.7383
contig00003	11464	12538	Gene1149	346281	+	ATG	1071	202	305	367	197	0	62.7451
contig00003	12534	13791	Gene1150	346281	-	ATG	1254	275	361	394	224	0	60.2073
contig00003	13940	14753	Gene1151	346281	-	ATG	810	196	227	211	176	0	54.0741
contig00003	14919	17352	Gene1152	346281	-	ATG	2430	529	729	731	441	0	60.0823
contig00003	17356	18256	Gene1153	346281	-	ATG	897	189	289	244	175	0	59.4203
contig00003	18383	19046	Gene1154	346281	+	ATG	660	130	181	231	118	0	62.4242
contig00003	19113	19866	Gene1155	346281	-	ATG	750	133	206	261	150	0	62.2667
contig00003	19867	21100	Gene1156	346281	-	ATG	1230	239	357	396	238	0	61.2195
contig00003	21289	22228	Gene1157	346281	+	ATG	936	175	253	349	159	0	64.3162
contig00003	22239	24111	Gene1158	346281	+	GTG	1869	349	515	619	386	0	60.6742
contig00003	24134	25673	Gene1159	346281	+	ATG	1536	355	429	472	280	0	58.6589
contig00003	25678	26599	Gene1160	346281	+	ATG	918	144	244	295	235	0	58.7146
contig00003	26600	27512	Gene1161	346281	+	ATG	909	127	246	311	225	0	61.2761
contig00003	27575	28901	Gene1162	346281	-	ATG	1323	296	379	402	246	0	59.0325
contig00003	29118	29502	Gene1163	346281	+	ATG	381	94	108	95	84	0	53.2808
contig00003	29608	30727	Gene1164	346281	+	ATG	1116	237	282	368	229	0	58.2437
contig00003	30727	31354	Gene1165	346281	-	ATG	624	129	179	202	114	0	61.0577
contig00003	31597	32803	Gene1166	346281	+	ATG	1203	275	325	361	242	0	57.0241
contig00003	32889	33648	Gene1167	346281	-	ATG	756	160	206	227	163	0	57.2751
contig00003	33715	34324	Gene1168	346281	-	ATG	606	93	185	184	144	0	60.8911
contig00003	34331	34955	Gene1169	346281	-	ATG	621	85	177	202	157	0	61.0306
contig00003	35227	36460	Gene1170	346281	+	ATG	1230	194	319	410	307	0	59.2683
contig00003	36579	37392	Gene1171	346281	-	ATG	810	193	216	234	167	0	55.5556
contig00003	37381	38596	Gene1172	346281	-	ATG	1212	180	341	409	282	0	61.8812
contig00003	38678	39236	Gene1173	346281	+	ATG	555	122	162	173	98	0	60.3604
contig00003	39255	39687	Gene1174	346281	-	ATG	429	103	119	122	85	0	56.1772
contig00003	39699	40989	Gene1175	346281	-	ATG	1287	216	358	384	329	0	57.6535
contig00003	41029	41350	Gene1176	346281	-	ATG	318	66	101	88	63	0	59.434
contig00003	41605	43291	Gene1177	346281	-	GTG	1683	307	469	499	408	0	57.5163
contig00003	43565	43940	Gene1178	346281	+	TTG	372	52	91	120	109	0	56.7204
contig00003	43975	44245	Gene1179	346281	-	ATG	267	68	68	71	60	0	52.0599
contig00003	44430	45153	Gene1180	346281	+	ATG	720	148	217	216	139	0	60.1389
contig00003	45217	46120	Gene1181	346281	+	GTG	900	180	238	307	175	0	60.5556
contig00003	46183	46660	Gene1182	346281	+	ATG	474	104	129	114	127	0	51.2658
contig00003	47011	48124	Gene1183	346281	+	ATG	1110	267	303	318	222	0	55.9459
contig00003	48267	49401	Gene1184	346281	+	GTG	1131	237	330	358	206	0	60.8311
contig00003	49410	50364	Gene1185	346281	+	ATG	951	164	269	292	226	0	58.9905
contig00003	50360	51206	Gene1186	346281	+	ATG	843	120	245	280	198	0	62.2776
contig00003	51272	51746	Gene1187	346281	+	TTG	471	73	136	139	123	0	58.3864
contig00003	51786	52914	Gene1188	346281	+	ATG	1125	218	347	341	219	0	61.1556
contig00003	52986	53694	Gene1189	346281	+	ATG	705	154	208	207	136	0	58.8652
contig00003	53677	55147	Gene1190	346281	+	ATG	1467	268	415	494	290	0	61.9632
contig00003	55222	55954	Gene1191	346281	-	ATG	729	192	210	195	132	0	55.5556
contig00003	56121	56790	Gene1192	346281	-	ATG	666	117	198	197	154	0	59.3093
contig00003	56789	57506	Gene1193	346281	-	ATG	714	119	198	220	177	0	58.5434
contig00003	57512	58244	Gene1194	346281	-	ATG	729	194	201	191	143	0	53.7723
contig00003	58262	58991	Gene1195	346281	-	ATG	726	162	207	202	155	0	56.3361
contig00003	59217	59736	Gene1196	346281	-	ATG	516	94	177	147	98	0	62.7907
contig00003	59833	60154	Gene1197	346281	+	ATG	318	67	81	110	60	0	60.0629
contig00003	60153	60984	Gene1198	346281	+	ATG	828	171	261	248	148	0	61.4734
contig00003	61247	61871	Gene1199	346281	+	ATG	621	177	146	141	157	0	46.2158
contig00003	61867	62506	Gene1200	346281	-	ATG	636	150	190	189	107	0	59.5912
contig00003	62505	64068	Gene1201	346281	-	ATG	1560	365	465	465	265	0	59.6154
contig00003	64368	65100	Gene1202	346281	+	ATG	729	205	159	201	164	0	49.3827
contig00003	65113	67033	Gene1203	346281	+	ATG	1917	440	561	570	346	0	58.9984
contig00003	67048	68524	Gene1204	346281	+	GTG	1473	303	418	475	277	0	60.6246
contig00003	68523	69732	Gene1205	346281	+	ATG	1206	273	324	373	236	0	57.7944
contig00003	69735	70185	Gene1206	346281	+	ATG	447	109	112	133	93	0	54.8098
contig00003	70184	70670	Gene1207	346281	+	ATG	483	114	123	137	109	0	53.8302
contig00003	70662	71043	Gene1208	346281	+	ATG	378	88	104	125	61	0	60.582
contig00003	71039	71687	Gene1209	346281	+	GTG	645	115	193	228	109	0	65.2713
contig00003	71683	72694	Gene1210	346281	+	ATG	1008	235	287	322	164	0	60.4167
contig00003	72709	73843	Gene1211	346281	+	ATG	1131	229	334	359	209	0	61.2732
contig00003	73839	74325	Gene1212	346281	+	ATG	483	155	103	119	106	0	45.9627
contig00003	74321	75119	Gene1213	346281	+	ATG	795	120	211	245	219	0	57.3585
contig00003	75374	78086	Gene1214	346281	+	ATG	2709	661	795	810	443	0	59.247
contig00003	78194	78635	Gene1215	346281	+	ATG	438	123	92	115	108	0	47.2603
contig00003	78768	80595	Gene1216	346281	+	ATG	1824	434	519	569	302	0	59.6491
contig00003	80732	81746	Gene1217	346281	-	ATG	1011	198	304	307	202	0	60.4352
contig00003	81838	83275	Gene1218	346281	-	GTG	1434	274	422	463	275	0	61.7155
contig00003	83285	84284	Gene1219	346281	-	ATG	996	210	296	314	176	0	61.245
contig00003	84322	86041	Gene1220	346281	-	ATG	1716	373	521	510	312	0	60.0816
contig00003	86335	87304	Gene1221	346281	-	ATG	966	194	276	312	184	0	60.8696
contig00003	87314	88967	Gene1222	346281	-	ATG	1650	350	498	466	336	0	58.4242
contig00003	89111	90011	Gene1223	346281	-	ATG	897	158	240	234	265	0	52.8428
contig00003	90186	90978	Gene1224	346281	-	ATG	789	136	204	239	210	0	56.147
contig00003	91172	92831	Gene1225	346281	+	ATG	1656	312	479	514	351	0	59.9638
contig00003	92827	93784	Gene1226	346281	-	ATG	954	213	291	268	182	0	58.5954
contig00003	93943	95059	Gene1227	346281	+	ATG	1113	261	299	371	182	0	60.1977
contig00003	95055	96996	Gene1228	346281	+	ATG	1938	358	542	656	382	0	61.8163
contig00003	97066	97288	Gene1229	346281	-	ATG	219	53	55	63	48	0	53.8813
contig00003	97555	97876	Gene1230	346281	+	ATG	318	90	66	84	78	0	47.1698
contig00003	97903	100183	Gene1231	346281	+	ATG	2277	519	640	701	417	0	58.8933
contig00003	100622	101069	Gene1232	346281	+	ATG	444	115	124	102	103	0	50.9009
contig00003	101140	101359	Gene1233	346281	-	ATG	216	63	52	52	49	0	48.1481
contig00003	101643	102348	Gene1234	346281	-	ATG	702	130	214	202	156	0	59.2593
contig00003	102393	104115	Gene1235	346281	-	ATG	1719	314	500	517	388	0	59.1623
contig00003	104114	105881	Gene1236	346281	-	ATG	1764	302	510	552	400	0	60.2041
contig00003	105995	106964	Gene1237	346281	-	ATG	966	221	284	289	172	0	59.3168
contig00003	107507	108002	Gene1238	346281	+	ATG	492	119	113	130	130	0	49.3902
contig00003	108137	111794	Gene1239	346281	+	TTG	3654	730	1073	1114	737	0	59.8522
contig00003	111921	112536	Gene1240	346281	+	ATG	612	167	163	163	119	0	53.268
contig00003	112545	113889	Gene1241	346281	+	GTG	1341	295	378	403	265	0	58.2401
contig00003	113981	115274	Gene1242	346281	+	ATG	1290	298	346	384	262	0	56.5891
contig00003	115485	117930	Gene1243	346281	+	ATG	2442	566	688	712	476	0	57.3301
contig00003	117940	118558	Gene1244	346281	+	ATG	615	132	190	180	113	0	60.1626
contig00003	118559	119423	Gene1245	346281	+	ATG	861	120	225	294	222	0	60.2787
contig00003	119698	120847	Gene1246	346281	+	ATG	1146	182	303	350	311	0	56.9808
contig00003	121042	121492	Gene1247	346281	+	ATG	447	112	112	132	91	0	54.5861
contig00003	121528	122269	Gene1248	346281	-	ATG	738	176	188	209	165	0	53.794
contig00003	122473	124756	Gene1249	346281	-	ATG	2280	595	611	557	517	0	51.2281
contig00003	124807	125623	Gene1250	346281	-	ATG	813	163	201	217	232	0	51.4145
contig00003	126070	127831	Gene1251	346281	-	ATG	1758	388	496	497	377	0	56.4846
contig00003	127958	128651	Gene1252	346281	+	ATG	690	145	161	212	172	0	54.058
contig00003	128849	129902	Gene1253	346281	+	ATG	1050	249	293	292	216	0	55.7143
contig00003	129970	131254	Gene1254	346281	+	ATG	1281	268	361	381	271	0	57.9235
contig00003	131439	132123	Gene1255	346281	+	ATG	681	145	171	205	160	0	55.2129
contig00003	132234	133908	Gene1256	346281	+	ATG	1671	452	394	462	363	0	51.2268
contig00003	134078	134366	Gene1257	346281	+	ATG	285	75	69	78	63	0	51.5789
contig00003	134578	136843	Gene1258	346281	+	ATG	2262	418	603	686	555	0	56.985
contig00003	136879	138628	Gene1259	346281	+	ATG	1746	392	456	482	416	0	53.7228
contig00003	138624	139602	Gene1260	346281	+	ATG	975	185	255	334	201	0	60.4103
contig00003	139645	140875	Gene1261	346281	+	ATG	1227	255	346	371	255	0	58.4352
contig00003	140920	141103	Gene1262	346281	+	ATG	180	47	46	49	38	0	52.7778
contig00003	141099	141846	Gene1263	346281	+	ATG	744	145	209	235	155	0	59.6774
contig00003	141977	142871	Gene1264	346281	+	ATG	891	168	247	293	183	0	60.6061
contig00003	142847	143627	Gene1265	346281	-	ATG	777	162	234	229	152	0	59.5882
contig00003	143747	144527	Gene1266	346281	+	ATG	777	182	189	239	167	0	55.0837
contig00003	144530	145853	Gene1267	346281	+	ATG	1320	302	363	383	272	0	56.5152
contig00003	145833	146538	Gene1268	346281	+	ATG	702	155	189	206	152	0	56.2678
contig00003	146537	150986	Gene1269	346281	+	ATG	4446	974	1282	1378	812	0	59.8291
contig00003	151164	152988	Gene1270	346281	+	ATG	1821	384	523	535	379	0	58.0999
contig00003	153163	153715	Gene1271	346281	+	ATG	549	132	140	142	135	0	51.3661
contig00003	153735	154383	Gene1272	346281	+	ATG	645	141	155	188	161	0	53.1783
contig00003	154437	155628	Gene1273	346281	-	ATG	1188	265	338	340	245	0	57.0707
contig00003	155812	156871	Gene1274	346281	-	ATG	1056	280	276	274	226	0	52.0833
contig00003	157477	158878	Gene1275	346281	-	ATG	1398	292	391	406	309	0	57.01
contig00003	159045	160248	Gene1276	346281	-	ATG	1200	255	339	329	277	0	55.6667
contig00003	160502	163115	Gene1277	346281	+	ATG	2610	594	764	747	505	0	57.8927
contig00003	163204	163975	Gene1278	346281	-	ATG	768	158	198	273	139	0	61.3281
contig00003	163971	164763	Gene1279	346281	-	ATG	789	117	231	249	192	0	60.8365
contig00003	164772	165918	Gene1280	346281	-	ATG	1143	231	345	346	221	0	60.4549
contig00003	165914	166877	Gene1281	346281	-	ATG	960	214	279	274	193	0	57.6042
contig00003	166869	167445	Gene1282	346281	-	ATG	573	118	175	154	126	0	57.4171
contig00003	167694	168705	Gene1283	346281	+	ATG	1008	254	241	266	247	0	50.2976
contig00003	168871	169414	Gene1284	346281	+	ATG	540	118	141	151	130	0	54.0741
contig00003	169410	170520	Gene1285	346281	-	GTG	1107	213	324	331	239	0	59.1689
contig00003	170599	172726	Gene1286	346281	+	ATG	2124	478	595	644	407	0	58.3333
contig00003	172738	174646	Gene1287	346281	+	ATG	1905	455	495	576	379	0	56.2205
contig00003	174658	175912	Gene1288	346281	+	ATG	1251	224	325	375	327	0	55.9552
contig00003	175916	177557	Gene1289	346281	+	ATG	1638	404	411	476	347	0	54.1514
contig00003	177553	178120	Gene1290	346281	+	ATG	564	129	145	181	109	0	57.8014
contig00003	178613	179132	Gene1291	346281	-	ATG	516	115	131	150	120	0	54.4574
contig00003	179200	180838	Gene1292	346281	-	ATG	1635	342	450	495	348	0	57.7982
contig00003	181197	181650	Gene1293	346281	+	ATG	450	136	104	127	83	0	51.3333
contig00003	181715	182792	Gene1294	346281	-	TTG	1074	258	283	295	238	0	53.8175
contig00003	183124	183634	Gene1295	346281	-	ATG	507	123	127	134	123	0	51.4793
contig00003	183851	184478	Gene1296	346281	+	ATG	624	146	152	180	146	0	53.2051
contig00003	184434	186597	Gene1297	346281	-	ATG	2160	381	667	598	514	0	58.5648
contig00003	186615	187062	Gene1298	346281	-	ATG	444	78	123	120	123	0	54.7297
contig00003	187205	189239	Gene1299	346281	+	ATG	2031	439	552	646	394	0	58.9857
contig00003	189278	189737	Gene1300	346281	-	ATG	456	102	130	125	99	0	55.9211
contig00003	189817	190480	Gene1301	346281	-	ATG	660	146	197	180	137	0	57.1212
contig00003	190652	191066	Gene1302	346281	+	ATG	411	86	102	146	77	0	60.3406
contig00003	191098	191416	Gene1303	346281	-	ATG	315	73	83	91	68	0	55.2381
contig00003	191476	192667	Gene1304	346281	-	ATG	1188	251	331	360	246	0	58.165
contig00003	192757	193042	Gene1305	346281	+	ATG	282	61	69	95	57	0	58.156
contig00003	193038	193374	Gene1306	346281	-	ATG	333	98	75	94	66	0	50.7508
contig00003	193456	194116	Gene1307	346281	-	ATG	657	112	196	177	172	0	56.7732
contig00003	194386	196021	Gene1308	346281	+	ATG	1632	414	468	449	301	0	56.1887
contig00003	196233	197070	Gene1309	346281	-	ATG	834	196	224	257	157	0	57.6739
contig00003	197066	198098	Gene1310	346281	-	ATG	1029	147	300	331	251	0	61.3217
contig00003	198097	199102	Gene1311	346281	-	ATG	1002	215	271	301	215	0	57.0858
contig00003	199233	199761	Gene1312	346281	-	ATG	525	156	115	114	140	0	43.619
contig00003	200145	201147	Gene1313	346281	-	ATG	999	202	266	297	234	0	56.3564
contig00003	201535	202036	Gene1314	346281	+	ATG	498	79	139	164	116	0	60.8434
contig00003	202128	203370	Gene1315	346281	+	ATG	1239	311	330	376	222	0	56.9814
contig00003	203402	203630	Gene1316	346281	-	ATG	225	69	55	60	41	0	51.1111
contig00003	203648	204245	Gene1317	346281	-	ATG	594	132	173	178	111	0	59.0909
contig00003	204923	205844	Gene1318	346281	+	ATG	918	159	251	298	210	0	59.8039
contig00003	205946	207263	Gene1319	346281	-	ATG	1314	205	380	445	284	0	62.7854
contig00003	207283	207778	Gene1320	346281	-	ATG	492	82	167	154	89	0	65.2439
contig00003	207787	208378	Gene1321	346281	-	ATG	588	127	184	167	110	0	59.6939
contig00003	208387	209188	Gene1322	346281	-	ATG	798	123	270	258	147	0	66.1654
contig00003	209195	209582	Gene1323	346281	-	ATG	384	89	113	106	76	0	57.0312
contig00003	209593	210283	Gene1324	346281	-	ATG	687	136	217	197	137	0	60.262
contig00003	210282	211374	Gene1325	346281	-	ATG	1089	218	350	323	198	0	61.7998
contig00003	211619	212258	Gene1326	346281	+	ATG	636	135	172	203	126	0	58.9623
contig00003	212254	212653	Gene1327	346281	-	ATG	396	93	112	125	66	0	59.8485
contig00003	212749	216712	Gene1328	346281	-	ATG	3960	789	1224	1245	702	0	62.3485
contig00003	217134	218643	Gene1329	346281	+	ATG	1506	252	428	476	350	0	60.0266
contig00003	218713	219133	Gene1330	346281	+	ATG	417	93	100	142	82	0	58.0336
contig00003	219203	220388	Gene1331	346281	-	ATG	1182	221	274	323	364	0	50.5076
contig00003	220638	221472	Gene1332	346281	+	ATG	831	128	230	260	213	0	58.9651
contig00003	221512	222640	Gene1333	346281	+	ATG	1125	290	313	332	190	0	57.3333
contig00003	222645	223929	Gene1334	346281	+	ATG	1281	264	374	409	234	0	61.1241
contig00003	224428	225220	Gene1335	346281	+	ATG	789	188	195	240	166	0	55.1331
contig00003	225636	227142	Gene1336	346281	+	ATG	1503	300	344	433	426	0	51.6966
contig00003	227609	228287	Gene1337	346281	-	ATG	675	147	189	210	129	0	59.1111
contig00003	228307	229168	Gene1338	346281	-	ATG	858	176	246	267	169	0	59.7902
contig00003	229277	230183	Gene1339	346281	+	ATG	903	174	223	329	177	0	61.1296
contig00003	230637	231576	Gene1340	346281	+	ATG	936	201	266	291	178	0	59.5085
contig00003	231660	232398	Gene1341	346281	+	ATG	735	161	207	206	161	0	56.1905
contig00003	232417	232972	Gene1342	346281	+	ATG	552	122	140	172	118	0	56.5217
contig00003	233128	233551	Gene1343	346281	+	GTG	420	67	102	142	109	0	58.0952
contig00003	233946	234267	Gene1344	346281	+	ATG	318	71	83	77	87	0	50.3145
contig00003	234347	234884	Gene1345	346281	+	ATG	534	116	153	155	110	0	57.6779
contig00003	234925	236065	Gene1346	346281	-	ATG	1137	194	309	291	343	0	52.7704
contig00003	236320	237874	Gene1347	346281	+	ATG	1551	398	407	420	326	0	53.3204
contig00003	237836	240395	Gene1348	346281	+	GTG	2556	459	726	796	575	0	59.5462
contig00003	240479	240707	Gene1349	346281	+	ATG	225	41	66	63	55	0	57.3333
contig00003	240714	241089	Gene1350	346281	-	ATG	372	104	79	118	71	0	52.957
contig00003	241168	242404	Gene1351	346281	-	ATG	1233	187	382	370	294	0	60.9895
contig00003	242544	243471	Gene1352	346281	-	ATG	924	184	261	270	209	0	57.4675
contig00003	243689	244739	Gene1353	346281	+	ATG	1047	252	257	311	227	0	54.2502
contig00003	244778	245357	Gene1354	346281	-	ATG	576	158	135	150	133	0	49.4792
contig00003	245358	245925	Gene1355	346281	-	ATG	564	105	158	148	153	0	54.2553
contig00003	246151	246265	Gene1356	346281	-	ATG	111	23	25	24	39	0	44.1441
contig00003	246315	247434	Gene1357	346281	-	ATG	1116	235	326	318	237	0	57.7061
contig00003	247545	247800	Gene1358	346281	-	ATG	252	77	57	64	54	0	48.0159
contig00003	248074	248320	Gene1359	346281	-	ATG	243	65	69	61	48	0	53.4979
contig00003	248394	249441	Gene1360	346281	-	ATG	1044	223	305	290	226	0	56.9923
contig00003	249569	250130	Gene1361	346281	-	ATG	558	158	130	148	122	0	49.8208
contig00003	250251	251460	Gene1362	346281	-	ATG	1206	182	348	376	300	0	60.0332
contig00003	251696	252281	Gene1363	346281	+	ATG	582	122	150	180	130	0	56.701
contig00003	252290	252941	Gene1364	346281	+	ATG	648	139	181	205	123	0	59.5679
contig00003	252943	253867	Gene1365	346281	+	GTG	921	183	252	303	183	0	60.2606
contig00003	253996	255532	Gene1366	346281	+	ATG	1533	242	435	469	387	0	58.9693
contig00003	255590	255986	Gene1367	346281	-	ATG	393	114	99	108	72	0	52.6718
contig00003	256020	256314	Gene1368	346281	-	ATG	291	87	79	78	47	0	53.9519
contig00003	256407	257067	Gene1369	346281	-	ATG	657	136	180	208	133	0	59.0563
contig00003	257224	257641	Gene1370	346281	+	ATG	414	100	121	108	85	0	55.314
contig00003	257644	258049	Gene1371	346281	+	ATG	402	92	110	128	72	0	59.204
contig00003	258060	258771	Gene1372	346281	+	ATG	708	175	219	190	124	0	57.7684
contig00003	258797	260006	Gene1373	346281	+	ATG	1206	289	361	331	225	0	57.3798
contig00003	260050	260782	Gene1374	346281	+	ATG	729	153	222	236	118	0	62.8258
contig00003	260793	261576	Gene1375	346281	+	ATG	780	186	226	225	143	0	57.8205
contig00003	261624	262332	Gene1376	346281	+	ATG	705	155	216	197	137	0	58.5816
contig00003	262344	263442	Gene1377	346281	+	ATG	1095	230	328	344	193	0	61.3699
contig00003	263442	264396	Gene1378	346281	+	ATG	951	231	272	289	159	0	58.9905
contig00003	264471	266112	Gene1379	346281	+	ATG	1638	417	439	466	316	0	55.2503
contig00003	266146	267082	Gene1380	346281	+	ATG	933	229	257	274	173	0	56.9132
contig00003	267157	268375	Gene1381	346281	-	ATG	1215	183	365	395	272	0	62.5514
contig00003	268520	269423	Gene1382	346281	+	ATG	900	157	263	289	191	0	61.3333
contig00003	269464	272599	Gene1383	346281	-	ATG	3132	775	904	904	549	0	57.7267
contig00003	273169	274117	Gene1384	346281	+	ATG	945	210	231	303	201	0	56.5079
contig00003	274212	274755	Gene1385	346281	-	ATG	540	119	144	167	110	0	57.5926
contig00003	274937	275459	Gene1386	346281	+	ATG	519	129	121	135	134	0	49.3256
contig00003	275475	275649	Gene1387	346281	+	ATG	171	44	54	39	34	0	54.386
contig00003	275988	276765	Gene1388	346281	+	ATG	774	189	175	241	169	0	53.7468
contig00003	276771	277725	Gene1389	346281	+	ATG	951	199	259	296	197	0	58.3596
contig00003	277740	278670	Gene1390	346281	+	ATG	927	190	239	291	207	0	57.1737
contig00003	278682	279417	Gene1391	346281	+	ATG	732	170	162	229	171	0	53.4153
contig00003	279571	279808	Gene1392	346281	+	ATG	234	67	50	64	53	0	48.7179
contig00003	279935	281141	Gene1393	346281	+	ATG	1203	265	316	350	272	0	55.3616
contig00003	281261	282071	Gene1394	346281	+	ATG	807	163	217	242	185	0	56.8773
contig00003	282073	283096	Gene1395	346281	+	ATG	1020	248	267	289	216	0	54.5098
contig00003	283085	283727	Gene1396	346281	+	ATG	639	138	171	204	126	0	58.6854
contig00003	283723	284728	Gene1397	346281	+	ATG	1002	194	298	306	204	0	60.2794
contig00003	284738	285533	Gene1398	346281	+	ATG	792	168	217	228	179	0	56.1869
contig00003	285830	287264	Gene1399	346281	+	ATG	1431	287	391	390	363	0	54.5772
contig00003	287401	289588	Gene1400	346281	-	ATG	2184	501	634	614	435	0	57.1429
contig00003	289941	290301	Gene1401	346281	+	ATG	357	90	90	91	86	0	50.7003
contig00003	290302	290677	Gene1402	346281	+	ATG	372	77	96	108	91	0	54.8387
contig00003	290687	291335	Gene1403	346281	+	TTG	645	144	182	196	123	0	58.6047
contig00003	291315	292140	Gene1404	346281	+	GTG	822	155	250	253	164	0	61.1922
contig00003	292163	293177	Gene1405	346281	+	ATG	1011	208	267	323	213	0	58.3581
contig00003	293208	293751	Gene1406	346281	+	ATG	540	143	126	136	135	0	48.5185
contig00003	293987	295292	Gene1407	346281	+	TTG	1302	286	364	400	252	0	58.679
contig00003	295486	296026	Gene1408	346281	+	GTG	537	123	123	174	117	0	55.3073
contig00003	296085	296721	Gene1409	346281	-	ATG	633	153	178	179	123	0	56.3981
contig00003	296965	297223	Gene1410	346281	+	ATG	255	64	78	56	57	0	52.549
contig00003	297300	298266	Gene1411	346281	-	ATG	963	195	295	280	193	0	59.7092
contig00003	298411	301858	Gene1412	346281	-	ATG	3444	715	1051	1054	624	0	61.1208
contig00003	302003	303077	Gene1413	346281	-	ATG	1071	186	321	288	276	0	56.8627
contig00003	303333	304533	Gene1414	346281	+	ATG	1197	211	344	385	257	0	60.9023
contig00003	304525	305227	Gene1415	346281	+	ATG	699	151	192	224	132	0	59.5136
contig00003	305289	306471	Gene1416	346281	+	ATG	1179	244	300	361	274	0	56.0645
contig00003	306525	307437	Gene1417	346281	+	ATG	909	171	265	281	192	0	60.066
contig00003	307451	308273	Gene1418	346281	+	ATG	819	170	216	272	161	0	59.5849
contig00003	308307	309342	Gene1419	346281	-	ATG	1032	271	271	293	197	0	54.6512
contig00003	309338	310130	Gene1420	346281	-	ATG	789	141	206	221	221	0	54.1191
contig00003	310126	310984	Gene1421	346281	-	ATG	855	156	236	241	222	0	55.7895
contig00003	310967	312053	Gene1422	346281	-	GTG	1083	264	300	307	212	0	56.048
contig00003	312353	313577	Gene1423	346281	+	ATG	1221	284	288	393	256	0	55.774
contig00003	313626	314118	Gene1424	346281	+	ATG	489	113	132	135	109	0	54.6012
contig00003	314211	315333	Gene1425	346281	-	ATG	1119	227	305	338	249	0	57.462
contig00003	315424	316888	Gene1426	346281	-	ATG	1461	337	406	420	298	0	56.5366
contig00003	316888	317563	Gene1427	346281	-	ATG	672	152	181	193	146	0	55.6548
contig00003	317973	318366	Gene1428	346281	+	ATG	390	109	89	105	87	0	49.7436
contig00003	318452	319823	Gene1429	346281	-	ATG	1368	337	375	378	278	0	55.0439
contig00003	319842	320472	Gene1430	346281	-	GTG	627	125	190	181	131	0	59.1707
contig00003	320499	321612	Gene1431	346281	-	ATG	1110	258	314	321	217	0	57.2072
contig00003	321652	322126	Gene1432	346281	-	ATG	471	95	133	148	95	0	59.6603
contig00003	322125	322638	Gene1433	346281	-	TTG	510	113	155	155	87	0	60.7843
contig00003	322905	324156	Gene1434	346281	+	ATG	1248	320	313	352	263	0	53.2853
contig00003	324230	324476	Gene1435	346281	+	ATG	243	70	56	68	49	0	51.0288
contig00003	324480	325980	Gene1436	346281	-	ATG	1497	385	374	344	394	0	47.9626
contig00003	326550	326799	Gene1437	346281	+	ATG	246	44	46	79	77	0	50.813
contig00003	327069	328098	Gene1438	346281	-	ATG	1026	258	274	266	228	0	52.6316
contig00003	328348	328486	Gene1439	346281	+	ATG	135	36	40	28	31	0	50.3704
contig00003	328744	329050	Gene1440	346281	+	ATG	303	56	85	92	70	0	58.4158
contig00003	329050	329395	Gene1441	346281	-	ATG	342	93	84	104	61	0	54.9708
contig00003	329546	330254	Gene1442	346281	+	ATG	705	139	207	226	133	0	61.4184
contig00003	330285	331473	Gene1443	346281	-	ATG	1185	158	386	375	266	0	64.2194
contig00003	331572	332364	Gene1444	346281	+	ATG	789	149	241	251	148	0	62.3574
contig00003	332347	332794	Gene1445	346281	-	ATG	444	66	126	134	118	0	58.5586
contig00003	332900	334937	Gene1446	346281	-	ATG	2034	426	568	626	414	0	58.7021
contig00003	334952	336284	Gene1447	346281	-	ATG	1329	267	363	363	336	0	54.6275
contig00003	336571	336673	Gene1448	346281	+	ATG	99	18	24	22	35	0	46.4646
contig00003	336693	337194	Gene1449	346281	-	ATG	498	99	139	147	113	0	57.4297
contig00003	337293	338577	Gene1450	346281	-	ATG	1281	321	339	368	253	0	55.1913
contig00003	338645	340580	Gene1451	346281	-	ATG	1932	483	537	521	391	0	54.7619
contig00003	341012	341759	Gene1452	346281	+	GTG	744	160	208	213	163	0	56.586
contig00003	341808	342699	Gene1453	346281	-	ATG	888	211	260	249	168	0	57.3198
contig00003	342774	343770	Gene1454	346281	-	ATG	993	266	266	234	227	0	50.3525
contig00003	344111	344525	Gene1455	346281	+	ATG	411	100	117	111	83	0	55.4745
contig00003	344566	344845	Gene1456	346281	+	GTG	276	80	62	89	45	0	54.7101
contig00003	344893	346150	Gene1457	346281	-	ATG	1254	288	345	372	249	0	57.177
contig00004	81	1422	Gene1458	338561	+	ATG	1338	262	363	405	308	0	57.3991
contig00004	1423	2902	Gene1459	338561	+	ATG	1476	255	423	437	361	0	58.2656
contig00004	2917	4198	Gene1460	338561	+	ATG	1278	272	377	380	249	0	59.2332
contig00004	4194	5415	Gene1461	338561	+	ATG	1218	255	356	377	230	0	60.1806
contig00004	5427	6819	Gene1462	338561	+	ATG	1389	351	357	376	305	0	52.7718
contig00004	6993	7890	Gene1463	338561	+	ATG	894	215	219	267	193	0	54.3624
contig00004	8944	9496	Gene1464	338561	+	ATG	549	159	89	100	201	0	34.4262
contig00004	9764	10535	Gene1465	338561	+	GTG	768	234	155	162	217	0	41.276
contig00004	10525	11746	Gene1466	338561	+	ATG	1218	312	226	221	459	0	36.6995
contig00004	12226	12694	Gene1467	338561	+	ATG	465	157	79	87	142	0	35.6989
contig00004	12867	14274	Gene1468	338561	+	ATG	1404	347	370	372	315	0	52.849
contig00004	14362	15448	Gene1469	338561	+	GTG	1083	289	242	266	286	0	46.9067
contig00004	15580	16330	Gene1470	338561	+	ATG	747	191	175	201	180	0	50.3347
contig00004	16569	17736	Gene1471	338561	+	ATG	1164	303	297	293	271	0	50.6873
contig00004	17784	18789	Gene1472	338561	-	ATG	1002	247	267	253	235	0	51.8962
contig00004	18981	19962	Gene1473	338561	+	ATG	978	273	250	223	232	0	48.364
contig00004	20000	20612	Gene1474	338561	-	ATG	609	159	153	188	109	0	55.9934
contig00004	20605	21382	Gene1475	338561	-	ATG	774	174	198	246	156	0	57.3643
contig00004	21363	22101	Gene1476	338561	-	ATG	735	139	190	256	150	0	60.6803
contig00004	22100	22691	Gene1477	338561	-	ATG	588	125	172	178	113	0	59.5238
contig00004	22690	23758	Gene1478	338561	-	ATG	1065	237	307	313	208	0	58.216
contig00004	23754	24816	Gene1479	338561	-	ATG	1059	220	300	333	206	0	59.7734
contig00004	24812	26117	Gene1480	338561	-	ATG	1302	251	415	395	241	0	62.212
contig00004	26122	27022	Gene1481	338561	-	ATG	897	194	265	264	174	0	58.9744
contig00004	27390	28215	Gene1482	338561	+	ATG	822	169	214	267	172	0	58.5158
contig00004	28256	29186	Gene1483	338561	+	ATG	927	206	229	273	219	0	54.1532
contig00004	29457	30816	Gene1484	338561	+	ATG	1356	246	367	370	373	0	54.351
contig00004	30938	32363	Gene1485	338561	-	GTG	1422	311	413	416	282	0	58.2982
contig00004	32572	33739	Gene1486	338561	+	TTG	1164	261	313	353	237	0	57.2165
contig00004	33856	34330	Gene1487	338561	+	ATG	471	119	120	134	98	0	53.9278
contig00004	34421	35480	Gene1488	338561	+	GTG	1056	221	287	312	236	0	56.7235
contig00004	35627	35963	Gene1489	338561	+	ATG	333	103	77	88	65	0	49.5495
contig00004	36404	37823	Gene1490	338561	+	ATG	1416	257	380	454	325	0	58.8983
contig00004	38133	39588	Gene1491	338561	-	ATG	1452	284	470	411	287	0	60.6749
contig00004	39669	40980	Gene1492	338561	-	ATG	1308	195	400	410	303	0	61.9266
contig00004	41236	41812	Gene1493	338561	+	ATG	573	110	162	171	130	0	58.1152
contig00004	41808	42774	Gene1494	338561	-	ATG	963	175	261	245	282	0	52.5441
contig00004	42770	45833	Gene1495	338561	-	ATG	3060	578	904	907	671	0	59.183
contig00004	45832	46918	Gene1496	338561	-	GTG	1083	223	322	350	188	0	62.0499
contig00004	46974	47085	Gene1497	338561	-	ATG	108	19	27	26	36	0	49.0741
contig00004	47391	47823	Gene1498	338561	+	ATG	429	118	93	109	109	0	47.0862
contig00004	47870	50564	Gene1499	338561	+	ATG	2691	591	740	810	550	0	57.5994
contig00004	50723	51560	Gene1500	338561	+	GTG	834	167	237	272	158	0	61.0312
contig00004	52041	52959	Gene1501	338561	+	ATG	915	189	273	272	181	0	59.5628
contig00004	53055	54006	Gene1502	338561	+	GTG	948	204	264	288	192	0	58.2278
contig00004	54349	56539	Gene1503	338561	-	ATG	2187	529	628	626	404	0	57.3388
contig00004	56565	57891	Gene1504	338561	-	ATG	1323	262	401	388	272	0	59.6372
contig00004	57887	59630	Gene1505	338561	-	GTG	1740	330	552	538	320	0	62.6437
contig00004	59626	60574	Gene1506	338561	-	ATG	945	158	300	297	190	0	63.1746
contig00004	60573	62316	Gene1507	338561	-	ATG	1740	321	575	517	327	0	62.7586
contig00004	62454	63654	Gene1508	338561	+	ATG	1197	161	347	406	283	0	62.9073
contig00004	63657	64455	Gene1509	338561	-	ATG	795	160	224	237	174	0	57.9874
contig00004	64720	65623	Gene1510	338561	+	ATG	900	169	274	268	189	0	60.2222
contig00004	65594	66386	Gene1511	338561	-	ATG	789	153	228	262	146	0	62.1039
contig00004	66389	67691	Gene1512	338561	-	ATG	1299	191	396	399	313	0	61.2009
contig00004	67952	69248	Gene1513	338561	-	ATG	1293	287	384	387	235	0	59.6288
contig00004	69355	70249	Gene1514	338561	+	GTG	891	171	253	294	173	0	61.3917
contig00004	70237	71887	Gene1515	338561	-	ATG	1647	393	502	461	291	0	58.4699
contig00004	71942	73451	Gene1516	338561	-	ATG	1506	247	473	438	348	0	60.4914
contig00004	74056	76837	Gene1517	338561	+	ATG	2778	655	786	839	498	0	58.4953
contig00004	76895	77858	Gene1518	338561	+	ATG	960	206	279	277	198	0	57.9167
contig00004	77838	78558	Gene1519	338561	-	GTG	717	155	204	208	150	0	57.4616
contig00004	78554	80129	Gene1520	338561	-	ATG	1572	346	424	477	325	0	57.3155
contig00004	80324	81188	Gene1521	338561	+	ATG	861	184	232	290	155	0	60.6272
contig00004	81228	82416	Gene1522	338561	-	ATG	1185	305	300	311	269	0	51.5612
contig00004	82699	83401	Gene1523	338561	+	ATG	699	130	210	225	134	0	62.2318
contig00004	83462	84878	Gene1524	338561	+	GTG	1413	293	415	419	286	0	59.0234
contig00004	84858	85350	Gene1525	338561	+	ATG	489	101	135	155	98	0	59.3047
contig00004	85321	86236	Gene1526	338561	-	ATG	912	128	260	289	235	0	60.1974
contig00004	86414	87326	Gene1527	338561	+	TTG	909	179	229	287	214	0	56.7657
contig00004	87404	87587	Gene1528	338561	+	ATG	180	44	33	60	43	0	51.6667
contig00004	87643	89371	Gene1529	338561	+	ATG	1725	368	451	517	389	0	56.1159
contig00004	89355	90156	Gene1530	338561	-	ATG	798	173	219	250	156	0	58.7719
contig00004	90453	90681	Gene1531	338561	-	ATG	225	57	56	66	46	0	54.2222
contig00004	90809	90998	Gene1532	338561	+	ATG	186	42	42	63	39	0	56.4516
contig00004	91097	91721	Gene1533	338561	-	ATG	621	208	118	136	159	0	40.9018
contig00004	92018	92804	Gene1534	338561	-	ATG	783	140	225	201	217	0	54.4061
contig00004	92810	93080	Gene1535	338561	-	ATG	267	52	76	73	66	0	55.8052
contig00004	93090	93828	Gene1536	338561	-	ATG	735	125	220	207	183	0	58.0952
contig00004	93827	94184	Gene1537	338561	-	ATG	354	53	118	114	69	0	65.5367
contig00004	94204	94618	Gene1538	338561	-	ATG	411	97	106	129	79	0	57.1776
contig00004	94614	95619	Gene1539	338561	-	ATG	1002	229	286	276	211	0	56.0878
contig00004	95623	96094	Gene1540	338561	-	ATG	468	91	152	131	94	0	60.4701
contig00004	96200	97415	Gene1541	338561	-	ATG	1212	263	408	369	172	0	64.1089
contig00004	97411	97855	Gene1542	338561	-	ATG	441	136	109	122	74	0	52.381
contig00004	97876	99247	Gene1543	338561	-	ATG	1368	252	425	439	252	0	63.1579
contig00004	99246	99954	Gene1544	338561	-	ATG	705	132	213	251	109	0	65.8156
contig00004	99946	100945	Gene1545	338561	-	ATG	996	232	290	298	176	0	59.0361
contig00004	100937	102620	Gene1546	338561	-	ATG	1680	381	497	505	297	0	59.6429
contig00004	102848	103163	Gene1547	338561	+	ATG	312	69	80	108	55	0	60.2564
contig00004	103238	103652	Gene1548	338561	+	ATG	411	102	91	134	84	0	54.7445
contig00004	103760	105248	Gene1549	338561	-	ATG	1485	352	398	427	308	0	55.5556
contig00004	105346	105718	Gene1550	338561	-	ATG	369	96	95	96	82	0	51.7615
contig00004	105717	106128	Gene1551	338561	-	ATG	408	105	107	120	76	0	55.6373
contig00004	106158	107571	Gene1552	338561	-	ATG	1410	407	409	368	226	0	55.1064
contig00004	107840	109037	Gene1553	338561	+	ATG	1194	313	330	270	281	0	50.2513
contig00004	109230	109920	Gene1554	338561	+	ATG	687	160	170	221	136	0	56.9141
contig00004	109974	110526	Gene1555	338561	+	ATG	549	145	150	136	118	0	52.0947
contig00004	110612	111413	Gene1556	338561	+	ATG	798	199	193	249	157	0	55.3885
contig00004	111516	112503	Gene1557	338561	+	ATG	984	186	265	316	217	0	59.0447
contig00004	112524	113193	Gene1558	338561	+	ATG	666	119	182	207	158	0	58.4084
contig00004	113189	113942	Gene1559	338561	+	ATG	750	169	207	236	138	0	59.0667
contig00004	114366	114888	Gene1560	338561	+	ATG	519	146	128	135	110	0	50.6744
contig00004	114952	115177	Gene1561	338561	-	ATG	222	68	52	58	44	0	49.5495
contig00004	115641	116298	Gene1562	338561	+	TTG	654	167	152	181	154	0	50.9174
contig00004	116294	118127	Gene1563	338561	+	GTG	1830	415	489	547	379	0	56.612
contig00004	118183	118732	Gene1564	338561	+	ATG	546	84	138	179	145	0	58.0586
contig00004	121156	122083	Gene1565	338561	+	ATG	924	200	255	258	211	0	55.5195
contig00004	122088	122559	Gene1566	338561	-	ATG	468	117	130	105	116	0	50.2137
contig00004	122719	123436	Gene1567	338561	-	GTG	714	145	191	232	146	0	59.2437
contig00004	123432	124308	Gene1568	338561	-	ATG	873	187	242	263	181	0	57.8465
contig00004	124304	125579	Gene1569	338561	-	ATG	1272	186	363	384	339	0	58.7264
contig00004	125590	126505	Gene1570	338561	-	ATG	912	155	243	266	248	0	55.8114
contig00004	126573	127695	Gene1571	338561	-	ATG	1119	266	311	335	207	0	57.7301
contig00004	128106	128775	Gene1572	338561	+	ATG	666	158	155	217	136	0	55.8559
contig00004	128803	129946	Gene1573	338561	-	ATG	1140	159	315	368	298	0	59.9123
contig00004	130206	130443	Gene1574	338561	+	ATG	234	52	54	71	57	0	53.4188
contig00004	130479	130977	Gene1575	338561	-	ATG	495	126	124	125	120	0	50.303
contig00004	131177	131516	Gene1576	338561	-	ATG	336	88	93	89	66	0	54.1667
contig00004	131761	132400	Gene1577	338561	+	ATG	636	154	162	173	147	0	52.673
contig00004	132443	133862	Gene1578	338561	-	ATG	1416	224	410	436	346	0	59.7458
contig00004	134266	134518	Gene1579	338561	+	ATG	249	63	72	63	51	0	54.2169
contig00004	134598	135942	Gene1580	338561	-	ATG	1341	239	377	393	332	0	57.4198
contig00004	136083	136587	Gene1581	338561	-	ATG	501	143	128	124	106	0	50.2994
contig00004	137091	137649	Gene1582	338561	+	ATG	555	106	148	176	125	0	58.3784
contig00004	137965	138955	Gene1583	338561	+	ATG	987	251	252	298	186	0	55.7244
contig00004	139026	140541	Gene1584	338561	+	ATG	1512	337	425	444	306	0	57.4735
contig00004	140555	141536	Gene1585	338561	+	ATG	978	157	270	305	246	0	58.7935
contig00004	141689	142493	Gene1586	338561	+	GTG	801	175	213	236	177	0	56.0549
contig00004	142467	143892	Gene1587	338561	+	ATG	1422	326	386	395	315	0	54.9226
contig00004	143907	144336	Gene1588	338561	-	ATG	426	92	115	113	106	0	53.5211
contig00004	145133	145484	Gene1589	338561	+	ATG	348	90	93	80	85	0	49.7126
contig00004	145486	146065	Gene1590	338561	+	ATG	576	135	153	162	126	0	54.6875
contig00004	146188	147076	Gene1591	338561	+	GTG	885	196	239	253	197	0	55.5932
contig00004	147072	148002	Gene1592	338561	+	ATG	927	219	279	269	160	0	59.1154
contig00004	148012	150016	Gene1593	338561	+	ATG	2001	448	542	621	390	0	58.1209
contig00004	150035	150539	Gene1594	338561	+	ATG	501	108	113	169	111	0	56.2874
contig00004	150635	151895	Gene1595	338561	-	GTG	1257	230	322	384	321	0	56.1655
contig00004	152321	152894	Gene1596	338561	+	ATG	570	127	185	154	104	0	59.4737
contig00004	153111	153450	Gene1597	338561	+	GTG	336	69	97	100	70	0	58.631
contig00004	153466	154228	Gene1598	338561	+	ATG	759	181	217	229	132	0	58.7615
contig00004	154203	156588	Gene1599	338561	+	ATG	2382	489	705	750	438	0	61.0831
contig00004	156584	157547	Gene1600	338561	+	ATG	960	211	314	258	177	0	59.5833
contig00004	157633	159301	Gene1601	338561	+	ATG	1665	379	489	500	297	0	59.3994
contig00004	159345	160947	Gene1602	338561	+	ATG	1599	343	421	530	305	0	59.4747
contig00004	160978	161833	Gene1603	338561	+	ATG	852	182	241	250	179	0	57.6291
contig00004	161829	162879	Gene1604	338561	+	ATG	1047	235	276	341	195	0	58.9303
contig00004	162896	163286	Gene1605	338561	+	ATG	387	97	86	119	85	0	52.9716
contig00004	163296	163941	Gene1606	338561	+	ATG	642	145	184	204	109	0	60.4361
contig00004	163983	164736	Gene1607	338561	-	ATG	750	212	158	174	206	0	44.2667
contig00004	164698	166147	Gene1608	338561	-	ATG	1446	433	313	337	363	0	44.9516
contig00004	166383	167532	Gene1609	338561	+	GTG	1146	256	323	330	237	0	56.9808
contig00004	167524	169603	Gene1610	338561	+	ATG	2076	387	596	678	415	0	61.368
contig00004	169602	169995	Gene1611	338561	+	ATG	390	68	114	131	77	0	62.8205
contig00004	170256	171840	Gene1612	338561	+	ATG	1581	301	432	442	406	0	55.2815
contig00004	171844	172984	Gene1613	338561	+	ATG	1137	259	288	363	227	0	57.2559
contig00004	173228	173519	Gene1614	338561	+	ATG	288	77	61	64	86	0	43.4028
contig00004	173563	174004	Gene1615	338561	+	ATG	438	118	83	128	109	0	48.1735
contig00004	174049	175783	Gene1616	338561	-	GTG	1731	406	482	509	334	0	57.2501
contig00004	176020	176581	Gene1617	338561	+	ATG	558	124	163	160	111	0	57.8853
contig00004	176650	177394	Gene1618	338561	+	ATG	741	156	180	236	169	0	56.1404
contig00004	177569	178541	Gene1619	338561	-	ATG	969	186	280	302	201	0	60.0619
contig00004	178537	179281	Gene1620	338561	-	ATG	741	163	204	208	166	0	55.6005
contig00004	179321	179717	Gene1621	338561	-	ATG	393	70	95	113	115	0	52.9262
contig00004	179768	180587	Gene1622	338561	-	ATG	816	163	265	219	169	0	59.3137
contig00004	180583	181150	Gene1623	338561	-	ATG	564	105	172	177	110	0	61.8794
contig00004	181413	183186	Gene1624	338561	+	ATG	1770	389	494	538	349	0	58.3051
contig00004	183187	183631	Gene1625	338561	+	ATG	441	91	115	136	99	0	56.9161
contig00004	183658	184399	Gene1626	338561	+	ATG	738	179	197	233	129	0	58.2656
contig00004	184433	184955	Gene1627	338561	+	ATG	519	102	147	166	104	0	60.3083
contig00004	185036	185651	Gene1628	338561	+	GTG	612	141	161	186	124	0	56.6993
contig00004	185659	186670	Gene1629	338561	+	ATG	1008	196	277	324	211	0	59.623
contig00004	186735	187521	Gene1630	338561	-	ATG	783	121	204	249	209	0	57.8544
contig00004	187517	188273	Gene1631	338561	-	ATG	753	146	225	214	168	0	58.3001
contig00004	188350	189295	Gene1632	338561	+	ATG	942	239	247	250	206	0	52.7601
contig00004	189373	190630	Gene1633	338561	+	ATG	1254	289	366	371	228	0	58.7719
contig00004	190749	191721	Gene1634	338561	+	ATG	969	229	257	287	196	0	56.1404
contig00004	191756	193199	Gene1635	338561	-	ATG	1440	333	407	425	275	0	57.7778
contig00004	193313	194183	Gene1636	338561	-	ATG	867	194	232	244	197	0	54.902
contig00004	194539	196015	Gene1637	338561	+	ATG	1473	360	398	423	292	0	55.7366
contig00004	196245	198057	Gene1638	338561	+	ATG	1809	371	516	562	360	0	59.5909
contig00004	198096	198738	Gene1639	338561	+	ATG	639	134	172	206	127	0	59.1549
contig00004	198780	199959	Gene1640	338561	-	ATG	1176	222	323	390	241	0	60.6293
contig00004	200129	200780	Gene1641	338561	+	ATG	648	150	172	221	105	0	60.6481
contig00004	200855	202931	Gene1642	338561	+	ATG	2073	462	549	614	448	0	56.1023
contig00004	202912	203575	Gene1643	338561	-	ATG	660	153	191	190	126	0	57.7273
contig00004	203599	204133	Gene1644	338561	-	GTG	531	102	170	151	108	0	60.452
contig00004	204361	204592	Gene1645	338561	-	ATG	228	49	68	62	49	0	57.0175
contig00004	204729	205101	Gene1646	338561	+	ATG	369	82	117	99	71	0	58.5366
contig00004	205102	205972	Gene1647	338561	+	ATG	867	133	235	283	216	0	59.7463
contig00004	205988	206327	Gene1648	338561	+	ATG	336	75	99	96	66	0	58.0357
contig00004	206648	207734	Gene1649	338561	-	ATG	1083	279	284	289	231	0	52.9086
contig00004	207702	207975	Gene1650	338561	-	ATG	270	68	77	73	52	0	55.5556
contig00004	208134	208344	Gene1651	338561	-	ATG	207	64	44	54	45	0	47.343
contig00004	208353	208593	Gene1652	338561	-	ATG	237	67	77	57	36	0	56.5401
contig00004	208570	209191	Gene1653	338561	-	GTG	618	144	149	183	142	0	53.7217
contig00004	209187	209406	Gene1654	338561	-	TTG	216	50	61	62	43	0	56.9444
contig00004	209409	209556	Gene1655	338561	-	ATG	144	51	22	44	27	0	45.8333
contig00004	210086	210638	Gene1656	338561	-	ATG	549	118	174	150	107	0	59.0164
contig00004	210634	210802	Gene1657	338561	-	ATG	165	48	33	55	29	0	53.3333
contig00004	210798	211152	Gene1658	338561	-	ATG	351	88	102	104	57	0	58.6895
contig00004	211223	211904	Gene1659	338561	-	ATG	678	165	186	193	134	0	55.8997
contig00004	211900	212818	Gene1660	338561	-	ATG	915	245	248	240	182	0	53.3333
contig00004	212827	213106	Gene1661	338561	-	ATG	276	79	76	72	49	0	53.6232
contig00004	213623	213830	Gene1662	338561	-	ATG	204	45	70	51	38	0	59.3137
contig00004	213829	213988	Gene1663	338561	-	ATG	156	45	44	43	24	0	55.7692
contig00004	214337	214718	Gene1664	338561	-	ATG	378	99	93	85	101	0	47.0899
contig00004	215471	216170	Gene1665	338561	-	GTG	696	174	161	195	166	0	51.1494
contig00004	216291	216543	Gene1666	338561	+	ATG	249	68	72	62	47	0	53.8153
contig00004	216572	217118	Gene1667	338561	+	ATG	543	122	153	163	105	0	58.1952
contig00004	217202	218102	Gene1668	338561	+	ATG	897	256	232	221	188	0	50.5017
contig00004	218098	218788	Gene1669	338561	+	ATG	687	151	207	212	117	0	60.9898
contig00004	218789	219080	Gene1670	338561	+	ATG	288	77	72	90	49	0	56.25
contig00004	219084	219501	Gene1671	338561	+	ATG	414	94	99	128	93	0	54.8309
contig00004	219497	220466	Gene1672	338561	+	ATG	966	242	231	273	220	0	52.1739
contig00004	220465	220768	Gene1673	338561	+	ATG	300	85	70	77	68	0	49
contig00004	220870	221047	Gene1674	338561	+	ATG	174	62	22	37	53	0	33.908
contig00004	221234	221684	Gene1675	338561	+	ATG	447	108	126	129	84	0	57.047
contig00004	221839	222481	Gene1676	338561	+	ATG	639	167	184	193	95	0	58.9984
contig00004	222769	223459	Gene1677	338561	+	ATG	687	162	182	225	118	0	59.2431
contig00004	223744	224116	Gene1678	338561	+	ATG	369	83	97	103	86	0	54.2005
contig00004	224099	224744	Gene1679	338561	+	ATG	642	157	161	192	132	0	54.9844
contig00004	224749	224980	Gene1680	338561	-	TTG	228	50	58	57	63	0	50.4386
contig00004	225101	225359	Gene1681	338561	+	ATG	255	65	68	76	46	0	56.4706
contig00004	225655	226201	Gene1682	338561	+	ATG	543	143	120	156	124	0	50.8287
contig00004	226380	226599	Gene1683	338561	+	ATG	216	56	66	56	38	0	56.4815
contig00004	226595	226802	Gene1684	338561	+	ATG	204	51	51	62	40	0	55.3922
contig00004	226805	227408	Gene1685	338561	+	ATG	600	159	141	189	111	0	55
contig00004	227407	228880	Gene1686	338561	+	ATG	1470	364	394	420	292	0	55.3741
contig00004	228891	230343	Gene1687	338561	+	GTG	1449	362	371	424	292	0	54.8654
contig00004	230380	231283	Gene1688	338561	+	ATG	900	229	240	270	161	0	56.6667
contig00004	231633	233022	Gene1689	338561	+	ATG	1386	384	382	393	227	0	55.9163
contig00004	233025	233460	Gene1690	338561	+	ATG	432	99	121	118	94	0	55.3241
contig00004	233469	234567	Gene1691	338561	+	ATG	1095	232	305	297	261	0	54.9772
contig00004	234576	234942	Gene1692	338561	+	ATG	363	113	86	112	52	0	54.5455
contig00004	234944	235325	Gene1693	338561	+	ATG	378	61	113	121	83	0	61.9048
contig00004	235324	235498	Gene1694	338561	+	ATG	171	35	47	58	31	0	61.4035
contig00004	235497	235848	Gene1695	338561	+	ATG	348	79	88	112	69	0	57.4713
contig00004	235850	236219	Gene1696	338561	+	ATG	366	94	103	95	74	0	54.0984
contig00004	236451	236823	Gene1697	338561	+	ATG	369	91	102	92	84	0	52.5745
contig00004	236881	237637	Gene1698	338561	+	ATG	753	165	203	212	173	0	55.1129
contig00004	237687	238428	Gene1699	338561	+	ATG	738	183	180	212	163	0	53.1165
contig00004	238963	241297	Gene1700	338561	+	ATG	2331	591	612	713	415	0	56.8426
contig00004	241296	241794	Gene1701	338561	+	ATG	495	114	142	140	99	0	56.9697
contig00004	241793	242264	Gene1702	338561	+	ATG	468	112	141	126	89	0	57.0513
contig00004	242286	242643	Gene1703	338561	+	GTG	354	64	88	115	87	0	57.3446
contig00004	242629	245107	Gene1704	338561	+	ATG	2475	601	690	685	499	0	55.5556
contig00004	245162	247220	Gene1705	338561	+	ATG	2055	542	462	516	535	0	47.5912
contig00004	247251	248457	Gene1706	338561	-	ATG	1203	273	231	270	429	0	41.6459
contig00004	248878	249955	Gene1707	338561	+	ATG	1074	274	194	243	363	0	40.689
contig00004	250116	251502	Gene1708	338561	-	ATG	1383	405	266	263	449	0	38.2502
contig00004	251578	252508	Gene1709	338561	-	ATG	927	240	188	238	261	0	45.9547
contig00004	253544	254216	Gene1710	338561	-	ATG	669	157	172	207	133	0	56.6517
contig00004	254690	255671	Gene1711	338561	-	GTG	978	220	294	261	203	0	56.7485
contig00004	255830	256475	Gene1712	338561	+	ATG	642	152	134	190	166	0	50.4673
contig00004	256509	256749	Gene1713	338561	-	ATG	237	58	64	65	50	0	54.4304
contig00004	256854	258297	Gene1714	338561	-	GTG	1440	281	428	427	304	0	59.375
contig00004	258374	261008	Gene1715	338561	-	ATG	2631	543	755	813	520	0	59.5971
contig00004	260976	262146	Gene1716	338561	-	ATG	1167	209	323	329	306	0	55.8698
contig00004	262392	262890	Gene1717	338561	+	ATG	495	110	126	144	115	0	54.5455
contig00004	262986	263673	Gene1718	338561	+	ATG	684	172	189	199	124	0	56.7251
contig00004	263692	265741	Gene1719	338561	+	ATG	2046	513	515	580	438	0	53.5191
contig00004	265934	266816	Gene1720	338561	+	ATG	879	182	218	267	212	0	55.1763
contig00004	266865	268239	Gene1721	338561	-	ATG	1371	215	410	390	356	0	58.3516
contig00004	268417	269209	Gene1722	338561	+	ATG	789	194	187	223	185	0	51.9645
contig00004	269273	269540	Gene1723	338561	-	ATG	264	68	55	77	64	0	50
contig00004	269891	270179	Gene1724	338561	+	ATG	285	66	67	89	63	0	54.7368
contig00004	271005	271215	Gene1725	338561	+	ATG	207	59	45	52	51	0	46.8599
contig00004	271431	273177	Gene1726	338561	+	GTG	1743	385	470	511	377	0	56.2823
contig00004	273216	274032	Gene1727	338561	+	ATG	813	165	221	267	160	0	60.0246
contig00004	274028	274622	Gene1728	338561	-	ATG	591	98	163	179	151	0	57.868
contig00004	274992	275451	Gene1729	338561	-	ATG	456	114	108	102	132	0	46.0526
contig00004	275505	276357	Gene1730	338561	-	ATG	849	159	225	263	202	0	57.4794
contig00004	276369	277170	Gene1731	338561	-	ATG	798	147	231	224	196	0	57.0175
contig00004	277217	278180	Gene1732	338561	-	GTG	960	243	246	280	191	0	54.7917
contig00004	278643	280203	Gene1733	338561	+	ATG	1557	286	409	500	362	0	58.3815
contig00004	280209	281808	Gene1734	338561	-	ATG	1596	333	450	453	360	0	56.5789
contig00004	281937	283302	Gene1735	338561	-	GTG	1362	295	381	414	272	0	58.37
contig00004	283486	284065	Gene1736	338561	-	GTG	576	101	167	180	128	0	60.2431
contig00004	284061	285396	Gene1737	338561	-	ATG	1332	252	414	401	265	0	61.1862
contig00004	285457	285640	Gene1738	338561	+	ATG	180	45	43	54	38	0	53.8889
contig00004	285645	285990	Gene1739	338561	-	ATG	342	86	88	97	71	0	54.0936
contig00004	286123	288034	Gene1740	338561	+	GTG	1908	381	582	585	360	0	61.1635
contig00004	288100	288796	Gene1741	338561	+	ATG	693	137	202	227	127	0	61.9048
contig00004	288833	289415	Gene1742	338561	+	ATG	579	111	163	187	118	0	60.4491
contig00004	289618	291304	Gene1743	338561	+	TTG	1683	371	462	510	340	0	57.754
contig00004	291348	292503	Gene1744	338561	+	ATG	1152	230	338	371	213	0	61.5451
contig00004	292596	292863	Gene1745	338561	-	ATG	264	71	66	73	54	0	52.6515
contig00004	292866	293679	Gene1746	338561	-	ATG	810	194	220	233	163	0	55.9259
contig00004	293701	294409	Gene1747	338561	-	ATG	705	170	193	186	156	0	53.7589
contig00004	294532	294808	Gene1748	338561	+	ATG	273	80	61	73	59	0	49.0842
contig00004	294855	295515	Gene1749	338561	+	ATG	657	149	174	199	135	0	56.7732
contig00004	295608	296049	Gene1750	338561	+	ATG	438	111	114	126	87	0	54.7945
contig00004	296164	296644	Gene1751	338561	-	ATG	477	73	126	151	127	0	58.0713
contig00004	296741	298280	Gene1752	338561	-	GTG	1536	258	416	455	407	0	56.7057
contig00004	298482	299202	Gene1753	338561	+	ATG	717	159	198	202	158	0	55.788
contig00004	299314	300829	Gene1754	338561	-	ATG	1512	358	414	428	312	0	55.6878
contig00004	301168	302467	Gene1755	338561	+	ATG	1296	259	378	407	252	0	60.571
contig00004	302476	303547	Gene1756	338561	+	ATG	1068	195	293	366	214	0	61.7041
contig00004	303643	305377	Gene1757	338561	-	TTG	1731	271	501	539	420	0	60.0809
contig00004	305474	306389	Gene1758	338561	-	ATG	912	185	257	286	184	0	59.5395
contig00004	306496	307108	Gene1759	338561	+	GTG	609	156	141	186	126	0	53.6946
contig00004	307145	307877	Gene1760	338561	-	GTG	729	166	188	219	156	0	55.8299
contig00004	308066	310139	Gene1761	338561	+	TTG	2070	499	595	597	379	0	57.5845
contig00004	310223	311906	Gene1762	338561	-	ATG	1680	388	489	497	306	0	58.6905
contig00004	312138	313149	Gene1763	338561	-	ATG	1008	217	272	325	194	0	59.2262
contig00004	313227	314208	Gene1764	338561	-	ATG	978	180	307	300	191	0	62.0654
contig00004	315006	315501	Gene1765	338561	+	ATG	492	116	133	148	95	0	57.1138
contig00004	315689	316028	Gene1766	338561	+	ATG	336	74	98	90	74	0	55.9524
contig00004	316056	317400	Gene1767	338561	+	ATG	1341	271	400	396	274	0	59.3587
contig00004	317417	318656	Gene1768	338561	+	ATG	1236	242	380	383	231	0	61.7314
contig00004	318658	322279	Gene1769	338561	+	ATG	3618	756	1106	1093	663	0	60.7794
contig00004	322295	323012	Gene1770	338561	+	ATG	714	125	225	221	143	0	62.465
contig00004	323023	324040	Gene1771	338561	+	ATG	1014	218	321	309	166	0	62.1302
contig00004	324115	324640	Gene1772	338561	+	ATG	522	143	140	149	90	0	55.364
contig00004	324643	326143	Gene1773	338561	+	ATG	1497	332	465	438	262	0	60.3206
contig00004	326517	327000	Gene1774	338561	+	ATG	480	127	119	134	100	0	52.7083
contig00004	327058	327541	Gene1775	338561	+	ATG	480	130	106	110	134	0	45
contig00004	327537	327891	Gene1776	338561	+	ATG	351	100	78	90	83	0	47.8632
contig00004	327978	329763	Gene1777	338561	+	ATG	1782	384	556	537	305	0	61.3356
contig00004	329759	330557	Gene1778	338561	+	ATG	795	180	229	234	152	0	58.239
contig00004	330573	331560	Gene1779	338561	+	ATG	984	216	295	310	163	0	61.4837
contig00004	331569	332382	Gene1780	338561	+	ATG	810	150	239	273	148	0	63.2099
contig00004	332365	332938	Gene1781	338561	+	ATG	570	126	158	169	117	0	57.3684
contig00004	332940	334812	Gene1782	338561	+	ATG	1869	358	566	597	348	0	62.2258
contig00004	334808	335852	Gene1783	338561	+	ATG	1041	178	312	348	203	0	63.4006
contig00004	335890	338506	Gene1784	338561	+	ATG	2613	507	772	856	478	0	62.3039
contig00005	1442	1781	Gene1785	258337	+	GTG	336	81	88	114	53	0	60.119
contig00005	4087	5134	Gene1786	258337	-	ATG	1044	212	274	350	208	0	59.7701
contig00005	5236	6760	Gene1787	258337	-	ATG	1521	295	480	506	240	0	64.8258
contig00005	6759	8331	Gene1788	258337	-	ATG	1569	261	460	487	361	0	60.3569
contig00005	8327	9422	Gene1789	258337	-	ATG	1092	247	321	344	180	0	60.8974
contig00005	9523	10633	Gene1790	258337	-	ATG	1107	161	320	334	292	0	59.0786
contig00005	10629	11103	Gene1791	258337	-	ATG	471	111	118	154	88	0	57.7495
contig00005	11286	11415	Gene1792	258337	+	ATG	126	35	31	27	33	0	46.0317
contig00005	11684	13268	Gene1793	258337	+	ATG	1581	366	416	430	369	0	53.5104
contig00005	13426	13945	Gene1794	258337	-	ATG	516	129	129	133	125	0	50.7752
contig00005	14299	15187	Gene1795	258337	+	ATG	885	134	263	263	225	0	59.435
contig00005	15485	15989	Gene1796	258337	+	ATG	501	130	130	133	108	0	52.495
contig00005	16350	17094	Gene1797	258337	+	ATG	741	213	191	194	143	0	51.9568
contig00005	17187	17847	Gene1798	258337	+	ATG	657	113	194	183	167	0	57.382
contig00005	17843	18566	Gene1799	258337	+	GTG	720	158	200	224	138	0	58.8889
contig00005	18686	20897	Gene1800	258337	+	GTG	2208	407	653	644	504	0	58.7409
contig00005	20942	21854	Gene1801	258337	-	ATG	909	192	265	272	180	0	59.0759
contig00005	22092	22359	Gene1802	258337	+	ATG	264	60	75	74	55	0	56.4394
contig00005	22476	22743	Gene1803	258337	+	ATG	264	72	67	78	47	0	54.9242
contig00005	23028	23289	Gene1804	258337	+	ATG	258	66	64	67	61	0	50.7752
contig00005	23405	24368	Gene1805	258337	-	GTG	960	206	263	310	181	0	59.6875
contig00005	24623	25160	Gene1806	258337	+	ATG	534	132	131	137	134	0	50.1873
contig00005	25229	25904	Gene1807	258337	+	ATG	672	174	175	168	155	0	51.0417
contig00005	25928	28472	Gene1808	258337	+	ATG	2541	626	761	706	448	0	57.7332
contig00005	28494	29484	Gene1809	258337	+	ATG	987	216	275	278	218	0	56.0284
contig00005	29480	29993	Gene1810	258337	+	GTG	510	108	164	145	93	0	60.5882
contig00005	29979	32157	Gene1811	258337	-	ATG	2175	451	644	690	390	0	61.3333
contig00005	32254	33637	Gene1812	258337	-	ATG	1380	288	427	442	223	0	62.971
contig00005	33841	34519	Gene1813	258337	+	ATG	675	154	215	178	128	0	58.2222
contig00005	34515	35511	Gene1814	258337	+	ATG	993	206	316	308	163	0	62.8399
contig00005	35503	37243	Gene1815	258337	+	ATG	1737	363	512	549	313	0	61.0823
contig00005	37232	38366	Gene1816	258337	+	ATG	1131	207	338	333	253	0	59.328
contig00005	38423	39530	Gene1817	258337	+	ATG	1104	212	317	315	260	0	57.2464
contig00005	39491	39902	Gene1818	258337	-	ATG	408	75	98	131	104	0	56.1275
contig00005	40035	40797	Gene1819	258337	+	ATG	759	151	237	219	152	0	60.0791
contig00005	40793	42032	Gene1820	258337	+	ATG	1236	266	338	385	247	0	58.4951
contig00005	42031	42994	Gene1821	258337	+	ATG	960	174	236	310	240	0	56.875
contig00005	43083	43791	Gene1822	258337	-	ATG	705	133	187	201	184	0	55.0355
contig00005	43849	44302	Gene1823	258337	-	ATG	450	100	120	155	75	0	61.1111
contig00005	44303	44549	Gene1824	258337	-	ATG	243	37	70	85	51	0	63.786
contig00005	44541	45027	Gene1825	258337	-	ATG	483	106	132	153	92	0	59.0062
contig00005	45030	45543	Gene1826	258337	-	ATG	510	109	144	147	110	0	57.0588
contig00005	45567	46557	Gene1827	258337	-	ATG	987	203	295	278	211	0	58.0547
contig00005	46904	47813	Gene1828	258337	+	ATG	906	191	232	292	191	0	57.8366
contig00005	47902	49918	Gene1829	258337	-	ATG	2013	436	548	646	383	0	59.3145
contig00005	50666	51389	Gene1830	258337	+	ATG	720	150	207	211	152	0	58.0556
contig00005	51351	52068	Gene1831	258337	-	ATG	714	129	205	234	146	0	61.4846
contig00005	52045	52801	Gene1832	258337	-	ATG	753	131	235	250	137	0	64.409
contig00005	52784	53942	Gene1833	258337	-	ATG	1155	196	360	388	211	0	64.7619
contig00005	53938	54979	Gene1834	258337	-	ATG	1038	239	305	313	181	0	59.5376
contig00005	55065	56355	Gene1835	258337	+	ATG	1287	232	396	415	244	0	63.0148
contig00005	56402	56879	Gene1836	258337	+	ATG	474	97	134	160	83	0	62.0253
contig00005	56966	58487	Gene1837	258337	-	ATG	1518	277	439	511	291	0	62.5823
contig00005	58483	60172	Gene1838	258337	-	ATG	1686	348	496	527	315	0	60.6762
contig00005	60299	61034	Gene1839	258337	-	ATG	732	155	214	218	145	0	59.0164
contig00005	61053	61992	Gene1840	258337	-	ATG	936	165	272	315	184	0	62.7137
contig00005	61988	63212	Gene1841	258337	-	ATG	1221	234	348	405	234	0	61.6708
contig00005	63465	64719	Gene1842	258337	+	TTG	1251	275	358	356	262	0	57.0743
contig00005	64810	65806	Gene1843	258337	-	ATG	993	219	294	279	201	0	57.7039
contig00005	65926	66745	Gene1844	258337	+	ATG	816	191	228	215	182	0	54.2892
contig00005	66745	67804	Gene1845	258337	-	ATG	1056	222	294	328	212	0	58.9015
contig00005	67803	68496	Gene1846	258337	-	ATG	690	89	198	229	174	0	61.8841
contig00005	68492	69269	Gene1847	258337	-	ATG	774	179	198	241	156	0	56.7183
contig00005	69447	69600	Gene1848	258337	-	ATG	150	36	31	40	43	0	47.3333
contig00005	69727	70516	Gene1849	258337	+	ATG	786	189	222	226	149	0	56.9975
contig00005	70583	72056	Gene1850	258337	+	ATG	1470	295	433	439	303	0	59.3197
contig00005	72308	73274	Gene1851	258337	+	GTG	963	224	281	274	184	0	57.6324
contig00005	73283	74330	Gene1852	258337	+	ATG	1044	232	329	307	176	0	60.9195
contig00005	74332	75481	Gene1853	258337	+	ATG	1146	262	313	344	227	0	57.3298
contig00005	75474	76518	Gene1854	258337	+	GTG	1041	223	321	291	206	0	58.7896
contig00005	76791	77544	Gene1855	258337	+	ATG	750	195	196	220	139	0	55.4667
contig00005	77605	78658	Gene1856	258337	-	ATG	1050	251	276	324	199	0	57.1429
contig00005	78959	79322	Gene1857	258337	+	ATG	360	113	97	93	57	0	52.7778
contig00005	79421	80360	Gene1858	258337	+	ATG	936	164	280	263	229	0	58.0128
contig00005	80356	81076	Gene1859	258337	-	ATG	717	119	193	211	194	0	56.3459
contig00005	81098	82142	Gene1860	258337	-	ATG	1041	235	295	302	209	0	57.3487
contig00005	83116	83905	Gene1861	258337	-	ATG	786	199	198	219	170	0	53.0534
contig00005	83914	84436	Gene1862	258337	-	ATG	519	142	133	131	113	0	50.8671
contig00005	84470	85763	Gene1863	258337	-	ATG	1290	274	349	379	288	0	56.4341
contig00005	85892	87146	Gene1864	258337	-	GTG	1251	368	310	414	159	0	57.8737
contig00005	87174	87603	Gene1865	258337	-	ATG	426	102	102	123	99	0	52.8169
contig00005	87606	88299	Gene1866	258337	-	GTG	690	156	176	189	169	0	52.8986
contig00005	88295	88700	Gene1867	258337	-	GTG	402	96	96	105	105	0	50
contig00005	88848	89139	Gene1868	258337	-	ATG	288	45	77	81	85	0	54.8611
contig00005	89138	89252	Gene1869	258337	-	ATG	111	24	23	32	32	0	49.5495
contig00005	89266	90406	Gene1870	258337	-	ATG	1137	190	312	331	304	0	56.5523
contig00005	90421	91990	Gene1871	258337	-	ATG	1566	296	438	443	389	0	56.258
contig00005	92672	94250	Gene1872	258337	-	ATG	1575	335	441	504	295	0	60
contig00005	94272	95310	Gene1873	258337	-	ATG	1035	249	274	295	217	0	54.9758
contig00005	95333	97253	Gene1874	258337	-	ATG	1917	319	548	633	417	0	61.6067
contig00005	97425	98142	Gene1875	258337	+	ATG	714	177	200	209	128	0	57.2829
contig00005	98478	100431	Gene1876	258337	+	ATG	1950	484	559	539	368	0	56.3077
contig00005	100495	101419	Gene1877	258337	+	ATG	921	187	288	253	193	0	58.7405
contig00005	101429	102200	Gene1878	258337	+	ATG	768	156	225	229	158	0	59.1146
contig00005	102285	103155	Gene1879	258337	-	ATG	867	202	242	266	157	0	58.5928
contig00005	103154	104321	Gene1880	258337	-	ATG	1164	262	301	369	232	0	57.5601
contig00005	104438	105665	Gene1881	258337	-	ATG	1224	290	353	358	223	0	58.0882
contig00005	105679	108487	Gene1882	258337	-	ATG	2805	631	788	808	578	0	56.8984
contig00005	108725	109442	Gene1883	258337	-	ATG	714	165	180	191	178	0	51.9608
contig00005	109457	111224	Gene1884	258337	-	ATG	1764	375	514	536	339	0	59.5238
contig00005	111223	111571	Gene1885	258337	-	ATG	345	58	90	91	106	0	52.4638
contig00005	111564	111969	Gene1886	258337	-	ATG	402	86	94	104	118	0	49.2537
contig00005	112608	113892	Gene1887	258337	+	ATG	1281	295	371	335	280	0	55.1132
contig00005	113976	114768	Gene1888	258337	-	ATG	789	158	217	253	161	0	59.5691
contig00005	114786	115527	Gene1889	258337	-	ATG	738	135	204	265	134	0	63.5501
contig00005	115513	116446	Gene1890	258337	-	ATG	930	174	255	318	183	0	61.6129
contig00005	116439	117096	Gene1891	258337	-	GTG	654	112	186	219	137	0	61.9266
contig00005	117110	117857	Gene1892	258337	-	ATG	744	161	205	235	143	0	59.1398
contig00005	117864	119277	Gene1893	258337	-	ATG	1410	306	381	412	311	0	56.2411
contig00005	119875	120082	Gene1894	258337	-	ATG	204	43	52	59	50	0	54.4118
contig00005	120389	120479	Gene1895	258337	+	GTG	87	14	17	26	30	0	49.4253
contig00005	120478	122158	Gene1896	258337	+	ATG	1677	289	494	494	400	0	58.9147
contig00005	122176	124225	Gene1897	258337	+	ATG	2046	410	599	649	388	0	60.9971
contig00005	124236	124812	Gene1898	258337	+	ATG	573	114	179	177	103	0	62.1291
contig00005	124812	127500	Gene1899	258337	+	ATG	2685	496	826	839	524	0	62.0112
contig00005	127496	128174	Gene1900	258337	+	GTG	675	138	181	196	160	0	55.8519
contig00005	128811	131010	Gene1901	258337	+	ATG	2196	469	634	626	467	0	57.377
contig00005	131006	132320	Gene1902	258337	+	ATG	1311	244	348	405	314	0	57.4371
contig00005	132411	134052	Gene1903	258337	-	ATG	1638	370	462	500	306	0	58.7302
contig00005	134076	134622	Gene1904	258337	-	ATG	543	145	147	136	115	0	52.1179
contig00005	134805	135579	Gene1905	258337	+	ATG	771	155	228	217	171	0	57.7173
contig00005	135707	135995	Gene1906	258337	+	ATG	285	82	76	79	48	0	54.386
contig00005	136150	136681	Gene1907	258337	+	ATG	528	131	132	152	113	0	53.7879
contig00005	136972	137419	Gene1908	258337	+	ATG	444	120	115	110	99	0	50.6757
contig00005	137511	137841	Gene1909	258337	-	ATG	327	98	73	96	60	0	51.682
contig00005	137885	139283	Gene1910	258337	-	ATG	1395	349	362	390	294	0	53.9068
contig00005	139729	141397	Gene1911	258337	-	ATG	1665	405	458	461	341	0	55.1952
contig00005	141566	143516	Gene1912	258337	-	ATG	1947	373	548	584	442	0	58.1407
contig00005	143841	144642	Gene1913	258337	+	ATG	798	208	205	204	181	0	51.2531
contig00005	144697	145846	Gene1914	258337	+	ATG	1146	273	306	326	241	0	55.1483
contig00005	145854	147075	Gene1915	258337	+	ATG	1218	281	344	336	257	0	55.8292
contig00005	147120	147873	Gene1916	258337	+	ATG	750	161	205	202	182	0	54.2667
contig00005	148123	149788	Gene1917	258337	+	ATG	1662	385	456	480	341	0	56.3177
contig00005	150815	151991	Gene1918	258337	-	ATG	1173	217	327	401	228	0	62.0631
contig00005	152126	153551	Gene1919	258337	+	ATG	1422	332	396	399	295	0	55.9072
contig00005	153714	154761	Gene1920	258337	+	TTG	1044	252	295	295	202	0	56.5134
contig00005	154757	155225	Gene1921	258337	+	ATG	465	124	108	136	97	0	52.4731
contig00005	155309	156188	Gene1922	258337	+	ATG	876	220	228	240	188	0	53.4247
contig00005	156193	157732	Gene1923	258337	+	ATG	1536	263	475	443	355	0	59.7656
contig00005	158135	159041	Gene1924	258337	+	ATG	903	260	245	223	175	0	51.8272
contig00005	159196	159937	Gene1925	258337	+	ATG	738	134	210	203	191	0	55.9621
contig00005	159936	160611	Gene1926	258337	+	ATG	672	116	188	182	186	0	55.0595
contig00005	160610	161336	Gene1927	258337	+	ATG	723	179	175	212	157	0	53.527
contig00005	161456	162398	Gene1928	258337	+	ATG	939	196	256	300	187	0	59.2119
contig00005	162452	162938	Gene1929	258337	-	ATG	483	113	118	163	89	0	58.1781
contig00005	163149	165732	Gene1930	258337	+	ATG	2580	636	710	737	497	0	56.0853
contig00005	165746	166316	Gene1931	258337	+	GTG	567	143	162	146	116	0	54.321
contig00005	166315	167347	Gene1932	258337	+	ATG	1029	222	317	288	202	0	58.7949
contig00005	167348	168005	Gene1933	258337	+	ATG	654	144	201	169	140	0	56.5749
contig00005	168273	168591	Gene1934	258337	+	TTG	315	71	73	92	79	0	52.381
contig00005	168594	169062	Gene1935	258337	+	GTG	465	108	130	138	89	0	57.6344
contig00005	169090	170992	Gene1936	258337	+	ATG	1899	462	541	521	375	0	55.9242
contig00005	170994	172107	Gene1937	258337	+	ATG	1110	186	300	331	293	0	56.8468
contig00005	172123	173230	Gene1938	258337	+	ATG	1104	229	336	332	207	0	60.5072
contig00005	173369	174581	Gene1939	258337	+	ATG	1209	293	342	319	255	0	54.6733
contig00005	174688	174952	Gene1940	258337	+	ATG	261	76	65	60	60	0	47.8927
contig00005	175046	175688	Gene1941	258337	+	TTG	639	144	168	175	152	0	53.6776
contig00005	175979	176933	Gene1942	258337	+	GTG	951	229	268	225	229	0	51.8402
contig00005	177140	178106	Gene1943	258337	+	ATG	963	222	270	261	210	0	55.1402
contig00005	178186	178390	Gene1944	258337	-	ATG	201	57	44	60	40	0	51.7413
contig00005	178518	179307	Gene1945	258337	-	ATG	786	156	201	258	171	0	58.3969
contig00005	179443	179758	Gene1946	258337	+	ATG	312	58	78	93	83	0	54.8077
contig00005	179977	180187	Gene1947	258337	-	ATG	207	57	44	48	58	0	44.4444
contig00005	180377	180953	Gene1948	258337	-	GTG	573	134	134	154	151	0	50.2618
contig00005	181518	182886	Gene1949	258337	+	ATG	1365	247	390	371	357	0	55.7509
contig00005	182980	183790	Gene1950	258337	+	ATG	807	186	241	225	155	0	57.7447
contig00005	183783	184410	Gene1951	258337	-	ATG	624	126	182	185	131	0	58.8141
contig00005	184670	185081	Gene1952	258337	+	ATG	408	87	126	124	71	0	61.2745
contig00005	185170	186409	Gene1953	258337	-	ATG	1236	257	334	399	246	0	59.3042
contig00005	186590	187019	Gene1954	258337	+	ATG	426	91	125	112	98	0	55.6338
contig00005	187078	188644	Gene1955	258337	-	ATG	1563	368	424	483	288	0	58.0294
contig00005	188829	189393	Gene1956	258337	-	ATG	561	148	151	140	122	0	51.8717
contig00005	190013	190919	Gene1957	258337	+	ATG	903	223	233	199	248	0	47.8405
contig00005	191058	192282	Gene1958	258337	+	ATG	1221	271	359	336	255	0	56.9206
contig00005	192266	192893	Gene1959	258337	+	ATG	624	162	178	180	104	0	57.3718
contig00005	192893	194054	Gene1960	258337	-	ATG	1158	212	352	373	221	0	62.6079
contig00005	194175	194790	Gene1961	258337	+	ATG	612	134	196	164	118	0	58.8235
contig00005	194786	195476	Gene1962	258337	+	ATG	687	159	187	183	158	0	53.8574
contig00005	195472	196015	Gene1963	258337	+	ATG	540	123	141	170	106	0	57.5926
contig00005	196125	197142	Gene1964	258337	-	ATG	1014	178	296	370	170	0	65.6805
contig00005	197246	198446	Gene1965	258337	+	ATG	1197	247	374	349	227	0	60.401
contig00005	198493	199735	Gene1966	258337	-	GTG	1239	237	367	407	228	0	62.4697
contig00005	199818	200883	Gene1967	258337	-	ATG	1062	234	307	332	189	0	60.1695
contig00005	200902	201898	Gene1968	258337	-	GTG	993	149	295	322	227	0	62.1349
contig00005	201894	203397	Gene1969	258337	-	ATG	1500	273	426	519	282	0	63
contig00005	203557	204646	Gene1970	258337	+	ATG	1086	188	321	364	213	0	63.0755
contig00005	204703	205447	Gene1971	258337	+	ATG	741	141	232	242	126	0	63.9676
contig00005	205630	205927	Gene1972	258337	+	ATG	294	95	71	63	65	0	45.5782
contig00005	205907	206312	Gene1973	258337	+	ATG	402	112	102	113	75	0	53.4826
contig00005	206308	206509	Gene1974	258337	-	ATG	198	48	59	59	32	0	59.596
contig00005	206565	208671	Gene1975	258337	-	ATG	2103	329	613	699	462	0	62.3871
contig00005	208820	209234	Gene1976	258337	-	ATG	411	71	119	151	70	0	65.6934
contig00005	209233	209989	Gene1977	258337	-	ATG	753	119	219	275	140	0	65.6042
contig00005	209988	210843	Gene1978	258337	-	ATG	852	179	262	268	143	0	62.2066
contig00005	210853	212464	Gene1979	258337	-	ATG	1608	307	504	504	293	0	62.6866
contig00005	212473	213649	Gene1980	258337	-	ATG	1173	221	373	353	226	0	61.8926
contig00005	213837	214797	Gene1981	258337	+	GTG	957	209	290	285	173	0	60.0836
contig00005	214858	216097	Gene1982	258337	-	ATG	1236	168	360	433	275	0	64.1586
contig00005	216205	217210	Gene1983	258337	+	ATG	1002	121	338	329	214	0	66.5669
contig00005	217209	218199	Gene1984	258337	+	ATG	987	132	305	320	230	0	63.3232
contig00005	218195	218990	Gene1985	258337	+	ATG	792	159	239	264	130	0	63.5101
contig00005	219061	222919	Gene1986	258337	-	ATG	3855	671	1193	1284	707	0	64.2542
contig00005	222915	223128	Gene1987	258337	-	ATG	210	40	59	71	40	0	61.9048
contig00005	223138	224467	Gene1988	258337	-	ATG	1326	281	397	395	253	0	59.7285
contig00005	224483	226724	Gene1989	258337	+	ATG	2238	551	678	654	355	0	59.5174
contig00005	226720	227401	Gene1990	258337	-	GTG	678	124	173	240	141	0	60.9145
contig00005	227414	228254	Gene1991	258337	-	ATG	837	115	225	289	208	0	61.4098
contig00005	228250	229099	Gene1992	258337	-	ATG	846	114	261	267	204	0	62.4113
contig00005	229095	229902	Gene1993	258337	-	ATG	804	153	239	272	140	0	63.5572
contig00005	229904	230816	Gene1994	258337	-	ATG	909	199	270	291	149	0	61.7162
contig00005	231027	231312	Gene1995	258337	-	ATG	282	81	62	78	61	0	49.6454
contig00005	231314	231701	Gene1996	258337	-	ATG	384	124	71	101	88	0	44.7917
contig00005	231839	233873	Gene1997	258337	-	ATG	2031	374	577	626	454	0	59.2319
contig00005	234001	234589	Gene1998	258337	+	ATG	585	123	179	186	97	0	62.3932
[truncated: 2,058 more rows]

## Sheet: Table S5B
Table S5B. Predicted protein-coding genes in CPCRI-2
Contig number	Start	End	GeneID	ContigLength (bp)	strand	start_codon	Gene_Length(bp)	Total_A	Total_C	Total_G	Total_T	Total_N	GC (%)
contig00001	1380	2415	Gene1	282342	-	ATG	1032	168	319	364	181	0	66.1822
contig00001	2535	2898	Gene2	282342	+	ATG	360	63	131	108	58	0	66.3889
contig00001	2970	3597	Gene3	282342	+	ATG	624	126	199	187	112	0	61.859
contig00001	3651	8700	Gene4	282342	-	ATG	5046	872	1774	1590	810	0	66.6667
contig00001	8938	9931	Gene5	282342	+	ATG	990	170	297	345	178	0	64.8485
contig00001	9939	10296	Gene6	282342	+	GTG	354	54	93	141	66	0	66.1017
contig00001	10769	11102	Gene7	282342	+	ATG	330	62	94	84	90	0	53.9394
contig00001	11116	12790	Gene8	282342	-	ATG	1671	403	456	499	313	0	57.1514
contig00001	13226	13655	Gene9	282342	+	ATG	426	50	126	145	105	0	63.615
contig00001	13727	15218	Gene10	282342	-	ATG	1488	245	511	505	227	0	68.2796
contig00001	15471	17451	Gene11	282342	+	GTG	1977	325	626	685	341	0	66.3126
contig00001	17474	17828	Gene12	282342	-	ATG	351	62	126	109	54	0	66.9516
contig00001	17828	18095	Gene13	282342	-	ATG	264	59	91	77	37	0	63.6364
contig00001	18493	18832	Gene14	282342	+	ATG	336	85	90	99	62	0	56.25
contig00001	18914	20210	Gene15	282342	+	TTG	1293	192	415	419	267	0	64.5012
contig00001	20639	20969	Gene16	282342	+	ATG	327	85	92	108	42	0	61.1621
contig00001	21080	21776	Gene17	282342	-	ATG	693	122	231	229	111	0	66.3781
contig00001	21772	22672	Gene18	282342	-	ATG	897	159	323	279	136	0	67.1126
contig00001	22671	23382	Gene19	282342	-	ATG	708	128	243	223	114	0	65.8192
contig00001	23395	24226	Gene20	282342	-	ATG	828	148	285	260	135	0	65.8213
contig00001	24230	25478	Gene21	282342	-	ATG	1245	208	424	397	216	0	65.9438
contig00001	25487	25700	Gene22	282342	-	ATG	210	42	76	62	30	0	65.7143
contig00001	25951	26284	Gene23	282342	+	ATG	330	73	88	109	60	0	59.697
contig00001	26285	26510	Gene24	282342	+	ATG	222	38	81	73	30	0	69.3694
contig00001	26655	27066	Gene25	282342	+	ATG	408	75	110	145	78	0	62.5
contig00001	27102	29952	Gene26	282342	-	ATG	2847	537	975	880	455	0	65.1563
contig00001	30126	30579	Gene27	282342	+	ATG	450	80	133	166	71	0	66.4444
contig00001	30617	31277	Gene28	282342	-	ATG	657	131	190	219	117	0	62.2527
contig00001	31389	32646	Gene29	282342	+	ATG	1254	172	406	416	260	0	65.5502
contig00001	33375	35619	Gene30	282342	+	ATG	2241	438	759	670	374	0	63.7662
contig00001	35605	37108	Gene31	282342	-	ATG	1500	288	511	463	238	0	64.9333
contig00001	37364	37691	Gene32	282342	+	ATG	324	76	108	91	49	0	61.4198
contig00001	37952	39212	Gene33	282342	+	ATG	1257	288	400	365	204	0	60.8592
contig00001	39416	40883	Gene34	282342	+	ATG	1464	285	464	469	246	0	63.7295
contig00001	40882	41851	Gene35	282342	+	ATG	966	148	298	341	179	0	66.1491
contig00001	42129	42780	Gene36	282342	+	ATG	648	112	199	201	136	0	61.7284
contig00001	42811	43789	Gene37	282342	-	ATG	975	167	283	359	166	0	65.8462
contig00001	43964	44351	Gene38	282342	+	ATG	384	82	115	131	56	0	64.0625
contig00001	44416	44866	Gene39	282342	-	ATG	447	82	146	147	72	0	65.5481
contig00001	45044	45197	Gene40	282342	+	ATG	150	32	42	45	31	0	58
contig00001	45216	45825	Gene41	282342	-	ATG	606	96	220	188	102	0	67.3267
contig00001	46103	46424	Gene42	282342	-	ATG	318	74	101	101	42	0	63.522
contig00001	46420	46639	Gene43	282342	-	GTG	216	65	61	57	33	0	54.6296
contig00001	46788	47343	Gene44	282342	+	ATG	552	95	191	175	91	0	66.3043
contig00001	47363	48698	Gene45	282342	+	ATG	1332	244	420	457	211	0	65.8408
contig00001	48694	49894	Gene46	282342	+	ATG	1197	180	403	417	197	0	68.5046
contig00001	49890	50376	Gene47	282342	+	ATG	483	85	152	158	88	0	64.1822
contig00001	50379	51603	Gene48	282342	+	ATG	1221	179	385	438	219	0	67.4038
contig00001	51757	52759	Gene49	282342	+	ATG	999	222	311	317	149	0	62.8629
contig00001	52901	54524	Gene50	282342	+	TTG	1620	181	533	562	344	0	67.5926
contig00001	54649	55732	Gene51	282342	+	ATG	1080	184	348	357	191	0	65.2778
contig00001	55783	56167	Gene52	282342	+	ATG	381	81	110	128	62	0	62.4672
contig00001	56290	59164	Gene53	282342	+	ATG	2871	535	949	875	512	0	63.5319
contig00001	59262	59577	Gene54	282342	-	ATG	312	58	103	99	52	0	64.7436
contig00001	59668	61354	Gene55	282342	-	ATG	1683	304	603	521	255	0	66.7855
contig00001	61505	61811	Gene56	282342	-	ATG	303	57	100	99	47	0	65.6766
contig00001	61937	62408	Gene57	282342	+	ATG	468	89	127	152	100	0	59.6154
contig00001	62525	63893	Gene58	282342	-	ATG	1365	275	467	441	182	0	66.5201
contig00001	64008	65151	Gene59	282342	+	ATG	1140	194	398	360	188	0	66.4912
contig00001	65275	66574	Gene60	282342	+	ATG	1296	202	415	452	227	0	66.8981
contig00001	66725	68006	Gene61	282342	-	ATG	1278	278	432	357	211	0	61.7371
contig00001	68676	70035	Gene62	282342	+	ATG	1356	293	452	398	213	0	62.6844
contig00001	70081	71443	Gene63	282342	+	ATG	1359	283	414	439	223	0	62.7667
contig00001	71621	72710	Gene64	282342	+	ATG	1086	261	327	312	186	0	58.8398
contig00001	72867	73962	Gene65	282342	+	TTG	1092	247	329	324	192	0	59.7985
contig00001	74033	75176	Gene66	282342	+	ATG	1140	232	368	356	184	0	63.5088
contig00001	75172	76093	Gene67	282342	+	ATG	918	170	282	264	202	0	59.4771
contig00001	76089	76983	Gene68	282342	+	ATG	891	125	264	306	196	0	63.9731
contig00001	77089	77545	Gene69	282342	-	ATG	453	101	120	132	100	0	55.6291
contig00001	77859	78948	Gene70	282342	+	ATG	1086	214	344	360	168	0	64.825
contig00001	78944	80012	Gene71	282342	+	ATG	1065	196	376	345	148	0	67.6995
contig00001	80008	83059	Gene72	282342	+	ATG	3048	566	943	976	563	0	62.9593
contig00001	83308	83491	Gene73	282342	+	ATG	180	43	53	54	30	0	59.4444
contig00001	83538	84546	Gene74	282342	+	ATG	1005	211	313	314	167	0	62.3881
contig00001	84647	85466	Gene75	282342	+	ATG	816	112	287	239	178	0	64.4608
contig00001	85477	86350	Gene76	282342	+	ATG	870	130	273	284	183	0	64.023
contig00001	86353	87343	Gene77	282342	+	ATG	987	190	297	327	173	0	63.2219
contig00001	87641	88439	Gene78	282342	+	ATG	795	127	315	254	99	0	71.5723
contig00001	88469	89189	Gene79	282342	+	ATG	717	109	246	235	127	0	67.0851
contig00001	89190	89592	Gene80	282342	+	ATG	399	86	115	130	68	0	61.4035
contig00001	89795	90377	Gene81	282342	+	ATG	579	92	199	197	91	0	68.3938
contig00001	90439	91270	Gene82	282342	+	ATG	828	143	282	270	133	0	66.6667
contig00001	91443	92229	Gene83	282342	+	ATG	783	186	254	225	118	0	61.175
contig00001	92425	93124	Gene84	282342	+	GTG	696	101	244	193	158	0	62.7874
contig00001	93104	93764	Gene85	282342	+	ATG	657	81	210	218	148	0	65.1446
contig00001	93760	94534	Gene86	282342	+	ATG	771	142	249	251	129	0	64.8508
contig00001	94530	95403	Gene87	282342	+	ATG	870	195	257	279	139	0	61.6092
contig00001	95479	97843	Gene88	282342	-	ATG	2361	425	831	749	356	0	66.9208
contig00001	97929	98496	Gene89	282342	+	ATG	564	114	168	180	102	0	61.7021
contig00001	98474	99044	Gene90	282342	-	ATG	567	102	200	169	96	0	65.0794
contig00001	99418	100087	Gene91	282342	+	GTG	666	107	221	215	123	0	65.4655
contig00001	100087	100840	Gene92	282342	-	ATG	750	138	262	230	120	0	65.6
contig00001	100953	101586	Gene93	282342	+	ATG	630	91	202	220	117	0	66.9841
contig00001	101572	102076	Gene94	282342	+	ATG	501	72	138	202	89	0	67.8643
contig00001	102135	102624	Gene95	282342	-	ATG	486	103	144	157	82	0	61.9342
contig00001	102849	103326	Gene96	282342	+	ATG	474	99	153	144	78	0	62.6582
contig00001	103372	104602	Gene97	282342	-	ATG	1227	257	406	358	206	0	62.2657
contig00001	104773	106171	Gene98	282342	+	ATG	1395	291	427	421	256	0	60.7885
contig00001	106196	106862	Gene99	282342	+	ATG	663	129	203	216	115	0	63.1976
contig00001	106982	107903	Gene100	282342	+	ATG	918	174	295	295	154	0	64.2702
contig00001	107993	108896	Gene101	282342	+	ATG	900	146	262	312	180	0	63.7778
contig00001	109011	109686	Gene102	282342	-	ATG	672	129	221	213	109	0	64.5833
contig00001	109820	111335	Gene103	282342	+	ATG	1512	290	477	485	260	0	63.6243
contig00001	111392	111818	Gene104	282342	+	ATG	423	48	126	153	96	0	65.9574
contig00001	111837	112494	Gene105	282342	-	ATG	654	122	205	202	125	0	62.2324
contig00001	112635	113115	Gene106	282342	+	GTG	477	96	135	152	94	0	60.1677
contig00001	113137	115417	Gene107	282342	+	ATG	2277	430	728	739	380	0	64.4269
contig00001	115449	116196	Gene108	282342	-	ATG	744	115	200	287	142	0	65.457
contig00001	116326	117109	Gene109	282342	+	ATG	780	98	249	251	182	0	64.1026
contig00001	117125	117932	Gene110	282342	+	ATG	804	116	260	253	175	0	63.806
contig00001	117983	118955	Gene111	282342	+	ATG	969	193	307	305	164	0	63.1579
contig00001	119011	119455	Gene112	282342	-	ATG	441	93	137	146	65	0	64.1723
contig00001	119538	121752	Gene113	282342	+	ATG	2211	387	696	741	387	0	64.9932
contig00001	121761	122631	Gene114	282342	+	ATG	867	152	247	325	143	0	65.9746
contig00001	122753	123812	Gene115	282342	+	ATG	1056	182	368	332	174	0	66.2879
contig00001	123813	125538	Gene116	282342	+	ATG	1722	223	579	556	364	0	65.9117
contig00001	125556	126582	Gene117	282342	+	ATG	1023	206	332	324	161	0	64.1251
contig00001	126697	127093	Gene118	282342	-	ATG	393	113	95	98	87	0	49.1094
contig00001	127204	128569	Gene119	282342	-	ATG	1362	234	446	479	203	0	67.9148
contig00001	128561	129941	Gene120	282342	-	GTG	1377	176	497	472	232	0	70.3704
contig00001	130007	130523	Gene121	282342	+	ATG	513	96	132	189	96	0	62.5731
contig00001	130558	131950	Gene122	282342	-	ATG	1389	209	446	454	280	0	64.7948
contig00001	132195	133251	Gene123	282342	+	ATG	1053	244	312	321	176	0	60.114
contig00001	135709	137551	Gene124	282342	-	ATG	1839	371	642	555	271	0	65.0897
contig00001	138029	138686	Gene125	282342	+	ATG	654	108	192	217	137	0	62.5382
contig00001	138724	139921	Gene126	282342	-	ATG	1194	224	407	365	198	0	64.6566
contig00001	140018	140558	Gene127	282342	-	ATG	537	110	150	185	92	0	62.3836
contig00001	140695	141568	Gene128	282342	+	ATG	870	189	288	243	150	0	61.0345
contig00001	141571	142384	Gene129	282342	+	ATG	810	130	248	296	136	0	67.1605
contig00001	142423	142675	Gene130	282342	-	ATG	249	61	80	68	40	0	59.4378
contig00001	142782	143262	Gene131	282342	-	ATG	477	91	146	139	101	0	59.7484
contig00001	143373	144972	Gene132	282342	-	ATG	1596	282	551	496	267	0	65.6015
contig00001	144992	145478	Gene133	282342	-	ATG	483	82	169	148	84	0	65.6315
contig00001	145488	146892	Gene134	282342	-	GTG	1401	229	499	439	234	0	66.9522
contig00001	147043	147736	Gene135	282342	+	ATG	690	136	224	209	121	0	62.7536
contig00001	147771	148626	Gene136	282342	+	ATG	852	135	250	313	154	0	66.0798
contig00001	148675	149668	Gene137	282342	-	ATG	990	177	331	302	180	0	63.9394
contig00001	149801	150404	Gene138	282342	-	ATG	600	112	215	189	84	0	67.3333
contig00001	150403	151894	Gene139	282342	-	ATG	1488	299	543	442	204	0	66.1962
contig00001	151886	153242	Gene140	282342	-	ATG	1353	260	488	404	201	0	65.9276
contig00001	153473	155000	Gene141	282342	+	ATG	1524	287	529	492	216	0	66.9948
contig00001	155002	155674	Gene142	282342	+	ATG	669	114	217	217	121	0	64.8729
contig00001	155670	156696	Gene143	282342	+	ATG	1023	174	306	350	193	0	64.1251
contig00001	156807	157662	Gene144	282342	+	ATG	852	189	258	268	137	0	61.7371
contig00001	157813	158524	Gene145	282342	-	ATG	708	123	222	236	127	0	64.6893
contig00001	158588	158960	Gene146	282342	+	ATG	369	34	121	120	94	0	65.3117
contig00001	159048	159264	Gene147	282342	+	ATG	213	36	66	73	38	0	65.2582
contig00001	159318	160113	Gene148	282342	+	ATG	792	151	266	237	138	0	63.5101
contig00001	160122	160845	Gene149	282342	+	ATG	720	133	226	247	114	0	65.6944
contig00001	160938	161265	Gene150	282342	-	ATG	324	40	80	126	78	0	63.5802
contig00001	161274	162450	Gene151	282342	-	ATG	1173	217	403	357	196	0	64.7911
contig00001	162446	163040	Gene152	282342	-	ATG	591	105	191	191	104	0	64.6362
contig00001	163039	163474	Gene153	282342	-	ATG	432	93	142	127	70	0	62.2685
contig00001	163496	164117	Gene154	282342	-	ATG	618	122	202	182	112	0	62.1359
contig00001	164124	165264	Gene155	282342	-	ATG	1137	214	393	324	206	0	63.0607
contig00001	165363	165954	Gene156	282342	-	ATG	588	89	189	172	138	0	61.3946
contig00001	165964	166783	Gene157	282342	-	ATG	816	150	288	258	120	0	66.9118
contig00001	166821	167511	Gene158	282342	-	ATG	687	130	242	201	114	0	64.4833
contig00001	167576	168575	Gene159	282342	+	ATG	996	164	280	375	177	0	65.7631
contig00001	168687	169317	Gene160	282342	-	ATG	627	138	211	172	106	0	61.0845
contig00001	169484	169904	Gene161	282342	+	ATG	417	74	124	120	99	0	58.5132
contig00001	170040	170739	Gene162	282342	-	TTG	696	151	229	226	90	0	65.3736
contig00001	170740	172477	Gene163	282342	-	ATG	1734	364	579	524	267	0	63.6101
contig00001	172597	174817	Gene164	282342	-	GTG	2217	371	801	714	331	0	68.3356
contig00001	174984	175200	Gene165	282342	+	ATG	213	53	60	56	44	0	54.4601
contig00001	175334	176024	Gene166	282342	+	GTG	687	116	201	248	122	0	65.3566
contig00001	176201	177470	Gene167	282342	+	ATG	1266	261	425	361	219	0	62.0853
contig00001	177577	180028	Gene168	282342	-	TTG	2448	487	839	729	393	0	64.0523
contig00001	180288	180984	Gene169	282342	+	GTG	693	102	213	258	120	0	67.9654
contig00001	181096	181630	Gene170	282342	+	ATG	531	85	176	174	96	0	65.9134
contig00001	181626	182643	Gene171	282342	+	ATG	1014	150	314	387	163	0	69.1321
contig00001	182674	183835	Gene172	282342	+	GTG	1158	226	327	398	207	0	62.6079
contig00001	183899	184358	Gene173	282342	+	TTG	456	82	141	154	79	0	64.693
contig00001	184456	185554	Gene174	282342	+	ATG	1095	201	340	360	194	0	63.9269
contig00001	185569	187198	Gene175	282342	+	ATG	1626	312	540	512	262	0	64.6986
contig00001	187570	192016	Gene176	282342	+	ATG	4443	858	1475	1373	737	0	64.1008
contig00001	192122	193541	Gene177	282342	+	ATG	1416	275	427	478	236	0	63.9124
contig00001	193775	194840	Gene178	282342	+	ATG	1062	199	360	327	176	0	64.6893
contig00001	194956	195304	Gene179	282342	+	ATG	345	82	108	99	56	0	60
contig00001	195644	196466	Gene180	282342	+	GTG	819	210	215	227	167	0	53.9683
contig00001	196505	197693	Gene181	282342	-	ATG	1185	170	351	401	263	0	63.4599
contig00001	197858	198752	Gene182	282342	+	ATG	891	142	275	320	154	0	66.7789
contig00001	198841	199615	Gene183	282342	+	ATG	771	168	229	225	149	0	58.8846
contig00001	199700	200135	Gene184	282342	-	ATG	432	77	160	129	66	0	66.8981
contig00001	200151	201612	Gene185	282342	-	GTG	1458	273	488	442	255	0	63.786
contig00001	201728	205037	Gene186	282342	-	ATG	3306	656	1155	981	514	0	64.6098
contig00001	205070	206813	Gene187	282342	-	TTG	1740	268	570	556	346	0	64.7126
contig00001	207014	208712	Gene188	282342	-	ATG	1695	335	593	516	251	0	65.4277
contig00001	208789	210262	Gene189	282342	-	ATG	1470	304	493	439	234	0	63.4014
contig00001	210299	210956	Gene190	282342	-	ATG	654	139	205	190	120	0	60.3976
contig00001	211485	213435	Gene191	282342	+	GTG	1947	303	590	647	407	0	63.5336
contig00001	213513	214281	Gene192	282342	-	ATG	765	141	254	247	123	0	65.4902
contig00001	214289	215606	Gene193	282342	-	ATG	1314	262	457	415	180	0	66.3623
contig00001	215684	216989	Gene194	282342	-	ATG	1302	290	430	399	183	0	63.6713
contig00001	217129	218662	Gene195	282342	-	ATG	1530	308	517	477	228	0	64.9673
contig00001	218868	219282	Gene196	282342	+	ATG	411	90	121	118	82	0	58.1509
contig00001	219283	219538	Gene197	282342	+	ATG	252	49	79	81	43	0	63.4921
contig00001	219577	220063	Gene198	282342	+	ATG	483	103	152	141	87	0	60.6625
contig00001	220226	220688	Gene199	282342	-	ATG	459	88	153	142	76	0	64.2702
contig00001	220686	221124	Gene200	282342	+	ATG	435	81	113	172	69	0	65.5172
contig00001	221425	222862	Gene201	282342	-	ATG	1434	277	480	459	218	0	65.4812
contig00001	222858	223944	Gene202	282342	-	ATG	1083	223	380	311	169	0	63.8042
contig00001	224292	225699	Gene203	282342	-	ATG	1404	322	451	385	246	0	59.5442
contig00001	226148	227603	Gene204	282342	+	ATG	1452	309	463	427	253	0	61.2948
contig00001	227730	229551	Gene205	282342	+	GTG	1818	409	581	522	306	0	60.6711
contig00001	229747	230152	Gene206	282342	-	ATG	402	97	129	115	61	0	60.6965
contig00001	230337	232788	Gene207	282342	+	ATG	2448	449	784	793	422	0	64.4199
contig00001	233015	234026	Gene208	282342	+	ATG	1008	218	331	291	168	0	61.7063
contig00001	234029	234626	Gene209	282342	+	ATG	594	98	177	214	105	0	65.8249
contig00001	234853	235108	Gene210	282342	+	ATG	252	53	65	82	52	0	58.3333
contig00001	235113	235677	Gene211	282342	+	GTG	561	106	164	195	96	0	63.9929
contig00001	235711	237076	Gene212	282342	-	ATG	1362	223	438	483	218	0	67.6211
contig00001	237219	237930	Gene213	282342	+	ATG	708	134	233	218	123	0	63.7006
contig00001	237935	238502	Gene214	282342	+	ATG	564	92	167	192	113	0	63.6525
contig00001	238884	240564	Gene215	282342	+	GTG	1677	319	569	532	257	0	65.653
contig00001	240670	241639	Gene216	282342	+	ATG	966	207	293	310	156	0	62.4224
contig00001	241665	242517	Gene217	282342	+	ATG	849	126	271	278	174	0	64.6643
contig00001	242513	243344	Gene218	282342	+	ATG	828	171	262	253	142	0	62.1981
contig00001	243352	244876	Gene219	282342	+	ATG	1521	244	523	502	252	0	67.3899
contig00001	244897	246430	Gene220	282342	+	GTG	1530	251	550	484	245	0	67.5817
contig00001	246496	247900	Gene221	282342	+	ATG	1401	197	452	443	309	0	63.8829
contig00001	247915	249121	Gene222	282342	+	ATG	1203	183	418	421	181	0	69.7423
contig00001	249131	249935	Gene223	282342	+	ATG	801	149	260	245	147	0	63.0462
contig00001	249991	255439	Gene224	282342	-	TTG	5445	1095	1821	1594	935	0	62.7181
contig00001	255708	256680	Gene225	282342	+	ATG	969	167	343	293	166	0	65.6347
contig00001	256676	257114	Gene226	282342	+	ATG	435	83	111	148	93	0	59.5402
contig00001	257437	259099	Gene227	282342	+	ATG	1659	359	556	496	248	0	63.4117
contig00001	259091	261665	Gene228	282342	+	ATG	2571	416	871	838	446	0	66.4722
contig00001	261874	262675	Gene229	282342	+	ATG	798	194	239	228	137	0	58.5213
contig00001	262753	263716	Gene230	282342	+	GTG	960	152	308	309	191	0	64.2708
contig00001	263708	264443	Gene231	282342	+	GTG	732	135	223	246	128	0	64.071
contig00001	264476	266420	Gene232	282342	-	ATG	1941	424	626	627	264	0	64.5544
contig00001	266623	268540	Gene233	282342	-	ATG	1914	387	642	629	256	0	66.4054
contig00001	268641	269349	Gene234	282342	-	GTG	705	124	241	221	119	0	65.5319
contig00001	269345	270137	Gene235	282342	-	ATG	789	124	268	226	171	0	62.6109
contig00001	270133	270511	Gene236	282342	-	ATG	375	72	140	112	51	0	67.2
contig00001	270514	270787	Gene237	282342	-	ATG	270	65	87	82	36	0	62.5926
contig00001	270883	271219	Gene238	282342	-	ATG	333	77	99	99	58	0	59.4595
contig00001	271220	271613	Gene239	282342	-	ATG	390	86	114	127	63	0	61.7949
contig00001	271685	273305	Gene240	282342	-	ATG	1617	277	541	514	285	0	65.2443
contig00001	273301	273925	Gene241	282342	-	ATG	621	110	219	201	91	0	67.6329
contig00001	273924	274695	Gene242	282342	-	ATG	768	153	268	226	121	0	64.3229
contig00001	274819	275095	Gene243	282342	+	ATG	273	60	79	95	39	0	63.7363
contig00001	275215	275635	Gene244	282342	+	ATG	417	101	112	139	65	0	60.1918
contig00001	275645	276461	Gene245	282342	+	ATG	813	192	261	276	84	0	66.0517
contig00001	276582	277197	Gene246	282342	-	ATG	612	112	188	206	106	0	64.3791
contig00001	277210	278893	Gene247	282342	-	ATG	1680	321	614	497	248	0	66.131
contig00001	279012	279864	Gene248	282342	-	ATG	849	142	302	256	149	0	65.7244
contig00001	279926	281606	Gene249	282342	-	ATG	1677	348	566	504	259	0	63.8044
contig00001	281876	282254	Gene250	282342	-	ATG	375	79	141	98	57	0	63.7333
contig00002	304	1963	Gene251	266796	+	ATG	1656	277	562	509	308	0	64.6739
contig00002	1990	3391	Gene252	266796	+	ATG	1398	285	452	427	234	0	62.8755
contig00002	3490	4513	Gene253	266796	+	ATG	1020	191	336	290	203	0	61.3725
contig00002	4674	5799	Gene254	266796	+	ATG	1122	163	375	353	231	0	64.8841
contig00002	5795	6587	Gene255	266796	+	GTG	789	121	275	260	133	0	67.8074
contig00002	6590	7529	Gene256	266796	+	ATG	936	208	324	275	129	0	63.9957
contig00002	7525	8143	Gene257	266796	+	ATG	615	101	194	216	104	0	66.6667
contig00002	8177	9407	Gene258	266796	-	ATG	1227	168	381	401	277	0	63.7327
contig00002	9546	10875	Gene259	266796	-	ATG	1326	237	413	389	287	0	60.4827
contig00002	11612	12083	Gene260	266796	-	ATG	468	97	131	163	77	0	62.8205
contig00002	12085	12247	Gene261	266796	-	ATG	159	20	45	45	49	0	56.6038
contig00002	12289	12580	Gene262	266796	-	ATG	288	48	101	86	53	0	64.9306
contig00002	12758	13580	Gene263	266796	-	ATG	819	159	250	281	129	0	64.8352
contig00002	13793	15140	Gene264	266796	+	ATG	1344	255	453	418	218	0	64.8065
contig00002	15151	16918	Gene265	266796	+	ATG	1764	344	580	559	281	0	64.5692
contig00002	16896	18498	Gene266	266796	-	ATG	1599	268	505	527	299	0	64.5403
contig00002	18598	19387	Gene267	266796	-	GTG	786	150	248	231	157	0	60.9415
contig00002	19464	21408	Gene268	266796	-	ATG	1941	382	599	653	307	0	64.5028
contig00002	21435	22290	Gene269	266796	-	ATG	852	142	290	259	161	0	64.4366
contig00002	22301	22934	Gene270	266796	-	ATG	630	135	199	186	110	0	61.1111
contig00002	23146	23749	Gene271	266796	-	GTG	600	125	207	177	91	0	64
contig00002	24299	24932	Gene272	266796	+	ATG	630	144	202	183	101	0	61.1111
contig00002	25296	28044	Gene273	266796	-	ATG	2745	548	888	870	439	0	64.0437
contig00002	28119	28407	Gene274	266796	+	ATG	285	63	87	76	59	0	57.193
contig00002	28494	29427	Gene275	266796	+	GTG	930	162	305	293	170	0	64.3011
contig00002	29476	30328	Gene276	266796	-	GTG	849	152	261	296	140	0	65.6066
contig00002	30451	30937	Gene277	266796	+	ATG	483	85	165	149	84	0	65.0104
contig00002	30909	31710	Gene278	266796	+	GTG	798	134	273	255	136	0	66.1654
contig00002	31702	32485	Gene279	266796	+	ATG	780	85	265	254	176	0	66.5385
contig00002	32612	33320	Gene280	266796	+	ATG	705	132	247	225	101	0	66.9504
contig00002	33416	35552	Gene281	266796	-	ATG	2133	431	644	694	364	0	62.7286
contig00002	35776	36784	Gene282	266796	+	GTG	1005	196	343	303	163	0	64.2786
contig00002	36783	37455	Gene283	266796	+	ATG	669	100	216	199	154	0	62.0329
contig00002	37519	38290	Gene284	266796	+	ATG	768	180	242	222	124	0	60.4167
contig00002	38412	39045	Gene285	266796	-	ATG	630	125	193	202	110	0	62.6984
contig00002	39041	39941	Gene286	266796	-	GTG	897	125	290	291	191	0	64.7715
contig00002	39925	40972	Gene287	266796	-	GTG	1044	137	349	333	225	0	65.3257
contig00002	41008	41590	Gene288	266796	-	ATG	579	97	193	192	97	0	66.494
contig00002	41558	42296	Gene289	266796	-	ATG	735	109	264	237	125	0	68.1633
contig00002	42360	42564	Gene290	266796	+	ATG	201	29	64	62	46	0	62.6866
contig00002	42613	43501	Gene291	266796	-	ATG	885	134	272	280	199	0	62.3729
contig00002	43517	44084	Gene292	266796	-	ATG	564	101	193	168	102	0	64.0071
contig00002	44094	45684	Gene293	266796	-	ATG	1587	243	529	455	360	0	62.0038
contig00002	45727	46831	Gene294	266796	-	ATG	1101	218	351	334	198	0	62.2162
contig00002	47225	47867	Gene295	266796	+	ATG	639	132	195	202	110	0	62.1283
contig00002	47946	49479	Gene296	266796	-	GTG	1530	201	464	554	311	0	66.5359
contig00002	49672	50392	Gene297	266796	-	ATG	717	135	252	201	129	0	63.1799
contig00002	50687	51746	Gene298	266796	-	ATG	1056	196	329	337	194	0	63.0682
contig00002	51823	53086	Gene299	266796	-	GTG	1260	211	373	416	260	0	62.619
contig00002	53113	53818	Gene300	266796	-	ATG	702	141	224	214	123	0	62.3932
contig00002	53942	54224	Gene301	266796	-	ATG	279	66	84	92	37	0	63.0824
contig00002	54220	56272	Gene302	266796	-	GTG	2049	381	681	643	344	0	64.6169
contig00002	56374	56923	Gene303	266796	+	ATG	546	111	174	170	91	0	63.0037
contig00002	57045	57696	Gene304	266796	+	ATG	648	127	203	197	121	0	61.7284
contig00002	57741	58815	Gene305	266796	-	TTG	1071	169	302	394	206	0	64.986
contig00002	58944	59358	Gene306	266796	+	ATG	411	78	144	116	73	0	63.2603
contig00002	59413	59827	Gene307	266796	+	ATG	411	78	138	123	72	0	63.5036
contig00002	59862	60096	Gene308	266796	-	ATG	231	53	62	77	39	0	60.1732
contig00002	60170	60596	Gene309	266796	-	ATG	423	85	119	147	72	0	62.8842
contig00002	60752	61757	Gene310	266796	+	ATG	1002	173	330	324	175	0	65.2695
contig00002	61860	62082	Gene311	266796	-	ATG	219	47	51	88	33	0	63.4703
contig00002	62183	62399	Gene312	266796	-	ATG	213	57	65	59	32	0	58.216
contig00002	62549	62873	Gene313	266796	+	ATG	321	75	110	91	45	0	62.6168
contig00002	62869	63766	Gene314	266796	-	ATG	894	132	290	316	156	0	67.7852
contig00002	63876	65094	Gene315	266796	+	ATG	1215	248	422	361	184	0	64.4444
contig00002	65090	65900	Gene316	266796	+	ATG	807	135	267	266	139	0	66.0471
contig00002	66019	66352	Gene317	266796	-	GTG	330	55	80	124	71	0	61.8182
contig00002	66404	67022	Gene318	266796	+	GTG	615	108	166	232	109	0	64.7154
contig00002	67111	68011	Gene319	266796	-	ATG	897	132	239	336	190	0	64.1026
contig00002	68119	69637	Gene320	266796	+	ATG	1515	291	523	451	250	0	64.2904
contig00002	69653	70583	Gene321	266796	+	ATG	927	221	261	282	163	0	58.5761
contig00002	70696	72262	Gene322	266796	+	ATG	1563	191	497	530	345	0	65.707
contig00002	72306	73131	Gene323	266796	-	ATG	822	138	245	299	140	0	66.18
contig00002	73156	74068	Gene324	266796	-	ATG	909	160	301	282	166	0	64.1364
contig00002	74202	75180	Gene325	266796	+	ATG	975	167	277	360	171	0	65.3333
contig00002	75287	75845	Gene326	266796	-	ATG	555	87	152	211	105	0	65.4054
contig00002	75887	76985	Gene327	266796	-	ATG	1095	186	340	363	206	0	64.2009
contig00002	77192	77699	Gene328	266796	+	ATG	504	116	160	148	80	0	61.1111
contig00002	77759	78692	Gene329	266796	+	ATG	930	162	324	309	135	0	68.0645
contig00002	78688	79999	Gene330	266796	+	ATG	1308	212	482	414	200	0	68.5015
contig00002	80022	81396	Gene331	266796	+	ATG	1371	279	452	429	211	0	64.2597
contig00002	81407	81716	Gene332	266796	+	ATG	306	66	70	118	52	0	61.4379
contig00002	81848	82736	Gene333	266796	-	GTG	885	158	244	318	165	0	63.5028
contig00002	82777	83329	Gene334	266796	-	ATG	549	102	175	169	103	0	62.6594
contig00002	83412	84360	Gene335	266796	+	GTG	945	192	311	274	168	0	61.9048
contig00002	84356	86411	Gene336	266796	+	ATG	2052	383	698	642	329	0	65.3021
contig00002	86414	86942	Gene337	266796	+	TTG	525	107	155	170	93	0	61.9048
contig00002	87003	87774	Gene338	266796	+	ATG	768	147	234	223	164	0	59.5052
contig00002	87974	89594	Gene339	266796	-	ATG	1617	272	483	494	368	0	60.4205
contig00002	89691	91275	Gene340	266796	-	TTG	1581	293	528	480	280	0	63.7571
contig00002	91505	92393	Gene341	266796	+	ATG	885	169	313	255	148	0	64.1808
contig00002	92381	93200	Gene342	266796	-	GTG	816	82	241	315	178	0	68.1373
contig00002	93196	94468	Gene343	266796	-	ATG	1269	217	401	405	246	0	63.5146
contig00002	94507	95395	Gene344	266796	-	ATG	885	175	290	251	169	0	61.1299
contig00002	95613	96906	Gene345	266796	+	ATG	1290	244	391	403	252	0	61.5504
contig00002	97067	97517	Gene346	266796	+	ATG	447	102	123	121	101	0	54.5861
contig00002	97532	98237	Gene347	266796	+	ATG	702	176	201	216	109	0	59.4017
contig00002	98758	99103	Gene348	266796	-	ATG	342	75	94	95	78	0	55.2632
contig00002	99409	99703	Gene349	266796	+	ATG	291	66	93	69	63	0	55.6701
contig00002	99855	100359	Gene350	266796	+	ATG	501	114	138	141	108	0	55.6886
contig00002	100369	100798	Gene351	266796	+	ATG	426	73	120	117	116	0	55.6338
contig00002	100983	101526	Gene352	266796	+	ATG	540	116	160	155	109	0	58.3333
contig00002	102972	105393	Gene353	266796	-	ATG	2418	564	695	702	457	0	57.775
contig00002	105397	106483	Gene354	266796	-	ATG	1083	213	325	321	224	0	59.6491
contig00002	106516	107620	Gene355	266796	-	ATG	1101	242	329	313	217	0	58.3106
contig00002	107660	109193	Gene356	266796	-	GTG	1530	310	469	459	292	0	60.6536
contig00002	109943	110348	Gene357	266796	+	GTG	402	94	122	114	72	0	58.7065
contig00002	110588	112271	Gene358	266796	+	ATG	1680	346	527	482	325	0	60.0595
contig00002	112357	113728	Gene359	266796	+	ATG	1368	250	418	454	246	0	63.7427
contig00002	114323	116216	Gene360	266796	+	GTG	1890	383	610	557	340	0	61.746
contig00002	116212	116863	Gene361	266796	+	TTG	648	142	203	186	117	0	60.0309
contig00002	116920	117673	Gene362	266796	+	GTG	750	154	251	212	133	0	61.7333
contig00002	117766	118555	Gene363	266796	+	GTG	786	164	247	248	127	0	62.9771
contig00002	118703	119111	Gene364	266796	+	ATG	405	69	107	121	108	0	56.2963
contig00002	119127	119997	Gene365	266796	+	ATG	867	148	278	238	203	0	59.5156
contig00002	120140	120398	Gene366	266796	+	ATG	255	35	71	77	72	0	58.0392
contig00002	120455	120926	Gene367	266796	+	GTG	468	120	126	134	88	0	55.5556
contig00002	120938	121475	Gene368	266796	+	ATG	534	121	159	156	98	0	58.9888
contig00002	121496	123041	Gene369	266796	+	ATG	1542	320	469	450	303	0	59.5979
contig00002	123089	123950	Gene370	266796	+	ATG	858	214	241	252	151	0	57.4592
contig00002	123977	125354	Gene371	266796	+	ATG	1374	300	411	394	269	0	58.5881
contig00002	125404	125824	Gene372	266796	+	ATG	417	88	126	131	72	0	61.6307
contig00002	125938	127306	Gene373	266796	+	ATG	1365	276	424	442	223	0	63.4432
contig00002	127609	128386	Gene374	266796	+	ATG	774	154	248	237	135	0	62.6615
contig00002	128389	130225	Gene375	266796	+	ATG	1833	358	596	568	311	0	63.5025
contig00002	130343	131744	Gene376	266796	-	ATG	1398	292	451	440	215	0	63.7339
contig00002	131951	133136	Gene377	266796	+	ATG	1182	237	347	382	216	0	61.6751
contig00002	133250	133475	Gene378	266796	+	ATG	222	50	55	72	45	0	57.2072
contig00002	133569	133788	Gene379	266796	-	ATG	216	38	56	70	52	0	58.3333
contig00002	133784	135884	Gene380	266796	-	ATG	2097	426	601	644	426	0	59.3705
contig00002	135992	136262	Gene381	266796	-	ATG	267	46	79	71	71	0	56.1798
contig00002	136258	136945	Gene382	266796	-	ATG	684	119	211	175	179	0	56.4327
contig00002	136971	137256	Gene383	266796	-	GTG	282	94	59	88	41	0	52.1277
contig00002	138025	139465	Gene384	266796	-	ATG	1437	263	459	406	309	0	60.1949
contig00002	139598	140126	Gene385	266796	+	ATG	525	115	146	166	98	0	59.4286
contig00002	140109	141015	Gene386	266796	-	ATG	903	191	275	255	182	0	58.6932
contig00002	141037	141418	Gene387	266796	-	ATG	378	61	123	111	83	0	61.9048
contig00002	141533	142742	Gene388	266796	+	ATG	1206	238	354	372	242	0	60.199
contig00002	142738	143365	Gene389	266796	+	GTG	624	103	177	213	131	0	62.5
contig00002	143404	144373	Gene390	266796	+	ATG	966	176	289	317	184	0	62.7329
contig00002	144373	144766	Gene391	266796	-	ATG	390	84	130	106	70	0	60.5128
contig00002	144872	145760	Gene392	266796	+	TTG	885	148	276	297	164	0	64.7458
contig00002	145756	146242	Gene393	266796	-	ATG	483	105	159	141	78	0	62.1118
contig00002	146512	148273	Gene394	266796	+	ATG	1758	278	486	557	437	0	59.3288
contig00002	148410	148818	Gene395	266796	-	GTG	405	83	111	136	75	0	60.9877
contig00002	148931	149795	Gene396	266796	-	ATG	861	146	312	253	150	0	65.6214
contig00002	149942	152129	Gene397	266796	-	ATG	2184	456	692	680	356	0	62.8205
contig00002	152259	152574	Gene398	266796	-	ATG	312	71	94	96	51	0	60.8974
contig00002	152654	154097	Gene399	266796	-	TTG	1440	293	460	432	255	0	61.9444
contig00002	154200	155067	Gene400	266796	+	GTG	864	161	287	261	155	0	63.4259
contig00002	155373	156342	Gene401	266796	-	ATG	966	187	303	295	181	0	61.9048
contig00002	156525	157941	Gene402	266796	+	GTG	1413	299	463	414	237	0	62.0665
contig00002	157952	159761	Gene403	266796	+	ATG	1806	375	572	572	287	0	63.3444
contig00002	159887	160559	Gene404	266796	-	ATG	669	128	220	207	114	0	63.8266
contig00002	160566	161013	Gene405	266796	-	ATG	444	89	148	127	80	0	61.9369
contig00002	161024	161681	Gene406	266796	-	ATG	654	140	228	190	96	0	63.9144
contig00002	162211	163282	Gene407	266796	+	TTG	1068	168	297	393	210	0	64.6067
contig00002	163362	164466	Gene408	266796	-	ATG	1101	244	372	309	176	0	61.8529
contig00002	164466	165510	Gene409	266796	-	ATG	1041	197	363	308	173	0	64.4573
contig00002	165674	166667	Gene410	266796	-	ATG	990	163	334	311	182	0	65.1515
contig00002	166849	168274	Gene411	266796	-	ATG	1422	281	507	403	231	0	63.9944
contig00002	168456	169389	Gene412	266796	+	GTG	930	164	291	302	173	0	63.7634
contig00002	169560	170052	Gene413	266796	+	ATG	489	83	161	156	89	0	64.8262
contig00002	170062	171145	Gene414	266796	+	ATG	1080	192	370	337	181	0	65.463
contig00002	171242	171488	Gene415	266796	+	ATG	243	39	74	79	51	0	62.963
contig00002	171500	172070	Gene416	266796	+	ATG	567	114	173	177	103	0	61.7284
contig00002	172161	173058	Gene417	266796	-	ATG	894	176	278	298	142	0	64.4295
contig00002	173129	173528	Gene418	266796	-	ATG	396	69	125	123	79	0	62.6263
contig00002	173889	175179	Gene419	266796	+	ATG	1287	175	400	422	290	0	63.8695
contig00002	175310	176312	Gene420	266796	+	ATG	999	219	332	278	170	0	61.0611
contig00002	176447	178736	Gene421	266796	+	ATG	2286	422	745	698	421	0	63.1234
contig00002	178753	180424	Gene422	266796	+	GTG	1668	277	535	568	288	0	66.1271
contig00002	180496	181330	Gene423	266796	+	ATG	831	182	272	244	133	0	62.0939
contig00002	181394	182165	Gene424	266796	+	ATG	768	159	245	242	122	0	63.4115
contig00002	182329	183235	Gene425	266796	+	ATG	903	182	275	293	153	0	62.9014
contig00002	183400	184297	Gene426	266796	+	ATG	894	159	271	304	160	0	64.3177
contig00002	184330	185671	Gene427	266796	-	ATG	1338	232	445	420	241	0	64.6487
contig00002	185844	187152	Gene428	266796	-	TTG	1305	256	439	401	209	0	64.3678
contig00002	187200	187890	Gene429	266796	-	ATG	687	143	230	209	105	0	63.901
contig00002	188086	188434	Gene430	266796	+	ATG	345	76	95	120	54	0	62.3188
contig00002	188467	189358	Gene431	266796	-	ATG	888	127	274	291	196	0	63.6261
contig00002	189357	189915	Gene432	266796	-	GTG	555	85	191	183	96	0	67.3874
contig00002	190031	190199	Gene433	266796	+	ATG	165	36	42	52	35	0	56.9697
contig00002	190215	191364	Gene434	266796	+	ATG	1146	197	380	370	199	0	65.445
contig00002	191551	191851	Gene435	266796	+	ATG	297	83	98	80	36	0	59.9327
contig00002	191999	192368	Gene436	266796	+	ATG	366	81	103	113	69	0	59.0164
contig00002	192406	193735	Gene437	266796	-	GTG	1326	254	439	413	220	0	64.2534
contig00002	193889	195968	Gene438	266796	-	ATG	2076	375	708	674	319	0	66.5703
contig00002	195971	196898	Gene439	266796	-	ATG	924	178	332	272	142	0	65.368
contig00002	196992	197730	Gene440	266796	-	ATG	735	142	272	235	86	0	68.9796
contig00002	197726	198155	Gene441	266796	-	ATG	426	98	133	124	71	0	60.3286
contig00002	198158	199121	Gene442	266796	-	ATG	960	176	346	286	152	0	65.8333
contig00002	199311	200169	Gene443	266796	+	ATG	855	128	248	320	159	0	66.4327
contig00002	200307	201039	Gene444	266796	-	ATG	729	147	235	245	102	0	65.8436
contig00002	201097	201478	Gene445	266796	-	ATG	378	85	125	109	59	0	61.9048
contig00002	201501	203610	Gene446	266796	-	ATG	2106	446	700	634	326	0	63.3428
contig00002	203669	203933	Gene447	266796	-	ATG	261	60	77	80	44	0	60.1533
contig00002	204183	205056	Gene448	266796	-	ATG	870	136	300	289	145	0	67.7011
contig00002	205262	206645	Gene449	266796	+	ATG	1380	285	475	392	228	0	62.8261
contig00002	206649	207423	Gene450	266796	+	ATG	771	119	253	258	141	0	66.2776
contig00002	207536	209078	Gene451	266796	+	ATG	1539	209	490	509	331	0	64.9123
contig00002	209202	209823	Gene452	266796	-	ATG	618	134	185	191	108	0	60.8414
contig00002	209836	210700	Gene453	266796	-	ATG	861	172	284	285	120	0	66.0859
contig00002	210927	211650	Gene454	266796	+	ATG	720	142	238	231	109	0	65.1389
contig00002	211673	212042	Gene455	266796	+	ATG	366	59	107	116	84	0	60.929
contig00002	212075	212855	Gene456	266796	-	ATG	777	154	239	233	151	0	60.7465
contig00002	212935	213577	Gene457	266796	+	ATG	639	114	197	203	125	0	62.5978
contig00002	213694	214600	Gene458	266796	-	ATG	903	187	269	299	148	0	62.9014
contig00002	214630	216031	Gene459	266796	-	ATG	1398	286	450	423	239	0	62.4464
contig00002	216142	216598	Gene460	266796	-	ATG	453	75	161	137	80	0	65.7837
contig00002	216603	217815	Gene461	266796	-	ATG	1209	224	437	369	179	0	66.6667
contig00002	217943	218624	Gene462	266796	+	ATG	678	116	179	254	129	0	63.8643
contig00002	218731	220339	Gene463	266796	-	ATG	1605	306	557	479	263	0	64.5483
contig00002	220700	220937	Gene464	266796	+	ATG	234	53	65	65	51	0	55.5556
contig00002	220947	221103	Gene465	266796	+	ATG	153	46	40	38	29	0	50.9804
contig00002	221211	221571	Gene466	266796	-	ATG	357	75	99	122	61	0	61.9048
contig00002	221767	223261	Gene467	266796	+	ATG	1491	299	490	459	243	0	63.6486
contig00002	223361	224501	Gene468	266796	+	ATG	1137	118	333	415	271	0	65.7872
contig00002	224537	226091	Gene469	266796	-	TTG	1551	286	537	472	256	0	65.0548
contig00002	226151	227582	Gene470	266796	-	GTG	1428	257	503	433	235	0	65.5462
contig00002	227759	227990	Gene471	266796	+	ATG	228	45	54	89	40	0	62.7193
contig00002	228016	229309	Gene472	266796	-	ATG	1290	227	429	417	217	0	65.5814
contig00002	229452	229806	Gene473	266796	+	ATG	351	57	134	104	56	0	67.8063
contig00002	229808	230297	Gene474	266796	-	ATG	486	104	142	149	91	0	59.8765
contig00002	230453	231758	Gene475	266796	+	ATG	1302	235	439	408	220	0	65.0538
contig00002	231904	232978	Gene476	266796	+	ATG	1071	178	367	352	174	0	67.1335
contig00002	233087	233636	Gene477	266796	+	TTG	546	113	176	161	96	0	61.7216
contig00002	233772	234195	Gene478	266796	+	GTG	420	94	126	142	58	0	63.8095
contig00002	235453	237313	Gene479	266796	+	ATG	1857	326	590	613	328	0	64.7819
contig00002	237423	237996	Gene480	266796	-	GTG	570	111	178	175	106	0	61.9298
contig00002	238057	240007	Gene481	266796	-	GTG	1947	429	642	584	292	0	62.9687
contig00002	240363	242028	Gene482	266796	+	TTG	1662	272	517	566	307	0	65.1625
contig00002	242088	243477	Gene483	266796	-	ATG	1386	168	428	506	284	0	67.3882
contig00002	243629	244556	Gene484	266796	+	ATG	924	136	296	326	166	0	67.316
contig00002	244723	246622	Gene485	266796	+	ATG	1896	342	642	623	289	0	66.7194
contig00002	246663	248058	Gene486	266796	-	ATG	1392	271	472	435	214	0	65.158
contig00002	248249	249140	Gene487	266796	-	ATG	888	151	273	302	162	0	64.7523
contig00002	249275	250766	Gene488	266796	+	ATG	1488	260	495	486	247	0	65.9274
contig00002	250871	252158	Gene489	266796	+	ATG	1284	223	420	430	211	0	66.1994
contig00002	252185	253613	Gene490	266796	-	ATG	1425	237	427	502	259	0	65.193
contig00002	253929	254559	Gene491	266796	+	ATG	627	134	218	176	99	0	62.8389
contig00002	254674	255241	Gene492	266796	+	ATG	564	88	203	172	101	0	66.4894
contig00002	255279	256098	Gene493	266796	+	ATG	816	139	249	274	154	0	64.0931
contig00002	256333	258307	Gene494	266796	+	ATG	1971	371	663	607	330	0	64.4343
contig00002	258411	260010	Gene495	266796	-	ATG	1596	222	485	565	324	0	65.7895
contig00002	260011	261274	Gene496	266796	-	ATG	1260	226	477	369	188	0	67.1429
contig00002	261357	262215	Gene497	266796	-	ATG	855	130	277	303	145	0	67.8363
contig00002	262343	263543	Gene498	266796	+	ATG	1197	132	371	450	244	0	68.5881
contig00002	263503	264415	Gene499	266796	-	TTG	909	155	311	286	157	0	65.6766
contig00002	264696	265326	Gene500	266796	+	ATG	627	129	217	180	101	0	63.3174
contig00002	265503	265830	Gene501	266796	-	ATG	324	74	97	86	67	0	56.4815
contig00003	357	840	Gene502	195637	-	ATG	480	73	158	179	70	0	70.2083
contig00003	953	2801	Gene503	195637	+	ATG	1845	347	625	589	284	0	65.7995
contig00003	2800	3388	Gene504	195637	+	ATG	585	77	165	217	126	0	65.2991
contig00003	3506	4139	Gene505	195637	+	ATG	630	88	198	202	142	0	63.4921
contig00003	4220	4973	Gene506	195637	-	ATG	750	142	211	267	130	0	63.7333
contig00003	4975	6322	Gene507	195637	-	GTG	1344	196	451	467	230	0	68.3036
contig00003	6418	6877	Gene508	195637	+	ATG	456	88	148	143	77	0	63.8158
contig00003	6937	7180	Gene509	195637	+	ATG	240	57	69	66	48	0	56.25
contig00003	7285	7888	Gene510	195637	+	GTG	600	122	190	184	104	0	62.3333
contig00003	7894	8332	Gene511	195637	-	ATG	435	98	138	129	70	0	61.3793
contig00003	8563	10294	Gene512	195637	-	ATG	1728	390	569	504	265	0	62.0949
contig00003	10745	11495	Gene513	195637	+	ATG	747	148	243	229	127	0	63.1861
contig00003	11491	13264	Gene514	195637	+	ATG	1770	357	546	583	284	0	63.7853
contig00003	13342	13588	Gene515	195637	+	ATG	243	52	74	71	46	0	59.6708
contig00003	13711	15118	Gene516	195637	+	ATG	1404	276	481	421	226	0	64.245
contig00003	15133	15916	Gene517	195637	+	ATG	780	97	251	264	168	0	66.0256
contig00003	15915	16764	Gene518	195637	+	ATG	846	132	282	283	149	0	66.7849
contig00003	16760	17726	Gene519	195637	+	ATG	963	128	314	369	152	0	70.9242
contig00003	17725	18001	Gene520	195637	+	ATG	273	41	92	98	42	0	69.5971
contig00003	18085	20263	Gene521	195637	+	ATG	2175	397	656	721	401	0	63.3103
contig00003	20259	21123	Gene522	195637	-	ATG	861	148	290	278	145	0	65.9698
contig00003	21119	22601	Gene523	195637	-	GTG	1479	177	483	506	313	0	66.8695
contig00003	23006	24044	Gene524	195637	+	ATG	1035	183	350	331	171	0	65.7971
contig00003	24081	24987	Gene525	195637	+	ATG	903	170	286	302	145	0	65.1163
contig00003	26603	30812	Gene526	195637	-	ATG	4206	934	1235	1270	767	0	59.5578
contig00003	31258	32200	Gene527	195637	-	ATG	939	159	292	310	178	0	64.1108
contig00003	32391	34728	Gene528	195637	+	ATG	2334	461	800	683	390	0	63.539
contig00003	34745	36422	Gene529	195637	+	ATG	1674	326	520	560	268	0	64.5161
contig00003	36719	38162	Gene530	195637	+	ATG	1440	305	475	431	229	0	62.9167
contig00003	38344	39622	Gene531	195637	+	ATG	1275	243	422	390	220	0	63.6863
contig00003	39760	41020	Gene532	195637	+	ATG	1257	206	382	459	210	0	66.9053
contig00003	41050	42079	Gene533	195637	-	ATG	1026	204	324	330	168	0	63.7427
contig00003	42180	43365	Gene534	195637	-	ATG	1182	226	414	352	190	0	64.8054
contig00003	43511	45407	Gene535	195637	+	ATG	1893	331	581	650	331	0	65.0291
contig00003	45438	46083	Gene536	195637	-	ATG	642	87	189	222	144	0	64.0187
contig00003	46072	47182	Gene537	195637	-	ATG	1107	196	371	369	171	0	66.8473
contig00003	47183	47984	Gene538	195637	-	ATG	798	177	273	222	126	0	62.0301
contig00003	47976	49368	Gene539	195637	-	ATG	1389	251	511	408	219	0	66.1627
contig00003	49367	50549	Gene540	195637	-	ATG	1179	209	450	350	170	0	67.8541
contig00003	50690	51932	Gene541	195637	-	ATG	1239	226	440	394	179	0	67.3123
contig00003	52197	52956	Gene542	195637	-	ATG	756	145	244	251	116	0	65.4762
contig00003	52958	53627	Gene543	195637	-	ATG	666	101	226	200	139	0	63.964
contig00003	53623	54418	Gene544	195637	-	ATG	792	185	251	241	115	0	62.1212
contig00003	54721	55654	Gene545	195637	+	GTG	930	157	319	305	149	0	67.0968
contig00003	55834	57838	Gene546	195637	+	ATG	2001	309	612	652	428	0	63.1684
contig00003	57955	58831	Gene547	195637	-	TTG	873	166	294	261	152	0	63.5739
contig00003	58837	59677	Gene548	195637	-	ATG	837	115	305	269	148	0	68.5783
contig00003	59673	60462	Gene549	195637	-	ATG	786	123	265	271	127	0	68.1934
contig00003	60489	61461	Gene550	195637	-	ATG	969	189	354	283	143	0	65.7379
contig00003	61955	63296	Gene551	195637	+	ATG	1338	286	429	379	244	0	60.3886
contig00003	63467	64106	Gene552	195637	+	ATG	636	140	209	179	108	0	61.0063
contig00003	64316	64910	Gene553	195637	+	ATG	591	99	201	186	105	0	65.4822
contig00003	64994	65960	Gene554	195637	+	ATG	963	177	338	299	149	0	66.1475
contig00003	66018	67167	Gene555	195637	+	ATG	1146	195	389	373	189	0	66.4921
contig00003	67177	67975	Gene556	195637	+	ATG	795	109	258	266	162	0	65.9119
contig00003	67971	68784	Gene557	195637	+	ATG	810	117	277	283	133	0	69.1358
contig00003	68816	69032	Gene558	195637	+	ATG	213	52	59	57	45	0	54.4601
contig00003	69076	74563	Gene559	195637	-	ATG	5484	1192	1806	1599	887	0	62.0897
contig00003	74647	75283	Gene560	195637	-	ATG	633	113	204	202	114	0	64.139
contig00003	75282	76860	Gene561	195637	-	TTG	1575	309	570	453	243	0	64.9524
contig00003	77047	77431	Gene562	195637	-	ATG	381	74	121	121	65	0	63.5171
contig00003	77430	79755	Gene563	195637	-	ATG	2322	458	810	734	320	0	66.4944
contig00003	79971	80712	Gene564	195637	+	ATG	738	140	243	244	111	0	65.9892
contig00003	80725	82039	Gene565	195637	+	ATG	1311	217	402	454	238	0	65.2937
contig00003	82069	82975	Gene566	195637	-	ATG	903	177	263	305	158	0	62.9014
contig00003	82971	83430	Gene567	195637	-	GTG	456	80	154	141	81	0	64.693
contig00003	83563	83965	Gene568	195637	+	ATG	399	88	106	156	49	0	65.6642
contig00003	83992	84742	Gene569	195637	-	TTG	747	108	216	243	180	0	61.4458
contig00003	84908	85808	Gene570	195637	+	ATG	897	160	284	289	164	0	63.8796
contig00003	85987	87529	Gene571	195637	+	ATG	1539	310	490	460	279	0	61.7284
contig00003	87683	88124	Gene572	195637	+	ATG	438	69	140	147	82	0	65.5251
contig00003	88179	88662	Gene573	195637	-	ATG	480	80	142	179	79	0	66.875
contig00003	88917	91263	Gene574	195637	-	GTG	2343	443	797	736	367	0	65.4289
contig00003	91268	92054	Gene575	195637	-	ATG	783	144	272	239	128	0	65.2618
contig00003	92286	92727	Gene576	195637	+	ATG	438	119	112	140	67	0	57.5342
contig00003	92777	93440	Gene577	195637	-	ATG	660	115	197	217	131	0	62.7273
contig00003	93504	94071	Gene578	195637	+	ATG	564	101	171	204	88	0	66.4894
contig00003	94067	94886	Gene579	195637	+	ATG	816	127	256	295	138	0	67.5245
contig00003	94922	95378	Gene580	195637	-	ATG	453	84	130	162	77	0	64.4592
contig00003	95377	96784	Gene581	195637	-	ATG	1404	235	500	466	203	0	68.8034
contig00003	96780	98595	Gene582	195637	-	ATG	1812	322	670	549	271	0	67.2737
contig00003	98637	99183	Gene583	195637	-	ATG	543	117	167	158	101	0	59.8527
contig00003	99457	100564	Gene584	195637	+	ATG	1104	218	366	340	180	0	63.9493
contig00003	101029	103069	Gene585	195637	-	ATG	2037	437	677	609	314	0	63.1321
contig00003	103563	104883	Gene586	195637	+	ATG	1317	292	437	374	214	0	61.5793
contig00003	104974	106639	Gene587	195637	-	ATG	1662	311	555	511	285	0	64.1396
contig00003	106776	106986	Gene588	195637	-	ATG	207	57	71	54	25	0	60.3865
contig00003	107308	107557	Gene589	195637	-	GTG	246	46	106	67	27	0	70.3252
contig00003	108082	108367	Gene590	195637	+	TTG	282	64	84	79	55	0	57.8014
contig00003	108734	109940	Gene591	195637	-	ATG	1203	211	468	345	179	0	67.581
contig00003	110065	110755	Gene592	195637	-	ATG	687	93	230	219	145	0	65.3566
contig00003	110754	111414	Gene593	195637	-	ATG	657	100	212	204	141	0	63.3181
contig00003	111501	112257	Gene594	195637	-	ATG	753	191	225	216	121	0	58.5657
contig00003	112268	113042	Gene595	195637	-	ATG	771	165	262	218	126	0	62.2568
contig00003	113683	115069	Gene596	195637	+	ATG	1383	202	448	430	303	0	63.4852
contig00003	115189	115633	Gene597	195637	-	ATG	441	113	125	141	62	0	60.3175
contig00003	115733	116714	Gene598	195637	-	ATG	978	211	322	294	151	0	62.9857
contig00003	117046	117319	Gene599	195637	-	ATG	270	76	85	74	35	0	58.8889
contig00003	117315	118383	Gene600	195637	-	ATG	1065	192	390	337	146	0	68.2629
contig00003	118379	120617	Gene601	195637	-	ATG	2235	463	779	685	308	0	65.5034
contig00003	120902	122564	Gene602	195637	+	ATG	1659	221	523	578	337	0	66.3653
contig00003	122745	123378	Gene603	195637	+	ATG	630	128	203	174	125	0	59.8413
contig00003	123378	124017	Gene604	195637	+	ATG	636	114	200	212	110	0	64.7799
contig00003	124017	124278	Gene605	195637	+	ATG	258	56	80	76	46	0	60.4651
contig00003	124305	125043	Gene606	195637	+	ATG	735	139	242	229	125	0	64.0816
contig00003	125053	125824	Gene607	195637	+	ATG	768	145	233	260	130	0	64.1927
contig00003	125860	127039	Gene608	195637	-	ATG	1176	252	337	384	203	0	61.3095
contig00003	127035	127881	Gene609	195637	-	ATG	843	136	279	250	178	0	62.7521
contig00003	127965	128913	Gene610	195637	-	ATG	945	224	284	286	151	0	60.3175
contig00003	129355	130732	Gene611	195637	+	ATG	1374	264	451	437	222	0	64.6288
contig00003	131215	132322	Gene612	195637	+	ATG	1104	187	383	339	195	0	65.3986
contig00003	132471	132864	Gene613	195637	+	GTG	390	63	99	144	84	0	62.3077
contig00003	134472	134730	Gene614	195637	-	ATG	255	47	75	94	39	0	66.2745
contig00003	135098	135575	Gene615	195637	-	ATG	474	88	146	155	85	0	63.5021
contig00003	135585	136551	Gene616	195637	-	ATG	963	170	340	308	145	0	67.2897
contig00003	136569	137454	Gene617	195637	-	ATG	882	164	312	275	131	0	66.5533
contig00003	137576	138521	Gene618	195637	-	ATG	942	196	330	276	140	0	64.3312
contig00003	138666	139611	Gene619	195637	+	ATG	942	149	299	329	165	0	66.6667
contig00003	139778	140180	Gene620	195637	-	ATG	399	89	116	134	60	0	62.6566
contig00003	140476	141454	Gene621	195637	+	ATG	975	216	313	281	165	0	60.9231
contig00003	141531	142062	Gene622	195637	+	ATG	528	113	158	161	96	0	60.4167
contig00003	142077	144138	Gene623	195637	+	ATG	2058	428	649	664	317	0	63.7998
contig00003	144325	146278	Gene624	195637	+	ATG	1950	339	655	624	332	0	65.5897
contig00003	146277	147510	Gene625	195637	+	ATG	1230	212	411	428	179	0	68.2114
contig00003	147532	148291	Gene626	195637	+	GTG	756	119	231	289	117	0	68.7831
contig00003	149741	151034	Gene627	195637	-	ATG	1290	295	419	386	190	0	62.4031
contig00003	151327	152428	Gene628	195637	+	ATG	1098	211	343	348	196	0	62.9326
contig00003	152467	154093	Gene629	195637	-	ATG	1623	326	526	520	251	0	64.4486
contig00003	154367	154598	Gene630	195637	+	ATG	228	59	76	67	26	0	62.7193
contig00003	154594	154897	Gene631	195637	+	ATG	300	68	97	87	48	0	61.3333
contig00003	155036	156974	Gene632	195637	+	ATG	1935	358	584	683	310	0	65.478
contig00003	157064	158105	Gene633	195637	-	ATG	1038	198	334	326	180	0	63.5838
contig00003	158442	159696	Gene634	195637	+	ATG	1251	249	438	371	193	0	64.6683
contig00003	159711	160962	Gene635	195637	+	ATG	1248	235	433	375	205	0	64.7436
contig00003	160976	161312	Gene636	195637	+	ATG	333	80	110	89	54	0	59.7598
contig00003	161308	164326	Gene637	195637	+	ATG	3015	582	1030	941	462	0	65.3731
contig00003	164508	165141	Gene638	195637	+	ATG	630	122	206	200	102	0	64.4444
contig00003	165153	166011	Gene639	195637	+	ATG	855	161	275	265	154	0	63.1579
contig00003	166280	167480	Gene640	195637	+	ATG	1197	220	387	389	201	0	64.8287
contig00003	167522	167732	Gene641	195637	-	ATG	207	56	59	57	35	0	56.0386
contig00003	169175	169352	Gene642	195637	+	ATG	174	38	60	43	33	0	59.1954
contig00003	171577	171871	Gene643	195637	+	ATG	291	59	103	78	51	0	62.1993
contig00003	174041	174620	Gene644	195637	+	ATG	576	109	174	202	91	0	65.2778
contig00003	174676	175564	Gene645	195637	-	ATG	885	167	258	289	171	0	61.8079
contig00003	175746	176247	Gene646	195637	+	GTG	498	102	140	166	90	0	61.4458
contig00003	176323	176947	Gene647	195637	-	ATG	621	102	193	219	107	0	66.3446
contig00003	176950	177619	Gene648	195637	-	ATG	666	134	222	199	111	0	63.2132
contig00003	177756	180447	Gene649	195637	-	ATG	2688	538	939	810	401	0	65.067
contig00003	180725	182366	Gene650	195637	-	GTG	1638	283	571	535	249	0	67.5214
contig00003	182379	185025	Gene651	195637	-	ATG	2643	576	869	764	434	0	61.7858
contig00003	185408	188342	Gene652	195637	+	ATG	2931	499	984	977	471	0	66.9055
contig00003	188543	189593	Gene653	195637	+	ATG	1047	162	363	348	174	0	67.9083
contig00003	189593	190652	Gene654	195637	+	GTG	1056	174	354	348	180	0	66.4773
contig00003	190651	191776	Gene655	195637	+	ATG	1122	203	367	360	192	0	64.795
contig00003	191772	192579	Gene656	195637	+	ATG	804	145	261	267	131	0	65.6716
contig00003	192578	193313	Gene657	195637	+	ATG	732	140	232	241	119	0	64.6175
contig00003	193309	194062	Gene658	195637	+	ATG	750	144	257	233	116	0	65.3333
contig00003	194061	195504	Gene659	195637	+	ATG	1440	242	476	495	227	0	67.4306
contig00004	1071	3306	Gene660	191567	-	ATG	2232	393	740	732	367	0	65.9498
contig00004	3385	5530	Gene661	191567	-	ATG	2142	394	705	693	350	0	65.2661
contig00004	5628	6093	Gene662	191567	+	ATG	462	52	124	173	113	0	64.2857
contig00004	6163	6922	Gene663	191567	-	ATG	756	115	236	297	108	0	70.5026
contig00004	6914	7190	Gene664	191567	-	ATG	273	42	79	82	70	0	58.9744
contig00004	7288	8008	Gene665	191567	-	ATG	717	123	236	247	111	0	67.364
contig00004	8098	8791	Gene666	191567	-	ATG	690	125	215	243	107	0	66.3768
contig00004	8949	9444	Gene667	191567	+	ATG	492	81	176	144	91	0	65.0407
contig00004	9446	9923	Gene668	191567	+	ATG	474	71	165	158	80	0	68.1435
contig00004	9925	10408	Gene669	191567	+	ATG	480	85	159	153	83	0	65
contig00004	10415	10613	Gene670	191567	+	ATG	195	48	74	48	25	0	62.5641
contig00004	10590	11811	Gene671	191567	-	ATG	1218	185	388	395	250	0	64.2857
contig00004	11967	13341	Gene672	191567	+	ATG	1371	266	462	400	243	0	62.8738
contig00004	13426	15868	Gene673	191567	+	ATG	2439	405	901	788	345	0	69.2497
contig00004	15908	16226	Gene674	191567	-	ATG	315	71	89	91	64	0	57.1429
contig00004	16744	17761	Gene675	191567	+	ATG	1014	160	363	327	164	0	68.0473
contig00004	17757	19416	Gene676	191567	+	ATG	1656	282	545	556	273	0	66.4855
contig00004	19581	20697	Gene677	191567	+	ATG	1113	191	401	348	173	0	67.2956
contig00004	20763	23217	Gene678	191567	+	ATG	2451	400	810	830	411	0	66.9115
contig00004	23213	23867	Gene679	191567	+	ATG	651	106	231	209	105	0	67.5883
contig00004	23873	24101	Gene680	191567	-	ATG	225	38	85	71	31	0	69.3333
contig00004	24194	24761	Gene681	191567	-	ATG	564	120	185	165	94	0	62.0567
contig00004	25090	25300	Gene682	191567	+	ATG	207	52	58	53	44	0	53.6232
contig00004	25416	26511	Gene683	191567	-	ATG	1092	203	343	371	175	0	65.3846
contig00004	26670	28710	Gene684	191567	+	ATG	2037	411	688	601	337	0	63.2793
contig00004	28789	29323	Gene685	191567	+	ATG	531	67	181	167	116	0	65.5367
contig00004	29319	30294	Gene686	191567	+	ATG	972	129	320	323	200	0	66.1523
contig00004	30290	30893	Gene687	191567	+	ATG	600	103	197	199	101	0	66
contig00004	30885	31410	Gene688	191567	+	ATG	522	69	183	165	105	0	66.6667
contig00004	31414	32053	Gene689	191567	+	ATG	636	142	211	185	98	0	62.2642
contig00004	32157	32334	Gene690	191567	+	ATG	174	53	42	49	30	0	52.2989
contig00004	32391	33015	Gene691	191567	-	ATG	621	133	171	200	117	0	59.7424
contig00004	33378	33861	Gene692	191567	+	ATG	480	112	151	110	107	0	54.375
contig00004	33930	35148	Gene693	191567	-	ATG	1215	263	372	366	214	0	60.7407
contig00004	35284	36247	Gene694	191567	-	GTG	960	175	308	324	153	0	65.8333
contig00004	36377	37424	Gene695	191567	+	ATG	1044	186	387	305	166	0	66.2835
contig00004	37420	38095	Gene696	191567	+	GTG	672	135	221	209	107	0	63.9881
contig00004	38186	38789	Gene697	191567	-	ATG	600	124	196	169	111	0	60.8333
contig00004	39012	39231	Gene698	191567	+	ATG	216	42	67	68	39	0	62.5
contig00004	39433	39907	Gene699	191567	+	ATG	471	137	129	126	79	0	54.1401
contig00004	39964	40300	Gene700	191567	-	ATG	333	80	91	96	66	0	56.1562
contig00004	40391	42500	Gene701	191567	-	ATG	2106	371	703	675	357	0	65.4321
contig00004	42878	43799	Gene702	191567	+	ATG	918	166	318	274	160	0	64.488
contig00004	43795	44905	Gene703	191567	+	ATG	1107	210	366	338	193	0	63.5953
contig00004	44941	45412	Gene704	191567	-	ATG	468	88	126	175	79	0	64.3162
contig00004	45715	46567	Gene705	191567	+	ATG	849	136	301	241	171	0	63.8398
contig00004	46617	48117	Gene706	191567	+	ATG	1497	303	475	466	253	0	62.8591
contig00004	48341	49097	Gene707	191567	+	ATG	753	162	255	202	134	0	60.6906
contig00004	49350	50889	Gene708	191567	+	GTG	1536	274	534	474	254	0	65.625
contig00004	51246	52164	Gene709	191567	+	ATG	915	206	302	261	146	0	61.5301
contig00004	52306	53053	Gene710	191567	+	ATG	744	129	243	213	159	0	61.2903
contig00004	53053	53725	Gene711	191567	+	ATG	669	107	218	193	151	0	61.435
contig00004	53721	54456	Gene712	191567	+	ATG	732	157	235	219	121	0	62.0219
contig00004	54570	56433	Gene713	191567	+	GTG	1860	370	645	558	287	0	64.6774
contig00004	56429	57758	Gene714	191567	+	ATG	1326	252	429	432	213	0	64.9321
contig00004	57834	58830	Gene715	191567	-	ATG	993	137	317	361	178	0	68.2779
contig00004	59026	59944	Gene716	191567	+	GTG	915	145	324	289	157	0	66.9945
contig00004	59927	60341	Gene717	191567	-	ATG	411	71	157	127	56	0	69.0998
contig00004	60471	64746	Gene718	191567	+	ATG	4272	695	1473	1427	677	0	67.8839
contig00004	64885	66496	Gene719	191567	+	ATG	1608	291	542	485	290	0	63.8682
contig00004	66500	67688	Gene720	191567	-	ATG	1185	218	294	360	313	0	55.1899
contig00004	68008	68971	Gene721	191567	-	ATG	960	193	237	303	227	0	56.25
contig00004	68955	69324	Gene722	191567	-	ATG	366	61	100	107	98	0	56.5574
contig00004	69687	71106	Gene723	191567	-	ATG	1416	206	450	453	307	0	63.7712
contig00004	71625	74646	Gene724	191567	+	GTG	3018	609	1050	868	491	0	63.552
contig00004	74735	75281	Gene725	191567	+	ATG	543	107	198	161	77	0	66.1142
contig00004	75273	76032	Gene726	191567	+	ATG	756	150	237	249	120	0	64.2857
contig00004	76091	76733	Gene727	191567	-	ATG	639	90	167	233	149	0	62.5978
contig00004	76734	76956	Gene728	191567	-	ATG	219	52	70	66	31	0	62.1005
contig00004	77120	79160	Gene729	191567	+	ATG	2037	388	700	628	321	0	65.1939
contig00004	79397	80732	Gene730	191567	+	ATG	1332	277	447	389	219	0	62.7628
contig00004	80762	83174	Gene731	191567	+	ATG	2409	442	837	750	380	0	65.878
contig00004	83335	85756	Gene732	191567	+	ATG	2418	510	801	734	373	0	63.4822
contig00004	85864	86263	Gene733	191567	+	ATG	396	82	138	105	71	0	61.3636
contig00004	86259	87150	Gene734	191567	-	TTG	888	216	219	261	192	0	54.0541
contig00004	87187	88255	Gene735	191567	-	ATG	1065	283	204	338	240	0	50.892
contig00004	88618	89317	Gene736	191567	+	GTG	696	122	237	206	131	0	63.6494
contig00004	89313	90270	Gene737	191567	+	ATG	954	161	313	305	175	0	64.7799
contig00004	90339	90543	Gene738	191567	-	ATG	201	48	57	66	30	0	61.194
contig00004	90865	91540	Gene739	191567	+	ATG	672	120	237	198	117	0	64.7321
contig00004	91536	92919	Gene740	191567	+	TTG	1380	247	454	442	237	0	64.9275
contig00004	92986	93727	Gene741	191567	-	GTG	738	138	219	256	125	0	64.3631
contig00004	93770	94454	Gene742	191567	-	ATG	681	112	220	224	125	0	65.1982
contig00004	94578	95481	Gene743	191567	-	ATG	900	201	278	280	141	0	62
contig00004	95473	96163	Gene744	191567	-	ATG	687	118	220	227	122	0	65.0655
contig00004	96324	97179	Gene745	191567	-	ATG	852	163	262	266	161	0	61.9718
contig00004	97184	98984	Gene746	191567	-	GTG	1797	382	562	539	314	0	61.2688
contig00004	99166	100567	Gene747	191567	-	ATG	1398	281	441	448	228	0	63.5908
contig00004	100788	101751	Gene748	191567	-	ATG	960	171	285	324	180	0	63.4375
contig00004	101763	102354	Gene749	191567	-	ATG	588	113	178	195	102	0	63.4354
contig00004	102385	102967	Gene750	191567	-	ATG	579	128	162	171	118	0	57.513
contig00004	103402	105007	Gene751	191567	+	ATG	1602	298	563	492	249	0	65.8552
contig00004	105135	105582	Gene752	191567	-	GTG	444	45	127	181	91	0	69.3694
contig00004	105565	105820	Gene753	191567	-	ATG	252	53	79	70	50	0	59.127
contig00004	105954	106896	Gene754	191567	+	ATG	939	160	319	300	160	0	65.9212
contig00004	106951	107758	Gene755	191567	+	ATG	804	163	254	247	140	0	62.3134
contig00004	107821	109201	Gene756	191567	-	ATG	1377	211	422	516	228	0	68.1191
contig00004	109193	109865	Gene757	191567	-	ATG	669	109	229	233	98	0	69.0583
contig00004	110063	111353	Gene758	191567	+	ATG	1287	254	459	363	211	0	63.8695
contig00004	111413	112394	Gene759	191567	+	ATG	978	194	316	312	156	0	64.2127
contig00004	112567	113026	Gene760	191567	+	ATG	456	58	160	143	95	0	66.4474
contig00004	113029	114544	Gene761	191567	+	ATG	1512	221	513	465	313	0	64.6825
contig00004	114536	115568	Gene762	191567	+	ATG	1029	136	318	358	217	0	65.6948
contig00004	115600	116293	Gene763	191567	-	ATG	690	134	215	213	128	0	62.029
contig00004	116419	117526	Gene764	191567	+	ATG	1104	183	364	372	185	0	66.6667
contig00004	117591	118035	Gene765	191567	-	ATG	441	82	144	134	81	0	63.0385
contig00004	118178	118388	Gene766	191567	+	ATG	207	33	87	55	32	0	68.599
contig00004	118397	119189	Gene767	191567	+	ATG	789	155	269	239	126	0	64.3853
contig00004	119435	120323	Gene768	191567	+	ATG	885	202	283	245	155	0	59.661
contig00004	120669	122376	Gene769	191567	+	ATG	1704	248	571	547	338	0	65.6103
contig00004	122478	123486	Gene770	191567	+	ATG	1005	180	360	298	167	0	65.4726
contig00004	123497	124541	Gene771	191567	-	ATG	1041	205	302	351	183	0	62.7281
contig00004	124542	125511	Gene772	191567	-	ATG	966	151	268	339	208	0	62.8364
contig00004	125538	126525	Gene773	191567	-	ATG	984	165	280	333	206	0	62.2967
contig00004	126521	127964	Gene774	191567	-	ATG	1440	275	461	462	242	0	64.0972
contig00004	127967	129185	Gene775	191567	-	ATG	1215	220	371	392	232	0	62.7984
contig00004	129178	129667	Gene776	191567	-	ATG	486	79	155	156	96	0	63.9918
contig00004	129681	130152	Gene777	191567	-	ATG	468	82	152	148	86	0	64.1026
contig00004	130161	131433	Gene778	191567	-	GTG	1269	240	396	404	229	0	63.0418
contig00004	131515	131740	Gene779	191567	-	ATG	222	52	65	70	35	0	60.8108
contig00004	131806	133318	Gene780	191567	-	ATG	1509	289	457	479	284	0	62.0278
contig00004	133380	134193	Gene781	191567	-	ATG	810	158	246	274	132	0	64.1975
contig00004	134205	135540	Gene782	191567	-	ATG	1332	245	421	428	238	0	63.7387
contig00004	135555	136074	Gene783	191567	-	ATG	516	78	127	169	142	0	57.3643
contig00004	136110	136305	Gene784	191567	-	ATG	192	44	47	55	46	0	53.125
contig00004	136749	137631	Gene785	191567	+	ATG	879	194	280	241	164	0	59.2719
contig00004	137635	138856	Gene786	191567	-	ATG	1218	223	402	392	201	0	65.1888
contig00004	139040	139658	Gene787	191567	-	ATG	615	77	201	222	115	0	68.7805
contig00004	139845	142137	Gene788	191567	+	ATG	2289	468	749	719	353	0	64.1328
contig00004	142218	143976	Gene789	191567	+	ATG	1755	290	638	565	262	0	68.547
contig00004	143969	145304	Gene790	191567	+	ATG	1332	238	418	462	214	0	66.0661
contig00004	145580	146900	Gene791	191567	+	ATG	1317	234	465	375	243	0	63.7813
contig00004	146993	147746	Gene792	191567	-	ATG	750	109	238	234	169	0	62.9333
contig00004	148087	148453	Gene793	191567	+	ATG	363	70	134	101	58	0	64.7383
contig00004	148572	149178	Gene794	191567	+	ATG	603	121	211	170	101	0	63.1841
contig00004	149178	149409	Gene795	191567	-	ATG	228	39	65	86	38	0	66.2281
contig00004	149490	149784	Gene796	191567	-	ATG	291	43	90	99	59	0	64.9485
contig00004	149985	150906	Gene797	191567	+	ATG	918	157	317	290	154	0	66.122
contig00004	150977	152615	Gene798	191567	-	ATG	1635	264	515	573	283	0	66.5443
contig00004	152729	153605	Gene799	191567	+	ATG	873	144	260	312	157	0	65.5212
contig00004	153702	154317	Gene800	191567	-	ATG	612	106	185	222	99	0	66.5033
contig00004	154447	155335	Gene801	191567	+	ATG	885	162	294	293	136	0	66.3277
contig00004	155357	156227	Gene802	191567	-	ATG	867	161	277	267	162	0	62.7451
contig00004	156602	158054	Gene803	191567	+	GTG	1449	183	484	498	284	0	67.7709
contig00004	158121	158754	Gene804	191567	-	ATG	630	133	183	209	105	0	62.2222
contig00004	159011	160166	Gene805	191567	+	ATG	1152	247	391	347	167	0	64.0625
contig00004	160169	163322	Gene806	191567	+	ATG	3150	590	1030	940	590	0	62.5397
contig00004	163318	164773	Gene807	191567	+	ATG	1452	295	517	429	211	0	65.1515
contig00004	165032	166286	Gene808	191567	+	ATG	1251	252	428	369	202	0	63.709
contig00004	166437	166950	Gene809	191567	+	ATG	510	68	160	173	109	0	65.2941
contig00004	166963	167356	Gene810	191567	-	ATG	390	91	119	121	59	0	61.5385
contig00004	167366	168158	Gene811	191567	-	GTG	789	135	260	258	136	0	65.6527
contig00004	168169	169522	Gene812	191567	-	ATG	1350	199	471	465	215	0	69.3333
contig00004	169531	170821	Gene813	191567	-	ATG	1287	200	407	394	286	0	62.2378
contig00004	170992	172195	Gene814	191567	-	ATG	1200	204	380	420	196	0	66.6667
contig00004	172194	172974	Gene815	191567	-	ATG	777	133	277	238	129	0	66.2806
contig00004	172970	173831	Gene816	191567	-	ATG	858	157	289	262	150	0	64.2191
contig00004	173989	175336	Gene817	191567	-	ATG	1344	186	405	471	282	0	65.1786
contig00004	175663	176554	Gene818	191567	-	ATG	888	150	290	285	163	0	64.7523
contig00004	177039	177240	Gene819	191567	+	GTG	198	55	54	60	29	0	57.5758
contig00004	177551	179024	Gene820	191567	+	ATG	1470	265	483	444	278	0	63.0612
contig00004	179115	180591	Gene821	191567	-	ATG	1473	246	439	546	242	0	66.8703
contig00004	180757	182632	Gene822	191567	+	ATG	1872	411	611	547	303	0	61.859
contig00004	182808	183930	Gene823	191567	+	ATG	1119	198	404	334	183	0	65.9517
contig00004	183922	184687	Gene824	191567	+	ATG	762	122	269	245	126	0	67.4541
contig00004	184683	185676	Gene825	191567	+	ATG	990	115	322	350	203	0	67.8788
contig00004	185881	186733	Gene826	191567	-	ATG	849	163	259	254	173	0	60.424
contig00004	187017	187395	Gene827	191567	+	ATG	375	111	103	106	55	0	55.7333
contig00004	187479	188913	Gene828	191567	-	GTG	1431	290	446	431	264	0	61.2858
contig00004	188954	189314	Gene829	191567	-	ATG	357	64	115	100	78	0	60.2241
contig00004	189437	189821	Gene830	191567	-	ATG	381	59	136	121	65	0	67.4541
contig00004	190037	191492	Gene831	191567	+	ATG	1452	291	508	435	218	0	64.9449
contig00005	215	827	Gene832	170835	-	ATG	609	70	140	233	166	0	61.2479
contig00005	826	1765	Gene833	170835	-	ATG	936	173	261	323	179	0	62.3932
contig00005	1928	2780	Gene834	170835	-	ATG	849	131	259	276	183	0	63.0153
contig00005	2929	3946	Gene835	170835	-	ATG	1014	233	319	278	184	0	58.8757
contig00005	4002	4494	Gene836	170835	-	ATG	489	108	155	139	87	0	60.1227
contig00005	4495	6196	Gene837	170835	-	ATG	1698	348	518	509	323	0	60.4829
contig00005	6628	6961	Gene838	170835	-	ATG	330	60	103	99	68	0	61.2121
contig00005	6960	7164	Gene839	170835	-	GTG	201	36	71	67	27	0	68.6567
contig00005	7321	7753	Gene840	170835	-	GTG	429	76	163	133	57	0	68.9977
contig00005	7780	10027	Gene841	170835	-	TTG	2244	425	717	719	383	0	63.9929
contig00005	10216	11779	Gene842	170835	+	GTG	1560	319	523	465	253	0	63.3333
contig00005	11973	12252	Gene843	170835	+	ATG	276	70	72	87	47	0	57.6087
contig00005	12431	13316	Gene844	170835	-	ATG	882	149	270	302	161	0	64.8526
contig00005	13492	13810	Gene845	170835	+	ATG	315	50	101	97	67	0	62.8571
contig00005	13799	14513	Gene846	170835	-	ATG	711	132	220	232	127	0	63.5724
contig00005	14512	15685	Gene847	170835	-	ATG	1170	177	418	375	200	0	67.7778
contig00005	15895	16339	Gene848	170835	+	ATG	441	125	125	131	60	0	58.0499
contig00005	16387	17290	Gene849	170835	+	ATG	900	142	292	304	162	0	66.2222
contig00005	17534	17711	Gene850	170835	+	ATG	174	28	53	45	48	0	56.3218
contig00005	17700	20670	Gene851	170835	+	ATG	2967	510	1044	896	517	0	65.3859
contig00005	20674	22114	Gene852	170835	+	ATG	1437	292	490	449	206	0	65.3445
contig00005	22954	24343	Gene853	170835	+	ATG	1386	263	503	413	207	0	66.0895
contig00005	24339	24819	Gene854	170835	+	GTG	477	74	175	147	81	0	67.5052
contig00005	25078	25879	Gene855	170835	+	ATG	798	155	264	253	126	0	64.787
contig00005	25875	26739	Gene856	170835	+	ATG	861	155	283	271	152	0	64.3438
contig00005	26922	28587	Gene857	170835	+	ATG	1662	327	560	502	273	0	63.8989
contig00005	28826	30761	Gene858	170835	+	ATG	1932	376	659	588	309	0	64.5445
contig00005	30802	31672	Gene859	170835	+	ATG	867	147	315	267	138	0	67.128
contig00005	31750	34693	Gene860	170835	+	ATG	2940	625	985	884	446	0	63.5714
contig00005	34731	35148	Gene861	170835	-	ATG	414	74	121	136	83	0	62.0773
contig00005	35208	35511	Gene862	170835	+	GTG	300	58	84	94	64	0	59.3333
contig00005	35582	35933	Gene863	170835	-	ATG	348	89	101	98	60	0	57.1839
contig00005	36194	38300	Gene864	170835	-	GTG	2103	439	679	636	349	0	62.5297
contig00005	38551	38821	Gene865	170835	-	ATG	267	65	84	71	47	0	58.0524
contig00005	38968	39886	Gene866	170835	-	GTG	915	177	276	299	163	0	62.8415
contig00005	39889	40288	Gene867	170835	-	ATG	396	83	137	122	54	0	65.404
contig00005	40404	42945	Gene868	170835	-	ATG	2538	535	781	829	393	0	63.4358
contig00005	42972	44454	Gene869	170835	-	ATG	1479	330	434	453	262	0	59.973
contig00005	44513	44972	Gene870	170835	-	GTG	456	97	121	137	101	0	56.5789
contig00005	45789	46533	Gene871	170835	-	ATG	741	166	185	238	152	0	57.085
contig00005	46608	47949	Gene872	170835	-	ATG	1338	249	390	448	251	0	62.6308
contig00005	47965	48808	Gene873	170835	-	GTG	840	144	260	277	159	0	63.9286
contig00005	48825	50739	Gene874	170835	-	TTG	1911	385	595	601	330	0	62.585
contig00005	50933	51560	Gene875	170835	-	GTG	624	126	189	196	113	0	61.6987
contig00005	51663	51972	Gene876	170835	+	ATG	306	84	85	85	52	0	55.5556
contig00005	51984	52434	Gene877	170835	-	TTG	447	51	127	163	106	0	64.877
contig00005	52411	52894	Gene878	170835	-	ATG	480	123	126	150	81	0	57.5
contig00005	52890	56112	Gene879	170835	-	ATG	3219	667	1052	972	528	0	62.8767
contig00005	56217	57354	Gene880	170835	-	TTG	1134	216	408	323	187	0	64.4621
contig00005	57663	58470	Gene881	170835	-	ATG	804	142	235	287	140	0	64.9254
contig00005	58483	59608	Gene882	170835	-	ATG	1122	198	341	387	196	0	64.8841
contig00005	59805	61731	Gene883	170835	-	ATG	1923	448	590	587	298	0	61.2064
contig00005	61832	62390	Gene884	170835	-	ATG	555	128	173	169	85	0	61.6216
contig00005	62583	64257	Gene885	170835	+	ATG	1671	333	581	515	242	0	65.5895
contig00005	64352	64757	Gene886	170835	-	ATG	402	93	100	128	81	0	56.7164
contig00005	65028	65388	Gene887	170835	+	ATG	357	87	124	99	47	0	62.465
contig00005	65448	65883	Gene888	170835	-	ATG	432	86	139	125	82	0	61.1111
contig00005	66046	66529	Gene889	170835	+	ATG	480	126	145	148	61	0	61.0417
contig00005	66655	67423	Gene890	170835	-	ATG	765	127	230	279	129	0	66.5359
contig00005	67678	69349	Gene891	170835	+	ATG	1668	254	584	473	357	0	63.3693
contig00005	69412	70558	Gene892	170835	+	ATG	1143	181	400	370	192	0	67.3666
contig00005	70631	73442	Gene893	170835	+	ATG	2808	519	1024	848	417	0	66.6667
contig00005	73651	73945	Gene894	170835	+	ATG	291	67	101	87	36	0	64.6048
contig00005	76667	76853	Gene895	170835	+	ATG	183	47	59	46	31	0	57.377
contig00005	76875	77139	Gene896	170835	+	ATG	261	66	79	73	43	0	58.2375
contig00005	77202	77766	Gene897	170835	-	ATG	561	91	158	174	138	0	59.18
contig00005	77952	80346	Gene898	170835	-	ATG	2391	486	738	725	442	0	61.1878
contig00005	80545	81937	Gene899	170835	-	ATG	1389	213	435	434	307	0	62.563
contig00005	82329	83685	Gene900	170835	-	ATG	1353	237	442	447	227	0	65.7058
contig00005	83704	85057	Gene901	170835	-	GTG	1350	190	448	423	289	0	64.5185
contig00005	85318	86026	Gene902	170835	+	ATG	705	125	239	235	106	0	67.234
contig00005	86061	87072	Gene903	170835	-	ATG	1008	178	321	343	166	0	65.873
contig00005	87231	87822	Gene904	170835	-	ATG	588	90	182	220	96	0	68.3673
contig00005	87818	88688	Gene905	170835	-	ATG	867	155	283	272	157	0	64.0138
contig00005	88783	89353	Gene906	170835	-	ATG	567	90	185	190	102	0	66.1376
contig00005	89534	90221	Gene907	170835	+	ATG	684	126	223	230	105	0	66.2281
contig00005	90329	91244	Gene908	170835	+	ATG	912	157	325	273	157	0	65.5702
contig00005	91458	92634	Gene909	170835	+	ATG	1173	187	353	422	211	0	66.0699
contig00005	92703	94035	Gene910	170835	-	ATG	1329	252	430	442	205	0	65.6132
contig00005	94090	95011	Gene911	170835	-	ATG	918	102	283	340	193	0	67.8649
contig00005	95165	95615	Gene912	170835	+	ATG	447	87	147	145	68	0	65.3244
contig00005	95611	96217	Gene913	170835	-	ATG	603	100	200	197	106	0	65.8375
contig00005	96227	96707	Gene914	170835	-	GTG	477	88	146	149	94	0	61.8449
contig00005	96783	97539	Gene915	170835	-	ATG	753	138	230	261	124	0	65.2058
contig00005	97705	98362	Gene916	170835	+	ATG	654	91	217	196	150	0	63.1498
contig00005	98448	98940	Gene917	170835	+	ATG	489	105	137	146	101	0	57.8732
contig00005	98958	101487	Gene918	170835	-	ATG	2526	401	832	894	399	0	68.3294
contig00005	101604	102024	Gene919	170835	+	ATG	417	75	152	119	71	0	64.988
contig00005	102046	102343	Gene920	170835	+	ATG	294	40	106	96	52	0	68.7075
contig00005	102303	102918	Gene921	170835	+	ATG	612	101	181	206	124	0	63.2353
contig00005	102972	103755	Gene922	170835	-	ATG	780	127	242	274	137	0	66.1538
contig00005	104152	104629	Gene923	170835	+	ATG	474	93	161	141	79	0	63.7131
contig00005	104683	104887	Gene924	170835	+	ATG	201	32	41	72	56	0	56.2189
contig00005	104912	105551	Gene925	170835	-	ATG	636	101	210	233	92	0	69.6541
contig00005	105557	107021	Gene926	170835	-	GTG	1461	254	504	455	248	0	65.64
contig00005	107199	108852	Gene927	170835	-	ATG	1650	289	524	568	269	0	66.1818
contig00005	108990	110979	Gene928	170835	-	ATG	1986	298	625	656	407	0	64.5015
contig00005	111244	112042	Gene929	170835	+	ATG	795	122	292	253	128	0	68.5535
contig00005	112055	112679	Gene930	170835	+	ATG	621	97	234	192	98	0	68.599
contig00005	112695	113979	Gene931	170835	+	ATG	1281	218	448	397	218	0	65.9641
contig00005	114266	114812	Gene932	170835	+	ATG	543	114	179	164	86	0	63.1676
contig00005	114815	115142	Gene933	170835	-	ATG	324	73	89	105	57	0	59.8765
contig00005	115324	116323	Gene934	170835	+	TTG	996	208	358	275	155	0	63.5542
contig00005	116315	116789	Gene935	170835	+	ATG	471	104	157	141	69	0	63.2696
contig00005	116814	117654	Gene936	170835	+	ATG	837	189	267	243	138	0	60.9319
contig00005	117662	119210	Gene937	170835	+	ATG	1545	204	527	504	310	0	66.7314
contig00005	119305	120067	Gene938	170835	-	ATG	759	101	206	302	150	0	66.9302
contig00005	120203	120518	Gene939	170835	-	ATG	312	71	97	96	48	0	61.859
contig00005	120745	123352	Gene940	170835	+	ATG	2604	540	874	799	391	0	64.2473
contig00005	123413	124019	Gene941	170835	+	ATG	603	137	192	188	86	0	63.0182
contig00005	124058	125096	Gene942	170835	+	ATG	1035	177	357	341	160	0	67.4396
contig00005	125222	125387	Gene943	170835	+	ATG	162	43	54	43	22	0	59.8765
contig00005	125516	126764	Gene944	170835	+	GTG	1245	228	427	390	200	0	65.6225
contig00005	126797	127796	Gene945	170835	-	ATG	996	159	303	341	193	0	64.6586
contig00005	127868	128885	Gene946	170835	-	ATG	1014	204	331	313	166	0	63.5108
contig00005	128887	129535	Gene947	170835	-	ATG	645	109	215	210	111	0	65.8915
contig00005	129534	129810	Gene948	170835	-	ATG	273	72	84	72	45	0	57.1429
contig00005	129883	131044	Gene949	170835	-	ATG	1158	258	386	322	192	0	61.1399
contig00005	131379	132381	Gene950	170835	-	ATG	999	199	339	321	140	0	66.0661
contig00005	132380	133391	Gene951	170835	-	ATG	1008	172	305	338	193	0	63.7897
contig00005	133408	134551	Gene952	170835	-	ATG	1140	164	361	356	259	0	62.8947
contig00005	134550	136440	Gene953	170835	-	ATG	1887	364	611	609	303	0	64.6529
contig00005	136456	136924	Gene954	170835	-	GTG	465	79	141	164	81	0	65.5914
contig00005	136934	137354	Gene955	170835	-	ATG	417	108	130	125	54	0	61.1511
contig00005	137397	138057	Gene956	170835	-	TTG	657	105	230	214	108	0	67.5799
contig00005	138058	139330	Gene957	170835	-	ATG	1269	217	439	412	201	0	67.0607
contig00005	139598	140267	Gene958	170835	+	ATG	666	121	240	202	103	0	66.3664
contig00005	140270	141587	Gene959	170835	+	ATG	1314	165	438	439	272	0	66.7428
contig00005	141622	142213	Gene960	170835	-	ATG	588	102	159	210	117	0	62.7551
contig00005	142222	142939	Gene961	170835	-	ATG	714	93	210	254	157	0	64.986
contig00005	142935	143298	Gene962	170835	-	ATG	360	45	98	128	89	0	62.7778
contig00005	143442	143898	Gene963	170835	+	ATG	453	88	134	140	91	0	60.4857
contig00005	144023	144902	Gene964	170835	+	ATG	876	146	311	282	137	0	67.6941
contig00005	144944	146294	Gene965	170835	+	ATG	1347	245	478	428	196	0	67.2606
contig00005	146551	147565	Gene966	170835	+	ATG	1011	212	305	326	168	0	62.4135
contig00005	147603	147882	Gene967	170835	+	GTG	276	73	87	81	35	0	60.8696
contig00005	147963	149571	Gene968	170835	+	ATG	1605	344	533	473	255	0	62.6791
contig00005	149706	151002	Gene969	170835	+	ATG	1293	252	423	420	198	0	65.1972
contig00005	151209	153924	Gene970	170835	+	ATG	2712	505	935	817	455	0	64.6018
contig00005	153998	154595	Gene971	170835	+	ATG	594	97	196	176	125	0	62.6263
contig00005	154591	155215	Gene972	170835	-	ATG	621	123	178	193	127	0	59.7424
contig00005	155211	155886	Gene973	170835	-	ATG	672	138	187	217	130	0	60.119
contig00005	155945	156623	Gene974	170835	-	ATG	675	154	186	198	137	0	56.8889
contig00005	156716	158414	Gene975	170835	-	ATG	1695	269	510	600	316	0	65.4867
contig00005	158401	159133	Gene976	170835	-	ATG	729	116	229	245	139	0	65.0206
contig00005	159132	159759	Gene977	170835	-	ATG	624	101	209	213	101	0	67.6282
contig00005	159751	160948	Gene978	170835	-	ATG	1194	156	439	407	192	0	70.8543
contig00005	161229	162441	Gene979	170835	+	ATG	1209	159	441	423	186	0	71.464
contig00005	162433	162826	Gene980	170835	+	ATG	390	63	141	135	51	0	70.7692
contig00005	162822	163530	Gene981	170835	+	ATG	705	123	239	230	113	0	66.5248
contig00005	163526	164246	Gene982	170835	+	ATG	717	107	228	262	120	0	68.3403
contig00005	164367	164802	Gene983	170835	+	ATG	432	68	134	140	90	0	63.4259
contig00005	164828	165683	Gene984	170835	+	ATG	852	164	276	286	126	0	65.9624
contig00005	165909	166257	Gene985	170835	+	GTG	345	49	138	103	55	0	69.8551
contig00005	166304	166790	Gene986	170835	+	ATG	483	95	180	137	71	0	65.6315
contig00005	166812	167244	Gene987	170835	+	ATG	429	68	162	123	76	0	66.4336
contig00005	167366	169379	Gene988	170835	+	GTG	2010	387	710	620	293	0	66.1692
contig00005	169438	170806	Gene989	170835	+	ATG	1365	221	417	482	245	0	65.8608
contig00006	790	1387	Gene990	158543	-	ATG	594	97	174	224	99	0	67.0034
contig00006	1480	2116	Gene991	158543	+	ATG	633	115	196	206	116	0	63.5071
contig00006	2079	2541	Gene992	158543	-	GTG	459	71	154	152	82	0	66.6667
contig00006	2641	3553	Gene993	158543	+	ATG	909	219	262	247	181	0	55.9956
contig00006	3700	4600	Gene994	158543	+	ATG	897	189	298	240	170	0	59.9777
contig00006	4733	5078	Gene995	158543	+	ATG	342	62	119	111	50	0	67.2515
contig00006	5156	5726	Gene996	158543	+	ATG	567	101	171	188	107	0	63.3157
contig00006	5923	7090	Gene997	158543	+	ATG	1164	158	407	349	250	0	64.9485
contig00006	7426	8437	Gene998	158543	+	ATG	1008	189	361	304	154	0	65.9722
contig00006	8436	9453	Gene999	158543	+	ATG	1014	105	358	340	211	0	68.8363
contig00006	9449	10238	Gene1000	158543	+	ATG	786	126	280	242	138	0	66.4122
contig00006	10254	11595	Gene1001	158543	+	ATG	1338	257	429	431	221	0	64.275
contig00006	11642	11957	Gene1002	158543	-	ATG	312	66	86	104	56	0	60.8974
contig00006	12189	12669	Gene1003	158543	+	ATG	477	106	174	136	61	0	64.9895
contig00006	12769	14320	Gene1004	158543	+	TTG	1548	253	490	523	282	0	65.4393
contig00006	14410	14821	Gene1005	158543	+	ATG	408	57	154	119	78	0	66.9118
contig00006	14920	17041	Gene1006	158543	+	TTG	2118	410	739	630	339	0	64.6364
contig00006	17218	17950	Gene1007	158543	+	ATG	729	149	233	226	121	0	62.963
contig00006	17957	18692	Gene1008	158543	-	ATG	732	133	225	256	118	0	65.7104
contig00006	18678	19326	Gene1009	158543	-	ATG	645	79	196	213	157	0	63.4109
contig00006	19325	19991	Gene1010	158543	-	ATG	663	86	222	217	138	0	66.2142
contig00006	20013	20799	Gene1011	158543	-	ATG	783	150	266	249	118	0	65.7727
contig00006	21076	21760	Gene1012	158543	+	ATG	681	110	232	222	117	0	66.6667
contig00006	21914	23252	Gene1013	158543	+	ATG	1335	166	446	437	286	0	66.1423
contig00006	23284	26425	Gene1014	158543	-	ATG	3138	501	974	1100	563	0	66.0931
contig00006	26440	27640	Gene1015	158543	-	ATG	1197	209	394	419	175	0	67.9198
contig00006	27636	28887	Gene1016	158543	-	GTG	1248	203	447	424	174	0	69.7917
contig00006	29106	29556	Gene1017	158543	+	ATG	447	83	163	122	79	0	63.7584
contig00006	29552	30401	Gene1018	158543	+	ATG	846	147	283	281	135	0	66.6667
contig00006	30477	31014	Gene1019	158543	-	ATG	534	90	152	195	97	0	64.9813
contig00006	31003	31279	Gene1020	158543	-	ATG	273	57	93	77	46	0	62.2711
contig00006	31498	32239	Gene1021	158543	+	ATG	738	137	258	224	119	0	65.3117
contig00006	32235	33522	Gene1022	158543	+	ATG	1284	231	428	418	207	0	65.8879
contig00006	33758	34376	Gene1023	158543	+	ATG	615	83	237	168	127	0	65.8537
contig00006	34390	34879	Gene1024	158543	+	ATG	486	66	143	170	107	0	64.4033
contig00006	34917	35616	Gene1025	158543	-	ATG	696	111	203	252	130	0	65.3736
contig00006	35608	36457	Gene1026	158543	-	ATG	846	146	281	274	145	0	65.6028
contig00006	36533	37025	Gene1027	158543	-	ATG	489	108	150	162	69	0	63.8037
contig00006	37195	37747	Gene1028	158543	-	ATG	549	123	174	181	71	0	64.663
contig00006	37929	39972	Gene1029	158543	-	GTG	2040	351	647	687	355	0	65.3922
contig00006	39952	42457	Gene1030	158543	-	ATG	2502	392	782	902	426	0	67.3062
contig00006	42592	44953	Gene1031	158543	-	GTG	2358	390	772	770	426	0	65.3944
contig00006	45162	46353	Gene1032	158543	-	ATG	1188	125	367	459	237	0	69.5286
contig00006	46425	47367	Gene1033	158543	+	ATG	939	167	316	291	165	0	64.6432
contig00006	47347	48268	Gene1034	158543	-	ATG	918	168	297	285	168	0	63.3987
contig00006	48427	49216	Gene1035	158543	+	ATG	786	168	281	203	134	0	61.5776
contig00006	49218	49845	Gene1036	158543	+	GTG	624	99	221	182	122	0	64.5833
contig00006	49883	50969	Gene1037	158543	+	ATG	1083	196	404	314	169	0	66.2973
contig00006	51106	51802	Gene1038	158543	+	GTG	693	130	262	197	104	0	66.2338
contig00006	51924	52617	Gene1039	158543	+	ATG	690	97	245	204	144	0	65.0725
contig00006	52613	52928	Gene1040	158543	+	ATG	312	39	108	86	79	0	62.1795
contig00006	52924	53827	Gene1041	158543	+	ATG	900	159	312	289	140	0	66.7778
contig00006	54876	56538	Gene1042	158543	-	TTG	1659	310	468	510	371	0	58.9512
contig00006	56905	58123	Gene1043	158543	-	ATG	1215	203	294	352	366	0	53.1687
contig00006	58135	59251	Gene1044	158543	-	ATG	1113	242	287	319	265	0	54.4474
contig00006	60449	60677	Gene1045	158543	+	ATG	225	48	77	69	31	0	64.8889
contig00006	60716	61199	Gene1046	158543	-	ATG	480	99	143	168	70	0	64.7917
contig00006	61199	61808	Gene1047	158543	-	ATG	606	114	201	182	109	0	63.2013
contig00006	62021	62606	Gene1048	158543	-	ATG	582	131	190	172	89	0	62.1993
contig00006	62664	63762	Gene1049	158543	-	GTG	1095	151	357	329	258	0	62.6484
contig00006	63808	66109	Gene1050	158543	-	ATG	2298	430	784	709	375	0	64.9695
contig00006	66369	69993	Gene1051	158543	+	ATG	3621	736	1206	1114	565	0	64.0707
contig00006	70152	70368	Gene1052	158543	+	ATG	213	38	76	57	42	0	62.4413
contig00006	70458	70572	Gene1053	158543	-	ATG	111	22	31	34	24	0	58.5586
contig00006	70656	71733	Gene1054	158543	-	ATG	1074	177	332	375	190	0	65.8287
contig00006	71946	73599	Gene1055	158543	+	ATG	1650	323	580	477	270	0	64.0606
contig00006	73582	74077	Gene1056	158543	+	ATG	492	100	162	147	83	0	62.8049
contig00006	74316	75120	Gene1057	158543	+	ATG	801	167	284	231	119	0	64.2946
contig00006	75140	76313	Gene1058	158543	+	ATG	1170	147	393	410	220	0	68.6325
contig00006	76544	77009	Gene1059	158543	+	ATG	462	93	163	139	67	0	65.368
contig00006	77009	78365	Gene1060	158543	-	ATG	1353	219	426	462	246	0	65.6319
contig00006	78361	79084	Gene1061	158543	-	GTG	720	110	219	256	135	0	65.9722
contig00006	79249	80026	Gene1062	158543	+	ATG	774	123	270	251	130	0	67.3127
contig00006	80022	80256	Gene1063	158543	+	GTG	231	37	78	76	40	0	66.6667
contig00006	80409	81621	Gene1064	158543	+	ATG	1209	140	441	393	235	0	68.9826
contig00006	81657	82431	Gene1065	158543	+	ATG	771	145	239	259	128	0	64.5914
contig00006	83030	83672	Gene1066	158543	+	TTG	639	125	206	205	103	0	64.3192
contig00006	83788	84754	Gene1067	158543	-	ATG	963	178	292	322	171	0	63.7591
contig00006	84753	87081	Gene1068	158543	-	ATG	2325	390	742	785	408	0	65.6774
contig00006	87156	87933	Gene1069	158543	-	ATG	774	136	249	284	105	0	68.863
contig00006	87970	88474	Gene1070	158543	-	ATG	501	78	153	192	78	0	68.8623
contig00006	88477	89008	Gene1071	158543	-	ATG	528	83	174	178	93	0	66.6667
contig00006	89027	89564	Gene1072	158543	-	ATG	534	88	185	177	84	0	67.7903
contig00006	89595	90123	Gene1073	158543	-	GTG	525	78	173	186	88	0	68.381
contig00006	90390	92640	Gene1074	158543	+	ATG	2247	404	797	671	375	0	65.3316
contig00006	92655	93117	Gene1075	158543	+	ATG	459	88	156	137	78	0	63.8344
contig00006	93130	95521	Gene1076	158543	+	ATG	2388	422	800	794	372	0	66.7504
contig00006	95961	96204	Gene1077	158543	+	ATG	240	57	78	68	37	0	60.8333
contig00006	96205	96631	Gene1078	158543	-	ATG	423	68	143	139	73	0	66.6667
contig00006	96788	97871	Gene1079	158543	+	TTG	1080	177	351	352	200	0	65.0926
contig00006	97919	99809	Gene1080	158543	-	ATG	1887	321	586	664	316	0	66.2427
contig00006	99988	100855	Gene1081	158543	+	ATG	864	145	288	289	142	0	66.7824
contig00006	100828	101887	Gene1082	158543	-	TTG	1056	138	355	367	196	0	68.3712
contig00006	102158	103490	Gene1083	158543	-	GTG	1329	215	403	476	235	0	66.14
contig00006	103486	104155	Gene1084	158543	-	ATG	666	120	212	213	121	0	63.8138
contig00006	104155	104470	Gene1085	158543	-	ATG	312	61	98	103	50	0	64.4231
contig00006	104469	104778	Gene1086	158543	-	ATG	306	72	95	92	47	0	61.1111
contig00006	104959	106039	Gene1087	158543	+	ATG	1077	169	387	342	179	0	67.688
contig00006	106092	106449	Gene1088	158543	+	GTG	354	82	121	92	59	0	60.1695
contig00006	106543	107047	Gene1089	158543	-	ATG	501	94	148	153	106	0	60.0798
contig00006	107417	110027	Gene1090	158543	+	GTG	2607	511	901	775	420	0	64.2885
contig00006	110122	111607	Gene1091	158543	-	ATG	1482	277	469	469	267	0	63.2928
contig00006	111679	112870	Gene1092	158543	-	ATG	1188	215	382	393	198	0	65.2357
contig00006	113002	115594	Gene1093	158543	-	ATG	2589	479	883	838	389	0	66.4735
contig00006	115753	116881	Gene1094	158543	-	ATG	1125	214	378	342	191	0	64
contig00006	117040	117931	Gene1095	158543	-	ATG	888	167	300	271	150	0	64.3018
contig00006	117927	118644	Gene1096	158543	-	ATG	714	146	244	216	108	0	64.4258
contig00006	118984	119521	Gene1097	158543	+	ATG	534	108	194	149	83	0	64.2322
contig00006	119526	121062	Gene1098	158543	+	ATG	1533	298	511	445	279	0	62.3614
contig00006	121061	122042	Gene1099	158543	+	ATG	978	206	311	311	150	0	63.5992
contig00006	122253	123597	Gene1100	158543	+	ATG	1341	233	475	421	212	0	66.8158
contig00006	123677	124412	Gene1101	158543	+	ATG	732	151	242	225	114	0	63.7978
contig00006	124450	125425	Gene1102	158543	-	ATG	972	201	297	294	180	0	60.8025
contig00006	125553	126051	Gene1103	158543	-	ATG	495	81	144	176	94	0	64.6465
contig00006	126155	127103	Gene1104	158543	-	ATG	945	146	301	335	163	0	67.3016
contig00006	127333	128410	Gene1105	158543	+	ATG	1074	230	356	307	181	0	61.7318
contig00006	128493	128775	Gene1106	158543	-	ATG	279	59	86	85	49	0	61.2903
contig00006	129285	129537	Gene1107	158543	+	ATG	249	60	77	70	42	0	59.0361
contig00006	129669	130647	Gene1108	158543	-	ATG	975	190	317	296	172	0	62.8718
contig00006	130758	131049	Gene1109	158543	-	ATG	288	34	104	99	51	0	70.4861
contig00006	131107	131713	Gene1110	158543	-	ATG	603	100	175	219	109	0	65.34
contig00006	131723	132407	Gene1111	158543	+	ATG	681	107	253	221	100	0	69.6035
contig00006	132406	134914	Gene1112	158543	+	ATG	2505	353	864	849	439	0	68.3832
contig00006	134957	135431	Gene1113	158543	-	TTG	471	109	124	160	78	0	60.2972
contig00006	135442	135751	Gene1114	158543	-	ATG	306	47	112	89	58	0	65.6863
contig00006	135991	136429	Gene1115	158543	-	ATG	435	57	142	142	94	0	65.2874
contig00006	136539	137946	Gene1116	158543	-	ATG	1404	244	451	489	220	0	66.9516
contig00006	138098	138899	Gene1117	158543	+	ATG	798	145	262	258	133	0	65.1629
contig00006	139015	140494	Gene1118	158543	+	ATG	1476	279	496	479	222	0	66.0569
contig00006	140568	140937	Gene1119	158543	+	ATG	366	58	133	112	63	0	66.9399
contig00006	140979	141777	Gene1120	158543	-	ATG	795	126	241	271	157	0	64.4025
contig00006	141853	142633	Gene1121	158543	-	ATG	777	130	253	278	116	0	68.3398
contig00006	142650	142929	Gene1122	158543	-	ATG	276	57	81	86	52	0	60.5072
contig00006	143109	144150	Gene1123	158543	+	ATG	1038	213	315	325	185	0	61.657
contig00006	144217	146089	Gene1124	158543	-	ATG	1869	395	579	593	302	0	62.7073
contig00006	146273	146546	Gene1125	158543	-	GTG	270	64	79	81	46	0	59.2593
contig00006	146698	149095	Gene1126	158543	-	ATG	2394	535	698	761	400	0	60.944
contig00006	149258	150542	Gene1127	158543	-	ATG	1281	299	372	393	217	0	59.719
contig00006	150650	151229	Gene1128	158543	-	ATG	576	117	189	164	106	0	61.2847
contig00006	151383	152697	Gene1129	158543	-	ATG	1311	290	387	407	227	0	60.5645
contig00006	152943	153243	Gene1130	158543	-	ATG	297	73	86	98	40	0	61.9529
contig00006	154184	155039	Gene1131	158543	+	ATG	852	153	296	272	131	0	66.6667
contig00006	155171	156911	Gene1132	158543	-	ATG	1737	383	538	544	272	0	62.2913
contig00006	156950	157223	Gene1133	158543	-	ATG	270	25	79	98	68	0	65.5556
contig00006	157235	158036	Gene1134	158543	-	ATG	798	117	253	232	196	0	60.7769
contig00007	859	1627	Gene1135	148083	+	GTG	765	171	241	238	115	0	62.6144
contig00007	1757	2240	Gene1136	148083	-	ATG	480	81	142	169	88	0	64.7917
contig00007	2236	3127	Gene1137	148083	-	ATG	888	159	302	277	150	0	65.2027
contig00007	3274	5590	Gene1138	148083	+	ATG	2313	435	819	691	368	0	65.2832
contig00007	5579	6068	Gene1139	148083	-	ATG	486	87	156	156	87	0	64.1975
contig00007	6082	6484	Gene1140	148083	-	ATG	399	80	142	113	64	0	63.9098
contig00007	6651	7863	Gene1141	148083	+	ATG	1209	246	389	367	207	0	62.531
contig00007	8200	9088	Gene1142	148083	+	ATG	885	149	287	276	173	0	63.6158
contig00007	9157	9808	Gene1143	148083	-	ATG	648	104	162	256	126	0	64.5062
contig00007	9909	10677	Gene1144	148083	+	ATG	765	113	232	273	147	0	66.0131
contig00007	10839	12519	Gene1145	148083	-	ATG	1677	299	582	537	259	0	66.7263
contig00007	12873	13635	Gene1146	148083	-	ATG	759	126	224	275	134	0	65.7444
contig00007	13741	15088	Gene1147	148083	+	ATG	1344	259	460	415	210	0	65.1042
contig00007	15199	15418	Gene1148	148083	-	ATG	216	43	68	69	36	0	63.4259
contig00007	15514	16366	Gene1149	148083	+	ATG	849	161	270	268	150	0	63.3687
contig00007	16398	17148	Gene1150	148083	-	ATG	747	80	197	294	176	0	65.7296
contig00007	17260	18214	Gene1151	148083	+	ATG	951	150	357	277	167	0	66.6667
contig00007	18273	18729	Gene1152	148083	+	ATG	453	91	152	138	72	0	64.0177
contig00007	18869	19298	Gene1153	148083	+	ATG	426	88	138	138	62	0	64.7887
contig00007	19391	19961	Gene1154	148083	-	ATG	567	154	170	149	94	0	56.261
contig00007	20009	21155	Gene1155	148083	-	ATG	1143	171	374	390	208	0	66.8416
contig00007	21284	21677	Gene1156	148083	+	ATG	390	75	131	118	66	0	63.8462
contig00007	21679	22150	Gene1157	148083	+	ATG	468	92	136	162	78	0	63.6752
contig00007	22315	23254	Gene1158	148083	-	ATG	936	132	277	348	179	0	66.7735
contig00007	23372	24122	Gene1159	148083	+	ATG	747	137	238	259	113	0	66.5328
contig00007	24249	25437	Gene1160	148083	+	ATG	1185	159	387	400	239	0	66.4135
contig00007	25593	25959	Gene1161	148083	+	GTG	363	66	117	128	52	0	67.4931
contig00007	26162	28295	Gene1162	148083	+	ATG	2130	406	714	673	337	0	65.1174
contig00007	28667	29357	Gene1163	148083	+	ATG	687	136	233	215	103	0	65.2111
contig00007	29454	30174	Gene1164	148083	+	ATG	717	122	234	228	133	0	64.4351
contig00007	30250	31210	Gene1165	148083	+	GTG	957	196	299	303	159	0	62.9049
contig00007	31241	31973	Gene1166	148083	-	ATG	729	140	219	232	138	0	61.8656
contig00007	32338	32434	Gene1167	148083	+	ATG	93	19	31	21	22	0	55.914
contig00007	32500	33301	Gene1168	148083	+	ATG	798	134	268	264	132	0	66.6667
contig00007	33354	33687	Gene1169	148083	-	ATG	330	71	94	112	53	0	62.4242
contig00007	33862	34099	Gene1170	148083	-	ATG	234	51	78	67	38	0	61.9658
contig00007	34228	36304	Gene1171	148083	-	ATG	2073	380	698	626	369	0	63.8688
contig00007	36445	36637	Gene1172	148083	-	ATG	189	30	44	69	46	0	59.7884
contig00007	36763	37702	Gene1173	148083	+	ATG	936	130	305	337	164	0	68.5897
contig00007	37807	38338	Gene1174	148083	-	ATG	528	106	163	170	89	0	63.0682
contig00007	38397	38922	Gene1175	148083	-	ATG	522	86	187	174	75	0	69.1571
contig00007	39188	39461	Gene1176	148083	+	ATG	270	48	95	79	48	0	64.4444
contig00007	39534	40071	Gene1177	148083	-	ATG	534	93	147	196	98	0	64.2322
contig00007	40070	41228	Gene1178	148083	-	ATG	1155	137	400	370	248	0	66.6667
contig00007	41360	42452	Gene1179	148083	-	ATG	1089	214	382	333	160	0	65.6566
contig00007	42640	43600	Gene1180	148083	+	ATG	957	149	360	308	140	0	69.8015
contig00007	43665	44448	Gene1181	148083	+	ATG	780	150	253	265	112	0	66.4103
contig00007	44509	45418	Gene1182	148083	-	GTG	906	142	288	310	166	0	66.0044
contig00007	45598	46189	Gene1183	148083	+	ATG	588	113	203	176	96	0	64.4558
contig00007	46274	46595	Gene1184	148083	+	ATG	318	46	105	112	55	0	68.239
contig00007	46676	47237	Gene1185	148083	+	ATG	558	109	180	191	78	0	66.4875
contig00007	47307	47853	Gene1186	148083	+	ATG	543	126	158	160	99	0	58.5635
contig00007	47912	48284	Gene1187	148083	+	ATG	369	62	128	125	54	0	68.5637
contig00007	48299	48902	Gene1188	148083	-	ATG	600	115	167	202	116	0	61.5
contig00007	49047	50238	Gene1189	148083	+	ATG	1188	152	389	396	251	0	66.0774
contig00007	50345	52286	Gene1190	148083	-	ATG	1938	355	574	714	295	0	66.4603
contig00007	52403	53801	Gene1191	148083	-	ATG	1395	237	487	441	230	0	66.5233
contig00007	53965	55123	Gene1192	148083	+	ATG	1155	129	386	411	229	0	69.0043
contig00007	55160	55922	Gene1193	148083	-	ATG	759	126	234	268	131	0	66.1397
contig00007	56097	57099	Gene1194	148083	+	ATG	999	186	289	343	181	0	63.2633
contig00007	57225	57927	Gene1195	148083	-	ATG	699	105	225	250	119	0	67.9542
contig00007	58107	58275	Gene1196	148083	+	ATG	165	36	48	54	27	0	61.8182
contig00007	58516	58852	Gene1197	148083	-	ATG	333	71	97	103	62	0	60.0601
contig00007	59587	60673	Gene1198	148083	+	ATG	1083	258	300	284	241	0	53.9243
contig00007	60673	61936	Gene1199	148083	+	ATG	1260	299	301	343	317	0	51.1111
contig00007	62001	63306	Gene1200	148083	+	ATG	1302	313	328	341	320	0	51.3825
contig00007	63307	66844	Gene1201	148083	+	ATG	3534	970	805	842	917	0	46.6044
contig00007	68691	70665	Gene1202	148083	+	ATG	1971	431	436	478	626	0	46.3724
contig00007	70750	72496	Gene1203	148083	+	ATG	1743	360	385	425	573	0	46.4716
contig00007	73679	74930	Gene1204	148083	+	GTG	1248	265	304	346	333	0	52.0833
contig00007	76468	77350	Gene1205	148083	-	ATG	879	192	214	293	180	0	57.6792
contig00007	77355	78252	Gene1206	148083	-	ATG	894	159	295	287	153	0	65.1007
contig00007	78248	79319	Gene1207	148083	-	ATG	1068	226	369	305	168	0	63.1086
contig00007	79417	81415	Gene1208	148083	-	ATG	1995	376	607	608	404	0	60.9023
contig00007	81473	82487	Gene1209	148083	-	ATG	1011	143	298	323	247	0	61.4243
contig00007	82483	83467	Gene1210	148083	-	ATG	981	180	303	323	175	0	63.8124
contig00007	83466	84576	Gene1211	148083	-	ATG	1107	224	321	325	237	0	58.3559
contig00007	84565	85657	Gene1212	148083	-	ATG	1089	207	316	338	228	0	60.0551
contig00007	85653	86361	Gene1213	148083	-	ATG	705	137	194	232	142	0	60.4255
contig00007	86357	87194	Gene1214	148083	-	GTG	834	151	255	251	177	0	60.6715
contig00007	87165	88410	Gene1215	148083	-	GTG	1242	180	333	393	336	0	58.4541
contig00007	88433	89867	Gene1216	148083	-	ATG	1431	275	436	444	276	0	61.4955
contig00007	89870	91082	Gene1217	148083	-	TTG	1209	203	323	359	324	0	56.4103
contig00007	91151	92258	Gene1218	148083	-	ATG	1104	218	340	333	213	0	60.9601
contig00007	92250	92721	Gene1219	148083	-	ATG	468	102	123	142	101	0	56.6239
contig00007	92713	93634	Gene1220	148083	-	GTG	918	187	277	271	183	0	59.695
contig00007	93812	94859	Gene1221	148083	-	ATG	1044	225	275	319	225	0	56.8966
contig00007	95083	96451	Gene1222	148083	-	TTG	1365	239	415	442	269	0	62.7839
contig00007	96613	96877	Gene1223	148083	-	ATG	261	33	68	95	65	0	62.4521
contig00007	96896	97196	Gene1224	148083	-	ATG	297	71	80	84	62	0	55.2189
contig00007	97375	98440	Gene1225	148083	-	ATG	1062	160	262	341	299	0	56.7797
contig00007	98520	100197	Gene1226	148083	-	ATG	1674	403	476	489	306	0	57.6464
contig00007	100321	101008	Gene1227	148083	-	GTG	684	122	211	219	132	0	62.8655
contig00007	101004	103257	Gene1228	148083	-	GTG	2250	371	774	730	375	0	66.8444
contig00007	103434	104529	Gene1229	148083	-	ATG	1092	230	345	345	172	0	63.1868
contig00007	104528	105536	Gene1230	148083	-	ATG	1005	198	324	308	175	0	62.8856
contig00007	105815	108581	Gene1231	148083	-	ATG	2763	560	908	879	416	0	64.6761
contig00007	108839	109916	Gene1232	148083	-	ATG	1074	177	350	380	167	0	67.9702
contig00007	110026	110725	Gene1233	148083	+	ATG	696	142	228	215	111	0	63.6494
contig00007	110727	111399	Gene1234	148083	+	ATG	669	114	231	217	107	0	66.9656
contig00007	111540	112281	Gene1235	148083	+	ATG	738	146	261	224	107	0	65.7182
contig00007	112399	113185	Gene1236	148083	-	GTG	783	153	220	267	143	0	62.1967
contig00007	113215	115672	Gene1237	148083	-	ATG	2454	461	777	759	457	0	62.5917
contig00007	115790	117623	Gene1238	148083	-	GTG	1830	302	611	576	341	0	64.8634
contig00007	117615	118248	Gene1239	148083	-	ATG	630	86	225	209	110	0	68.8889
contig00007	118251	119184	Gene1240	148083	-	ATG	930	218	305	261	146	0	60.8602
contig00007	119395	119692	Gene1241	148083	-	ATG	294	67	93	91	43	0	62.585
contig00007	119702	120227	Gene1242	148083	-	ATG	522	117	180	150	75	0	63.2184
contig00007	120383	121778	Gene1243	148083	+	ATG	1392	264	456	458	214	0	65.6609
contig00007	121885	122809	Gene1244	148083	-	ATG	921	118	277	322	204	0	65.038
contig00007	122994	124488	Gene1245	148083	-	ATG	1491	294	462	505	230	0	64.8558
contig00007	124615	126580	Gene1246	148083	+	ATG	1962	296	668	673	325	0	68.3486
contig00007	126767	128534	Gene1247	148083	+	TTG	1764	301	623	561	279	0	67.1202
contig00007	128537	130283	Gene1248	148083	+	ATG	1743	297	615	573	258	0	68.1583
contig00007	130407	131592	Gene1249	148083	+	ATG	1182	201	409	369	203	0	65.8206
contig00007	131686	131914	Gene1250	148083	+	ATG	225	45	81	66	33	0	65.3333
contig00007	132025	132169	Gene1251	148083	-	ATG	141	29	35	55	22	0	63.8298
contig00007	132325	133135	Gene1252	148083	-	ATG	807	146	249	283	129	0	65.9232
contig00007	133341	133494	Gene1253	148083	+	ATG	150	20	41	43	46	0	56
contig00007	133549	135214	Gene1254	148083	-	ATG	1662	262	535	508	357	0	62.7557
contig00007	135210	135522	Gene1255	148083	-	ATG	309	61	105	80	63	0	59.8706
contig00007	135764	136625	Gene1256	148083	-	ATG	858	203	227	293	135	0	60.6061
contig00007	136833	138387	Gene1257	148083	+	ATG	1551	224	498	557	272	0	68.0206
contig00007	138462	138816	Gene1258	148083	-	ATG	351	29	87	148	87	0	66.9516
contig00007	139006	140305	Gene1259	148083	+	ATG	1296	258	465	340	233	0	62.1142
contig00007	140297	141122	Gene1260	148083	+	GTG	822	161	276	246	139	0	63.5036
contig00007	141177	142326	Gene1261	148083	-	ATG	1146	160	401	386	199	0	68.6736
contig00007	142474	143410	Gene1262	148083	-	ATG	933	148	299	322	164	0	66.5595
contig00007	143563	144280	Gene1263	148083	+	GTG	714	119	256	228	111	0	67.7871
contig00007	144381	145194	Gene1264	148083	+	TTG	810	178	251	250	131	0	61.8519
contig00007	145197	145452	Gene1265	148083	+	ATG	252	67	67	73	45	0	55.5556
contig00007	145606	146242	Gene1266	148083	+	ATG	633	115	222	194	102	0	65.7188
contig00007	146323	147613	Gene1267	148083	+	ATG	1287	229	453	393	212	0	65.7343
contig00007	147787	147955	Gene1268	148083	+	ATG	165	19	52	50	44	0	61.8182
contig00008	551	1793	Gene1269	137831	-	ATG	1239	233	385	409	212	0	64.0839
contig00008	1797	3015	Gene1270	137831	-	GTG	1215	209	405	404	197	0	66.5844
contig00008	3011	4277	Gene1271	137831	-	ATG	1263	156	398	444	265	0	66.6667
contig00008	4788	8115	Gene1272	137831	+	ATG	3324	689	1159	974	502	0	64.1697
contig00008	8226	9210	Gene1273	137831	+	ATG	981	199	336	276	170	0	62.3853
contig00008	9291	11616	Gene1274	137831	+	GTG	2322	387	795	761	379	0	67.0112
contig00008	11692	12643	Gene1275	137831	+	ATG	948	154	352	308	134	0	69.6203
contig00008	12682	13822	Gene1276	137831	-	ATG	1137	165	367	431	174	0	70.1847
contig00008	13965	15063	Gene1277	137831	-	ATG	1095	172	351	384	188	0	67.1233
contig00008	15227	16556	Gene1278	137831	+	ATG	1326	191	465	401	269	0	65.3092
contig00008	16731	18252	Gene1279	137831	+	ATG	1518	252	512	515	239	0	67.6548
contig00008	18323	19334	Gene1280	137831	+	ATG	1008	190	330	331	157	0	65.5754
contig00008	19387	20368	Gene1281	137831	-	ATG	978	156	324	321	177	0	65.9509
contig00008	20469	21381	Gene1282	137831	-	ATG	909	147	323	300	139	0	68.5369
contig00008	21447	22518	Gene1283	137831	-	TTG	1068	161	355	341	211	0	65.1685
contig00008	22592	23360	Gene1284	137831	-	ATG	765	134	270	250	111	0	67.9739
contig00008	23500	24511	Gene1285	137831	-	ATG	1008	188	336	316	168	0	64.6825
contig00008	24583	25069	Gene1286	137831	-	ATG	483	106	161	139	77	0	62.1118
contig00008	25065	26424	Gene1287	137831	-	ATG	1356	291	445	410	210	0	63.0531
contig00008	26538	27495	Gene1288	137831	-	ATG	954	186	300	287	181	0	61.5304
contig00008	27764	28496	Gene1289	137831	-	ATG	729	149	223	216	141	0	60.2195
contig00008	28667	29459	Gene1290	137831	-	ATG	789	130	247	274	138	0	66.033
contig00008	29585	30476	Gene1291	137831	+	ATG	888	159	295	287	147	0	65.5405
contig00008	30712	32854	Gene1292	137831	+	ATG	2139	453	725	624	337	0	63.0669
contig00008	32947	33469	Gene1293	137831	-	ATG	519	98	155	167	99	0	62.0424
contig00008	33664	34411	Gene1294	137831	-	ATG	744	128	249	247	120	0	66.6667
contig00008	34465	34909	Gene1295	137831	-	ATG	441	89	144	141	67	0	64.6259
contig00008	35035	35902	Gene1296	137831	-	GTG	864	168	269	276	151	0	63.0787
contig00008	36009	37395	Gene1297	137831	+	ATG	1383	237	448	470	228	0	66.3774
contig00008	37430	39341	Gene1298	137831	-	ATG	1908	328	628	619	333	0	65.3564
contig00008	39437	40337	Gene1299	137831	-	GTG	897	160	256	319	162	0	64.1026
contig00008	40530	41889	Gene1300	137831	+	ATG	1356	277	463	400	216	0	63.6431
contig00008	41964	43053	Gene1301	137831	+	ATG	1086	230	385	288	183	0	61.9705
contig00008	43066	44362	Gene1302	137831	+	ATG	1293	202	451	430	210	0	68.1361
contig00008	44472	45153	Gene1303	137831	+	ATG	678	146	211	207	114	0	61.6519
contig00008	45225	46602	Gene1304	137831	-	ATG	1374	230	436	470	238	0	65.9389
contig00008	46748	47699	Gene1305	137831	+	ATG	948	160	322	312	154	0	66.8776
contig00008	47726	49148	Gene1306	137831	-	ATG	1419	268	423	429	299	0	60.0423
contig00008	49321	50074	Gene1307	137831	-	ATG	750	108	235	272	135	0	67.6
contig00008	50073	51261	Gene1308	137831	-	ATG	1185	162	374	422	227	0	67.173
contig00008	51257	52460	Gene1309	137831	-	ATG	1200	193	367	424	216	0	65.9167
contig00008	52520	53522	Gene1310	137831	-	ATG	999	188	299	332	180	0	63.1632
contig00008	53532	54510	Gene1311	137831	-	ATG	975	135	297	361	182	0	67.4872
contig00008	54515	55040	Gene1312	137831	-	ATG	522	87	138	183	114	0	61.4943
contig00008	55048	56005	Gene1313	137831	-	ATG	954	174	297	306	177	0	63.2075
contig00008	55997	56615	Gene1314	137831	-	ATG	615	115	185	200	115	0	62.6016
contig00008	56720	58187	Gene1315	137831	-	ATG	1464	265	465	448	286	0	62.3634
contig00008	58423	59704	Gene1316	137831	-	ATG	1278	178	376	423	301	0	62.5196
contig00008	59892	61419	Gene1317	137831	+	ATG	1524	209	501	485	329	0	64.6982
contig00008	61424	64037	Gene1318	137831	+	ATG	2610	498	917	797	398	0	65.6705
contig00008	64145	65120	Gene1319	137831	+	ATG	972	157	307	326	182	0	65.1235
contig00008	65156	65963	Gene1320	137831	-	ATG	804	172	258	236	138	0	61.4428
contig00008	65974	67537	Gene1321	137831	-	ATG	1560	326	465	506	263	0	62.2436
contig00008	67556	68543	Gene1322	137831	-	TTG	984	192	286	337	169	0	63.313
contig00008	68696	69239	Gene1323	137831	-	ATG	540	116	150	161	113	0	57.5926
contig00008	69905	70448	Gene1324	137831	-	ATG	540	106	170	174	90	0	63.7037
contig00008	70535	71954	Gene1325	137831	-	GTG	1416	184	479	462	291	0	66.4548
contig00008	72143	72800	Gene1326	137831	-	ATG	654	137	205	200	112	0	61.9266
contig00008	72835	73534	Gene1327	137831	-	ATG	696	154	220	213	109	0	62.2126
contig00008	73674	74580	Gene1328	137831	+	ATG	903	153	303	292	155	0	65.8915
contig00008	74576	75389	Gene1329	137831	+	GTG	810	139	271	281	119	0	68.1481
contig00008	75561	78642	Gene1330	137831	-	ATG	3078	457	993	1106	522	0	68.1936
contig00008	78638	80057	Gene1331	137831	-	ATG	1416	188	493	501	234	0	70.1977
contig00008	80063	80600	Gene1332	137831	-	TTG	534	64	193	192	85	0	72.0974
contig00008	80684	81302	Gene1333	137831	-	ATG	615	99	227	189	100	0	67.6423
contig00008	81393	82050	Gene1334	137831	+	ATG	654	101	221	231	101	0	69.1131
contig00008	82066	82978	Gene1335	137831	+	ATG	909	164	305	279	161	0	64.2464
contig00008	82985	83759	Gene1336	137831	-	ATG	771	125	236	286	124	0	67.7043
contig00008	83786	85280	Gene1337	137831	-	ATG	1491	212	491	538	250	0	69.0141
contig00008	85279	86590	Gene1338	137831	-	ATG	1308	169	405	457	277	0	65.9021
contig00008	86670	87846	Gene1339	137831	-	ATG	1173	185	396	409	183	0	68.6275
contig00008	88076	88766	Gene1340	137831	-	GTG	687	150	244	197	96	0	64.1921
contig00008	89644	89863	Gene1341	137831	-	TTG	216	49	64	71	32	0	62.5
contig00008	90794	91313	Gene1342	137831	-	GTG	516	130	155	141	90	0	57.3643
contig00008	91963	96181	Gene1343	137831	-	ATG	4215	933	1295	1258	729	0	60.5694
contig00008	96187	96655	Gene1344	137831	-	ATG	465	92	154	133	86	0	61.7204
contig00008	96686	97277	Gene1345	137831	-	ATG	588	114	189	179	106	0	62.585
contig00008	97287	99144	Gene1346	137831	-	ATG	1854	427	600	516	311	0	60.1942
contig00008	99625	100741	Gene1347	137831	-	ATG	1113	221	334	354	204	0	61.8149
contig00008	100737	102225	Gene1348	137831	-	ATG	1485	309	452	459	265	0	61.3468
contig00008	102531	102897	Gene1349	137831	+	ATG	363	88	111	105	59	0	59.5041
contig00008	103532	104297	Gene1350	137831	+	ATG	762	159	247	219	137	0	61.1549
contig00008	104361	104901	Gene1351	137831	+	ATG	537	135	171	156	75	0	60.8939
contig00008	104915	106418	Gene1352	137831	+	ATG	1500	313	517	432	238	0	63.2667
contig00008	106444	106927	Gene1353	137831	+	ATG	480	89	170	140	81	0	64.5833
contig00008	106926	108747	Gene1354	137831	+	ATG	1818	351	627	523	317	0	63.2563
contig00008	108794	109781	Gene1355	137831	+	GTG	984	151	349	307	177	0	66.6667
contig00008	109777	112375	Gene1356	137831	+	GTG	2595	498	903	830	364	0	66.7823
contig00008	112399	113122	Gene1357	137831	+	ATG	720	151	242	224	103	0	64.7222
contig00008	113118	114462	Gene1358	137831	+	ATG	1341	254	475	392	220	0	64.6532
contig00008	114458	115175	Gene1359	137831	+	ATG	714	132	239	218	125	0	64.0056
contig00008	115205	119009	Gene1360	137831	+	ATG	3801	720	1308	1192	581	0	65.7722
contig00008	119005	119914	Gene1361	137831	+	ATG	906	140	315	286	165	0	66.3355
contig00008	119910	122406	Gene1362	137831	+	ATG	2493	468	878	762	385	0	65.7842
contig00008	122550	123069	Gene1363	137831	+	ATG	516	122	157	152	85	0	59.8837
contig00008	123163	124261	Gene1364	137831	+	ATG	1095	228	367	323	177	0	63.0137
contig00008	124530	127047	Gene1365	137831	+	ATG	2514	426	891	810	387	0	67.6611
contig00008	127098	127986	Gene1366	137831	-	ATG	885	112	284	298	191	0	65.7627
contig00008	128142	129438	Gene1367	137831	+	ATG	1293	163	433	424	273	0	66.28
contig00008	129544	129856	Gene1368	137831	+	ATG	309	62	118	100	29	0	70.5502
contig00008	129904	130456	Gene1369	137831	+	ATG	549	79	192	185	93	0	68.6703
contig00008	130556	130676	Gene1370	137831	+	ATG	117	21	46	29	21	0	64.1026
contig00008	131010	132120	Gene1371	137831	+	ATG	1107	205	403	345	154	0	67.57
contig00008	132152	132434	Gene1372	137831	+	ATG	279	61	93	86	39	0	64.1577
contig00008	132558	134373	Gene1373	137831	+	GTG	1812	313	644	558	297	0	66.3355
contig00008	134369	135428	Gene1374	137831	+	ATG	1056	144	358	339	215	0	66.0038
contig00008	135427	136444	Gene1375	137831	+	ATG	1014	133	330	342	209	0	66.2722
contig00009	151	2065	Gene1376	133291	-	ATG	1911	382	607	590	332	0	62.6374
contig00009	2216	2588	Gene1377	133291	-	GTG	369	68	119	122	60	0	65.3117
contig00009	2886	3426	Gene1378	133291	-	ATG	537	83	152	201	101	0	65.7356
contig00009	3425	4493	Gene1379	133291	-	ATG	1065	191	344	356	174	0	65.7277
contig00009	4742	6101	Gene1380	133291	+	ATG	1356	249	481	409	217	0	65.6342
contig00009	6344	8306	Gene1381	133291	+	ATG	1959	364	665	653	277	0	67.2792
contig00009	8525	10298	Gene1382	133291	+	ATG	1770	264	620	547	339	0	65.9322
contig00009	10475	10931	Gene1383	133291	+	ATG	453	93	158	118	84	0	60.9272
contig00009	11030	11495	Gene1384	133291	+	ATG	462	97	152	134	79	0	61.9048
contig00009	11512	12868	Gene1385	133291	+	ATG	1353	281	427	416	229	0	62.306
contig00009	12914	14801	Gene1386	133291	-	ATG	1884	287	604	677	316	0	67.9936
contig00009	15083	16139	Gene1387	133291	+	ATG	1053	156	417	330	150	0	70.9402
contig00009	16104	17139	Gene1388	133291	+	GTG	1032	194	361	315	162	0	65.5039
contig00009	17172	18195	Gene1389	133291	+	ATG	1020	189	340	334	157	0	66.0784
contig00009	18191	19298	Gene1390	133291	+	ATG	1104	199	357	398	150	0	68.3877
contig00009	19328	20417	Gene1391	133291	+	ATG	1086	197	346	365	178	0	65.4696
contig00009	20869	21136	Gene1392	133291	+	ATG	264	65	89	60	50	0	56.4394
contig00009	21209	23009	Gene1393	133291	+	ATG	1797	337	611	585	264	0	66.5554
contig00009	23036	23678	Gene1394	133291	+	ATG	639	110	195	216	118	0	64.3192
contig00009	23831	24098	Gene1395	133291	-	GTG	264	32	73	101	58	0	65.9091
contig00009	24115	24745	Gene1396	133291	-	GTG	627	111	205	198	113	0	64.2743
contig00009	24741	26091	Gene1397	133291	-	ATG	1347	239	454	433	221	0	65.85
contig00009	26157	28167	Gene1398	133291	-	ATG	2007	336	651	687	333	0	66.6667
contig00009	28422	29943	Gene1399	133291	+	ATG	1518	318	499	459	242	0	63.1094
contig00009	30168	31617	Gene1400	133291	+	ATG	1446	214	479	444	309	0	63.8313
contig00009	31663	33058	Gene1401	133291	+	ATG	1392	260	491	417	224	0	65.2299
contig00009	33066	33885	Gene1402	133291	+	ATG	816	130	296	271	119	0	69.4853
contig00009	33993	34452	Gene1403	133291	+	ATG	456	104	130	133	89	0	57.6754
contig00009	34700	35348	Gene1404	133291	+	ATG	645	94	223	182	146	0	62.7907
contig00009	35357	36173	Gene1405	133291	+	ATG	813	157	291	240	125	0	65.3137
contig00009	36266	36794	Gene1406	133291	+	ATG	525	118	169	143	95	0	59.4286
contig00009	36985	37687	Gene1407	133291	+	ATG	699	125	266	200	108	0	66.6667
contig00009	38086	39238	Gene1408	133291	+	ATG	1149	195	370	392	192	0	66.3185
contig00009	39234	39921	Gene1409	133291	+	ATG	684	105	234	246	99	0	70.1754
contig00009	39920	41132	Gene1410	133291	+	ATG	1209	163	387	427	232	0	67.3284
contig00009	41131	42328	Gene1411	133291	+	ATG	1194	169	396	404	225	0	67.0017
contig00009	42511	44257	Gene1412	133291	+	ATG	1743	367	564	519	293	0	62.1343
contig00009	44271	44601	Gene1413	133291	+	ATG	327	95	87	97	48	0	56.2691
contig00009	44590	45574	Gene1414	133291	+	ATG	981	198	303	309	171	0	62.3853
contig00009	45583	46276	Gene1415	133291	+	ATG	690	155	227	207	101	0	62.8986
contig00009	46410	46653	Gene1416	133291	-	ATG	240	51	76	64	49	0	58.3333
contig00009	46979	49157	Gene1417	133291	-	ATG	2175	453	714	644	364	0	62.4368
contig00009	49339	50029	Gene1418	133291	+	GTG	687	115	242	209	121	0	65.6477
contig00009	50028	51375	Gene1419	133291	+	ATG	1344	220	465	441	218	0	67.4107
contig00009	51457	52348	Gene1420	133291	+	ATG	888	134	264	336	154	0	67.5676
contig00009	52410	53616	Gene1421	133291	-	ATG	1203	233	349	431	190	0	64.8379
contig00009	53930	54581	Gene1422	133291	+	ATG	648	118	230	208	92	0	67.5926
contig00009	54785	55028	Gene1423	133291	+	ATG	240	49	82	76	33	0	65.8333
contig00009	55024	55912	Gene1424	133291	+	ATG	885	150	325	290	120	0	69.4915
contig00009	56017	57913	Gene1425	133291	+	ATG	1893	347	625	618	303	0	65.663
contig00009	57997	58417	Gene1426	133291	-	GTG	417	39	133	153	92	0	68.5851
contig00009	58413	58974	Gene1427	133291	-	ATG	558	102	180	187	89	0	65.7706
contig00009	59199	59916	Gene1428	133291	-	ATG	714	136	234	222	122	0	63.8655
contig00009	59948	60452	Gene1429	133291	-	GTG	501	65	150	168	118	0	63.4731
contig00009	60448	61417	Gene1430	133291	-	ATG	966	141	306	334	185	0	66.2526
contig00009	61435	61936	Gene1431	133291	-	GTG	498	110	152	155	81	0	61.6466
contig00009	61932	62409	Gene1432	133291	-	ATG	474	90	147	146	91	0	61.8143
contig00009	62501	63593	Gene1433	133291	-	GTG	1089	211	366	350	162	0	65.7484
contig00009	63611	64277	Gene1434	133291	-	ATG	663	133	225	195	110	0	63.3484
contig00009	64319	65450	Gene1435	133291	-	ATG	1128	154	399	402	173	0	71.0106
contig00009	65452	65917	Gene1436	133291	-	ATG	462	91	152	147	72	0	64.7186
contig00009	66023	66476	Gene1437	133291	+	ATG	450	64	188	142	56	0	73.3333
contig00009	66476	67136	Gene1438	133291	+	GTG	657	97	230	217	113	0	68.0365
contig00009	67167	68040	Gene1439	133291	+	ATG	870	163	255	291	161	0	62.7586
contig00009	68106	69240	Gene1440	133291	-	ATG	1131	233	309	332	257	0	56.6755
contig00009	69755	70118	Gene1441	133291	-	GTG	360	67	93	142	58	0	65.2778
contig00009	70249	70825	Gene1442	133291	+	ATG	573	120	205	169	79	0	65.2705
contig00009	70827	71538	Gene1443	133291	+	ATG	708	104	259	231	114	0	69.209
contig00009	71537	72803	Gene1444	133291	+	ATG	1263	213	407	399	244	0	63.8163
contig00009	72812	73379	Gene1445	133291	+	ATG	564	123	199	157	85	0	63.1206
contig00009	73488	74172	Gene1446	133291	+	ATG	681	140	240	192	109	0	63.4361
contig00009	74159	75365	Gene1447	133291	-	ATG	1203	143	346	458	256	0	66.8329
contig00009	75468	75912	Gene1448	133291	+	ATG	441	81	107	167	86	0	62.1315
contig00009	75944	76877	Gene1449	133291	-	ATG	930	148	291	312	179	0	64.8387
contig00009	76869	77739	Gene1450	133291	-	ATG	867	136	299	291	141	0	68.0507
contig00009	77958	78768	Gene1451	133291	-	ATG	807	161	250	232	164	0	59.7274
contig00009	78947	80390	Gene1452	133291	+	ATG	1440	229	482	428	301	0	63.1944
contig00009	80462	81449	Gene1453	133291	+	ATG	984	147	302	356	179	0	66.8699
contig00009	81575	83498	Gene1454	133291	-	GTG	1920	313	625	676	306	0	67.7604
contig00009	83494	84922	Gene1455	133291	-	ATG	1425	232	537	454	202	0	69.5439
contig00009	85067	85988	Gene1456	133291	-	TTG	918	139	305	321	153	0	68.1917
contig00009	85992	86649	Gene1457	133291	-	ATG	654	108	194	209	143	0	61.6208
contig00009	86645	87596	Gene1458	133291	-	ATG	948	186	313	312	137	0	65.9283
contig00009	87595	90025	Gene1459	133291	-	ATG	2427	505	784	759	379	0	63.5764
contig00009	90073	90664	Gene1460	133291	-	ATG	588	122	198	178	90	0	63.9456
contig00009	91717	92260	Gene1461	133291	-	ATG	540	119	173	168	80	0	63.1481
contig00009	92269	93664	Gene1462	133291	-	ATG	1392	212	422	451	307	0	62.7155
contig00009	93793	96628	Gene1463	133291	+	GTG	2832	578	899	873	482	0	62.5706
contig00009	96660	97125	Gene1464	133291	-	ATG	462	115	127	137	83	0	57.1429
contig00009	97288	98728	Gene1465	133291	-	ATG	1437	298	458	422	259	0	61.2387
contig00009	98900	99230	Gene1466	133291	-	ATG	327	64	102	100	61	0	61.7737
contig00009	99329	100331	Gene1467	133291	-	ATG	999	219	296	285	199	0	58.1582
contig00009	100353	100974	Gene1468	133291	-	ATG	618	133	175	176	134	0	56.7961
contig00009	100989	101379	Gene1469	133291	-	ATG	387	83	123	107	74	0	59.4315
contig00009	101397	101754	Gene1470	133291	-	ATG	354	88	103	97	66	0	56.4972
contig00009	102030	103320	Gene1471	133291	-	ATG	1287	226	351	378	332	0	56.6434
contig00009	103362	103797	Gene1472	133291	-	ATG	432	88	124	139	81	0	60.8796
contig00009	103800	103977	Gene1473	133291	-	ATG	174	47	46	48	33	0	54.023
contig00009	103979	104480	Gene1474	133291	-	ATG	498	114	140	144	100	0	57.0281
contig00009	104483	104834	Gene1475	133291	-	ATG	348	72	105	104	67	0	60.0575
contig00009	104844	105378	Gene1476	133291	-	ATG	531	123	155	156	97	0	58.5687
contig00009	105390	105705	Gene1477	133291	-	ATG	312	61	92	95	64	0	59.9359
contig00009	105992	106298	Gene1478	133291	-	ATG	303	61	95	91	56	0	61.3861
contig00009	106311	106851	Gene1479	133291	-	ATG	537	126	150	149	112	0	55.6797
contig00009	106871	107186	Gene1480	133291	-	ATG	312	85	72	90	65	0	51.9231
contig00009	107197	107566	Gene1481	133291	-	ATG	366	76	110	102	78	0	57.9235
contig00009	107589	107856	Gene1482	133291	-	ATG	264	70	76	69	49	0	54.9242
contig00009	107858	108050	Gene1483	133291	-	ATG	189	53	48	52	36	0	52.9101
contig00009	108049	108463	Gene1484	133291	-	ATG	411	87	116	120	88	0	57.4209
contig00009	108475	109162	Gene1485	133291	-	ATG	684	175	187	190	132	0	55.117
contig00009	109175	109508	Gene1486	133291	-	ATG	330	81	96	96	57	0	58.1818
contig00009	109519	109795	Gene1487	133291	-	GTG	273	68	75	77	53	0	55.6777
contig00009	109811	110636	Gene1488	133291	-	ATG	822	169	248	238	167	0	59.1241
contig00009	110650	110950	Gene1489	133291	-	ATG	297	83	72	79	63	0	50.8418
contig00009	110946	111549	Gene1490	133291	-	ATG	600	131	169	178	122	0	57.8333
contig00009	111561	112197	Gene1491	133291	-	ATG	633	127	177	191	138	0	58.1359
contig00009	112277	112589	Gene1492	133291	-	ATG	309	80	92	77	60	0	54.6926
contig00009	112730	113924	Gene1493	133291	-	GTG	1191	259	352	329	251	0	57.1788
contig00009	113951	116099	Gene1494	133291	-	ATG	2145	486	608	640	411	0	58.1818
contig00009	116129	116510	Gene1495	133291	-	ATG	378	82	114	114	68	0	60.3175
contig00009	116706	117078	Gene1496	133291	-	ATG	369	82	109	104	74	0	57.7236
contig00009	117289	121489	Gene1497	133291	-	TTG	4197	880	1252	1277	788	0	60.2573
contig00009	121553	125627	Gene1498	133291	-	ATG	4071	895	1206	1220	750	0	59.5922
contig00009	125847	126219	Gene1499	133291	-	ATG	369	102	90	110	67	0	54.2005
contig00009	126297	126798	Gene1500	133291	-	GTG	498	113	148	141	96	0	58.0321
contig00009	126995	127691	Gene1501	133291	-	ATG	693	154	210	199	130	0	59.0188
contig00009	127690	128122	Gene1502	133291	-	ATG	429	96	136	116	81	0	58.7413
contig00009	128241	128721	Gene1503	133291	-	ATG	477	109	119	149	100	0	56.1845
contig00009	128784	129153	Gene1504	133291	-	ATG	366	58	95	109	104	0	55.7377
contig00009	129327	130521	Gene1505	133291	-	ATG	1191	256	345	332	258	0	56.843
contig00009	131038	131464	Gene1506	133291	-	ATG	423	86	101	134	102	0	55.5556
contig00009	131471	132221	Gene1507	133291	-	ATG	747	113	206	262	166	0	62.6506
contig00009	132210	133170	Gene1508	133291	-	ATG	957	176	239	331	211	0	59.5611
contig00010	606	795	Gene1509	127286	-	ATG	186	39	67	56	24	0	66.129
contig00010	962	2525	Gene1510	127286	-	ATG	1560	298	505	511	246	0	65.1282
contig00010	2650	3214	Gene1511	127286	-	ATG	561	127	181	156	97	0	60.0713
contig00010	3424	4780	Gene1512	127286	-	ATG	1353	254	427	436	236	0	63.7842
contig00010	4877	5717	Gene1513	127286	-	ATG	837	201	262	230	144	0	58.7814
contig00010	5971	6886	Gene1514	127286	-	ATG	912	189	271	313	139	0	64.0351
contig00010	6882	7533	Gene1515	127286	-	ATG	648	106	225	219	98	0	68.5185
contig00010	7610	7970	Gene1516	127286	-	ATG	357	68	98	130	61	0	63.8655
contig00010	8130	8433	Gene1517	127286	+	ATG	300	72	107	71	50	0	59.3333
contig00010	8439	8610	Gene1518	127286	+	ATG	168	47	57	41	23	0	58.3333
contig00010	8654	9743	Gene1519	127286	+	ATG	1086	167	382	369	168	0	69.1529
contig00010	9834	10593	Gene1520	127286	+	ATG	756	161	266	216	113	0	63.7566
contig00010	10592	11273	Gene1521	127286	+	ATG	678	81	222	228	147	0	66.3717
contig00010	11275	12367	Gene1522	127286	+	ATG	1089	156	380	377	176	0	69.5133
contig00010	12424	13447	Gene1523	127286	+	ATG	1020	197	362	301	160	0	65
contig00010	13699	13897	Gene1524	127286	+	ATG	195	53	52	56	34	0	55.3846
contig00010	13942	14296	Gene1525	127286	-	ATG	351	77	98	108	68	0	58.6895
contig00010	14308	15754	Gene1526	127286	-	ATG	1443	233	452	503	255	0	66.1816
contig00010	15759	16917	Gene1527	127286	-	ATG	1155	203	354	379	219	0	63.4632
contig00010	17021	17228	Gene1528	127286	-	ATG	204	30	51	66	57	0	57.3529
contig00010	17686	18100	Gene1529	127286	+	ATG	411	55	136	124	96	0	63.2603
contig00010	18101	18299	Gene1530	127286	-	ATG	195	52	53	62	28	0	58.9744
contig00010	18556	19231	Gene1531	127286	+	ATG	672	146	220	198	108	0	62.2024
contig00010	19448	20459	Gene1532	127286	+	ATG	1008	205	293	337	173	0	62.5
contig00010	20622	20844	Gene1533	127286	+	ATG	219	56	56	61	46	0	53.4247
contig00010	20895	21132	Gene1534	127286	+	ATG	234	41	62	83	48	0	61.9658
contig00010	22524	22695	Gene1535	127286	-	ATG	168	48	46	49	25	0	56.5476
contig00010	23147	24173	Gene1536	127286	-	GTG	1023	223	307	326	167	0	61.8768
contig00010	24370	25081	Gene1537	127286	+	GTG	708	121	246	218	123	0	65.5367
contig00010	25137	25455	Gene1538	127286	+	ATG	315	78	92	94	51	0	59.0476
contig00010	25685	26753	Gene1539	127286	+	ATG	1065	210	396	282	177	0	63.662
contig00010	26788	27556	Gene1540	127286	+	ATG	765	143	248	235	139	0	63.1373
contig00010	27657	28008	Gene1541	127286	-	ATG	348	63	97	130	58	0	65.2299
contig00010	28122	28413	Gene1542	127286	+	ATG	288	67	105	81	35	0	64.5833
contig00010	28546	28738	Gene1543	127286	+	ATG	189	37	65	50	37	0	60.8466
contig00010	28810	29194	Gene1544	127286	+	ATG	381	43	125	149	64	0	71.916
contig00010	29332	31162	Gene1545	127286	+	ATG	1827	274	606	594	353	0	65.6814
contig00010	31316	32726	Gene1546	127286	+	ATG	1407	194	499	453	261	0	67.6617
contig00010	32727	33489	Gene1547	127286	-	ATG	759	97	233	251	178	0	63.7681
contig00010	33588	34494	Gene1548	127286	+	ATG	903	150	326	283	144	0	67.4419
contig00010	34726	34810	Gene1549	127286	-	ATG	81	11	23	23	24	0	56.7901
contig00010	35030	35609	Gene1550	127286	+	ATG	576	93	195	180	108	0	65.1042
contig00010	35755	36799	Gene1551	127286	+	ATG	1041	183	379	306	173	0	65.8021
contig00010	37091	37277	Gene1552	127286	+	ATG	183	47	50	59	27	0	59.5628
contig00010	37484	38825	Gene1553	127286	+	ATG	1338	289	475	385	189	0	64.275
contig00010	38829	39321	Gene1554	127286	+	ATG	489	104	174	135	76	0	63.1902
contig00010	39317	41540	Gene1555	127286	+	ATG	2220	435	745	716	324	0	65.8108
contig00010	42006	42678	Gene1556	127286	+	ATG	669	107	213	188	161	0	59.9402
contig00010	42834	44214	Gene1557	127286	+	ATG	1377	200	409	463	305	0	63.3261
contig00010	44360	44753	Gene1558	127286	+	ATG	390	55	137	131	67	0	68.7179
contig00010	44754	45114	Gene1559	127286	+	ATG	357	52	126	112	67	0	66.6667
contig00010	45113	45410	Gene1560	127286	+	ATG	294	52	99	90	53	0	64.2857
contig00010	45406	45742	Gene1561	127286	+	ATG	333	67	121	96	49	0	65.1652
contig00010	45738	46740	Gene1562	127286	+	ATG	999	191	333	307	168	0	64.0641
contig00010	46834	47794	Gene1563	127286	+	ATG	957	203	312	282	160	0	62.069
contig00010	47899	49291	Gene1564	127286	-	ATG	1389	200	419	513	257	0	67.0986
contig00010	49291	50572	Gene1565	127286	-	ATG	1278	244	424	415	195	0	65.6495
contig00010	50602	50977	Gene1566	127286	-	GTG	372	42	117	123	90	0	64.5161
contig00010	50973	52299	Gene1567	127286	-	ATG	1323	239	438	444	202	0	66.6667
contig00010	52311	52935	Gene1568	127286	-	ATG	621	141	195	181	104	0	60.5475
contig00010	52998	55008	Gene1569	127286	-	ATG	2007	398	651	653	305	0	64.9726
contig00010	55048	55516	Gene1570	127286	-	TTG	465	67	160	142	96	0	64.9462
contig00010	55961	56642	Gene1571	127286	+	ATG	678	104	265	197	112	0	68.1416
contig00010	56698	57406	Gene1572	127286	+	ATG	705	144	243	193	125	0	61.844
contig00010	57508	57727	Gene1573	127286	+	ATG	216	56	66	59	35	0	57.8704
contig00010	57812	60083	Gene1574	127286	-	ATG	2268	453	723	714	378	0	63.3598
contig00010	60113	60476	Gene1575	127286	-	ATG	360	93	96	100	71	0	54.4444
contig00010	60706	60964	Gene1576	127286	+	ATG	255	61	81	73	40	0	60.3922
contig00010	61031	62288	Gene1577	127286	-	ATG	1254	265	375	409	205	0	62.5199
contig00010	62705	64931	Gene1578	127286	+	ATG	2223	485	782	636	320	0	63.7877
contig00010	65120	65561	Gene1579	127286	+	ATG	438	82	167	121	68	0	65.7534
contig00010	65620	66745	Gene1580	127286	+	ATG	1122	222	389	341	170	0	65.0624
contig00010	66741	67368	Gene1581	127286	+	ATG	624	110	216	196	102	0	66.0256
contig00010	67584	68955	Gene1582	127286	+	ATG	1368	282	497	378	211	0	63.962
contig00010	69036	70203	Gene1583	127286	+	ATG	1164	224	401	354	185	0	64.8625
contig00010	70210	70624	Gene1584	127286	+	GTG	411	75	132	139	65	0	65.9367
contig00010	70757	72746	Gene1585	127286	+	GTG	1986	390	695	630	271	0	66.717
contig00010	72917	74207	Gene1586	127286	+	ATG	1287	215	476	396	200	0	67.7545
contig00010	74313	75144	Gene1587	127286	+	ATG	828	153	270	262	143	0	64.2512
contig00010	75285	76065	Gene1588	127286	+	ATG	777	120	270	231	156	0	64.4788
contig00010	76032	76863	Gene1589	127286	-	ATG	828	131	270	282	145	0	66.6667
contig00010	76899	77712	Gene1590	127286	-	GTG	810	164	240	259	147	0	61.6049
contig00010	77862	79365	Gene1591	127286	+	ATG	1500	209	486	480	325	0	64.4
contig00010	79541	80102	Gene1592	127286	+	ATG	558	105	202	174	77	0	67.3835
contig00010	80152	81112	Gene1593	127286	+	ATG	957	159	337	314	147	0	68.0251
contig00010	81151	82435	Gene1594	127286	-	GTG	1281	214	413	444	210	0	66.9009
contig00010	82511	84002	Gene1595	127286	-	ATG	1488	208	488	485	307	0	65.3898
contig00010	84340	85780	Gene1596	127286	+	ATG	1437	259	493	461	224	0	66.3883
contig00010	85861	87229	Gene1597	127286	+	GTG	1365	231	514	426	194	0	68.8645
contig00010	87229	88504	Gene1598	127286	+	ATG	1272	243	406	416	207	0	64.6226
contig00010	88576	89197	Gene1599	127286	-	ATG	618	119	171	212	116	0	61.9741
contig00010	89196	89301	Gene1600	127286	-	ATG	102	23	27	34	18	0	59.8039
contig00010	89505	90834	Gene1601	127286	+	ATG	1326	315	395	364	252	0	57.2398
contig00010	90830	91673	Gene1602	127286	+	ATG	840	193	251	235	161	0	57.8571
contig00010	91710	93507	Gene1603	127286	-	ATG	1794	286	627	586	295	0	67.6143
contig00010	93589	95095	Gene1604	127286	-	ATG	1503	287	496	479	241	0	64.8703
contig00010	95091	96075	Gene1605	127286	-	ATG	981	170	301	355	155	0	66.8705
contig00010	96278	96446	Gene1606	127286	+	ATG	165	35	56	45	29	0	61.2121
contig00010	96488	96746	Gene1607	127286	-	ATG	255	39	78	91	47	0	66.2745
contig00010	96800	97763	Gene1608	127286	-	ATG	960	160	321	309	170	0	65.625
contig00010	97778	98552	Gene1609	127286	-	ATG	771	163	205	216	187	0	54.6044
contig00010	98701	99055	Gene1610	127286	-	TTG	351	74	108	98	71	0	58.6895
contig00010	100517	101921	Gene1611	127286	-	ATG	1401	236	378	516	271	0	63.8116
contig00010	101917	104233	Gene1612	127286	-	ATG	2313	441	731	753	388	0	64.1591
contig00010	105107	106670	Gene1613	127286	+	ATG	1560	294	555	464	247	0	65.3205
contig00010	106684	108427	Gene1614	127286	+	ATG	1740	299	614	546	281	0	66.6667
contig00010	108423	110493	Gene1615	127286	+	ATG	2067	347	735	678	307	0	68.3599
contig00010	110489	113264	Gene1616	127286	+	ATG	2772	451	993	893	435	0	68.0375
contig00010	113281	113575	Gene1617	127286	+	ATG	291	74	89	102	26	0	65.6357
contig00010	113726	115880	Gene1618	127286	+	ATG	2151	430	728	652	341	0	64.1562
contig00010	116056	116851	Gene1619	127286	+	GTG	792	146	292	221	133	0	64.7727
contig00010	117167	118244	Gene1620	127286	+	ATG	1074	206	332	355	181	0	63.9665
contig00010	118350	120561	Gene1621	127286	-	ATG	2208	391	735	717	365	0	65.7609
contig00010	120557	123878	Gene1622	127286	-	ATG	3318	605	1157	1019	537	0	65.5817
contig00010	123953	125972	Gene1623	127286	-	ATG	2016	389	696	600	331	0	64.2857
contig00010	126113	126275	Gene1624	127286	+	ATG	159	35	62	47	15	0	68.5535
contig00011	758	2006	Gene1625	116291	+	ATG	1245	227	423	388	207	0	65.1406
contig00011	1994	3221	Gene1626	116291	-	GTG	1224	189	406	438	191	0	68.9542
contig00011	3204	3744	Gene1627	116291	-	ATG	537	87	178	174	98	0	65.5493
contig00011	3932	4154	Gene1628	116291	+	ATG	219	50	76	53	40	0	58.9041
contig00011	4405	6001	Gene1629	116291	-	GTG	1593	297	521	543	232	0	66.7922
contig00011	6190	7966	Gene1630	116291	-	GTG	1773	251	591	601	330	0	67.2307
contig00011	8166	8340	Gene1631	116291	+	ATG	171	41	57	55	18	0	65.4971
contig00011	8466	9609	Gene1632	116291	-	ATG	1140	169	370	401	200	0	67.6316
contig00011	9669	9912	Gene1633	116291	-	ATG	240	51	94	59	36	0	63.75
contig00011	10228	11293	Gene1634	116291	-	ATG	1062	189	324	363	186	0	64.6893
contig00011	11516	14258	Gene1635	116291	+	ATG	2739	521	912	891	415	0	65.8269
contig00011	14331	15108	Gene1636	116291	+	GTG	774	89	268	241	176	0	65.7623
contig00011	15306	16872	Gene1637	116291	+	ATG	1563	327	525	500	211	0	65.579
contig00011	17100	18012	Gene1638	116291	-	GTG	909	167	281	295	166	0	63.3663
contig00011	18036	18345	Gene1639	116291	-	ATG	306	51	90	105	60	0	63.7255
contig00011	18410	18842	Gene1640	116291	-	ATG	429	81	141	138	69	0	65.035
contig00011	18950	19190	Gene1641	116291	-	ATG	237	38	72	77	50	0	62.8692
contig00011	19264	20524	Gene1642	116291	-	ATG	1257	151	368	442	296	0	64.4391
contig00011	20785	21100	Gene1643	116291	+	ATG	312	66	100	105	41	0	65.7051
contig00011	21109	21484	Gene1644	116291	+	ATG	372	55	115	124	78	0	64.2473
contig00011	21480	21810	Gene1645	116291	+	ATG	327	54	112	111	50	0	68.1957
contig00011	21991	23323	Gene1646	116291	+	TTG	1329	257	481	391	200	0	65.6132
contig00011	23605	24223	Gene1647	116291	+	ATG	615	146	173	171	125	0	55.935
contig00011	24230	27857	Gene1648	116291	+	ATG	3624	692	1235	1106	591	0	64.5971
contig00011	27898	28243	Gene1649	116291	+	ATG	342	79	94	107	62	0	58.7719
contig00011	28441	29899	Gene1650	116291	+	ATG	1455	287	489	448	231	0	64.3986
contig00011	30081	32472	Gene1651	116291	-	ATG	2388	361	737	855	435	0	66.6667
contig00011	32566	34759	Gene1652	116291	-	ATG	2190	395	754	708	333	0	66.758
contig00011	35630	36656	Gene1653	116291	-	ATG	1023	179	340	334	170	0	65.8847
contig00011	36813	38028	Gene1654	116291	+	GTG	1212	211	455	371	175	0	68.1518
contig00011	38039	38615	Gene1655	116291	+	ATG	573	119	180	183	91	0	63.3508
contig00011	38809	40021	Gene1656	116291	+	ATG	1209	151	418	400	240	0	67.6592
contig00011	40030	41701	Gene1657	116291	+	ATG	1668	260	612	545	251	0	69.3645
contig00011	41728	42469	Gene1658	116291	+	ATG	738	115	203	294	126	0	67.3442
contig00011	42592	43627	Gene1659	116291	-	ATG	1032	226	324	290	192	0	59.4961
contig00011	43738	44305	Gene1660	116291	-	ATG	564	139	145	172	108	0	56.2057
contig00011	44418	45243	Gene1661	116291	-	ATG	822	131	246	277	168	0	63.6253
contig00011	45245	45518	Gene1662	116291	-	ATG	270	50	86	85	49	0	63.3333
contig00011	45574	46570	Gene1663	116291	-	ATG	993	180	310	329	174	0	64.3505
contig00011	46597	47089	Gene1664	116291	-	ATG	489	91	140	166	92	0	62.5767
contig00011	47183	48149	Gene1665	116291	-	GTG	963	135	296	354	178	0	67.4974
contig00011	48276	50598	Gene1666	116291	-	GTG	2319	448	770	728	373	0	64.5968
contig00011	50829	51132	Gene1667	116291	+	ATG	300	69	99	66	66	0	55
contig00011	51191	51647	Gene1668	116291	+	ATG	453	101	148	128	76	0	60.9272
contig00011	51764	56630	Gene1669	116291	-	ATG	4863	909	1653	1515	786	0	65.145
contig00011	56904	57258	Gene1670	116291	+	ATG	351	81	104	112	54	0	61.5385
contig00011	57332	58238	Gene1671	116291	-	GTG	903	140	282	318	163	0	66.4452
contig00011	58361	59585	Gene1672	116291	+	ATG	1221	201	417	419	184	0	68.4685
contig00011	59658	60396	Gene1673	116291	+	ATG	735	130	236	249	120	0	65.9864
contig00011	60479	60914	Gene1674	116291	+	ATG	432	89	124	150	69	0	63.4259
contig00011	61096	62350	Gene1675	116291	-	ATG	1251	211	359	425	256	0	62.6699
contig00011	62415	63720	Gene1676	116291	-	ATG	1302	198	416	405	283	0	63.0568
contig00011	63837	65145	Gene1677	116291	-	ATG	1305	196	424	417	268	0	64.4444
contig00011	65217	66273	Gene1678	116291	-	ATG	1053	171	352	355	175	0	67.1415
contig00011	66443	67337	Gene1679	116291	+	ATG	891	158	303	277	153	0	65.0954
contig00011	67391	68573	Gene1680	116291	-	ATG	1179	159	410	391	219	0	67.9389
contig00011	68553	70008	Gene1681	116291	-	ATG	1452	229	507	480	236	0	67.9752
contig00011	70150	71104	Gene1682	116291	-	ATG	951	142	314	342	153	0	68.98
contig00011	71133	71547	Gene1683	116291	-	ATG	411	82	146	125	58	0	65.9367
contig00011	71586	72330	Gene1684	116291	-	ATG	741	118	235	266	122	0	67.6113
contig00011	72572	74138	Gene1685	116291	+	GTG	1563	252	526	540	245	0	68.2022
contig00011	74167	74725	Gene1686	116291	-	ATG	555	101	166	186	102	0	63.4234
contig00011	74756	75680	Gene1687	116291	-	ATG	921	159	280	318	164	0	64.9294
contig00011	75832	76771	Gene1688	116291	+	ATG	936	163	296	299	178	0	63.5684
contig00011	76906	78052	Gene1689	116291	-	ATG	1143	235	333	354	221	0	60.105
contig00011	78283	79144	Gene1690	116291	+	ATG	858	122	284	310	142	0	69.2308
contig00011	80669	81452	Gene1691	116291	+	ATG	780	151	292	217	120	0	65.2564
contig00011	81499	82393	Gene1692	116291	+	ATG	891	152	318	277	144	0	66.7789
contig00011	82511	83780	Gene1693	116291	-	ATG	1266	212	360	476	218	0	66.0348
contig00011	84040	85000	Gene1694	116291	+	ATG	957	169	338	293	157	0	65.9352
contig00011	85004	85949	Gene1695	116291	+	ATG	942	168	350	289	135	0	67.8344
contig00011	85962	86457	Gene1696	116291	+	ATG	492	75	182	161	74	0	69.7154
contig00011	86449	87526	Gene1697	116291	+	ATG	1074	167	388	352	167	0	68.9013
contig00011	87522	88569	Gene1698	116291	+	ATG	1044	146	378	358	162	0	70.4981
contig00011	88561	89242	Gene1699	116291	+	TTG	678	149	250	212	67	0	68.1416
contig00011	89238	90873	Gene1700	116291	+	ATG	1632	289	587	529	227	0	68.3824
contig00011	91176	91608	Gene1701	116291	-	ATG	429	96	133	109	91	0	56.4103
contig00011	91842	93081	Gene1702	116291	+	ATG	1236	234	438	385	179	0	66.5858
contig00011	93077	96722	Gene1703	116291	+	ATG	3642	741	1285	1174	442	0	67.5178
contig00011	96718	97312	Gene1704	116291	+	GTG	591	99	186	207	99	0	66.4975
contig00011	97344	97524	Gene1705	116291	-	ATG	177	35	68	42	32	0	62.1469
contig00011	97646	98777	Gene1706	116291	-	ATG	1128	212	376	372	168	0	66.3121
contig00011	98742	99033	Gene1707	116291	-	ATG	288	49	106	78	55	0	63.8889
contig00011	99096	101496	Gene1708	116291	-	ATG	2397	450	754	736	457	0	62.161
contig00011	101492	102512	Gene1709	116291	-	ATG	1017	168	348	347	154	0	68.3382
contig00011	102698	105356	Gene1710	116291	-	ATG	2655	513	894	827	421	0	64.8211
contig00011	105368	106166	Gene1711	116291	-	ATG	795	152	277	243	123	0	65.4088
contig00011	106195	106456	Gene1712	116291	-	ATG	258	67	76	72	43	0	57.3643
contig00011	106469	107348	Gene1713	116291	-	ATG	876	131	295	290	160	0	66.7808
contig00011	107344	108316	Gene1714	116291	-	ATG	969	166	340	299	164	0	65.9443
contig00011	108315	109206	Gene1715	116291	-	ATG	888	179	304	260	145	0	63.5135
contig00011	109249	110227	Gene1716	116291	+	ATG	975	147	312	373	143	0	70.2564
contig00011	110363	110909	Gene1717	116291	+	ATG	543	87	194	156	106	0	64.4567
contig00011	110899	111790	Gene1718	116291	-	ATG	888	136	314	302	136	0	69.3694
contig00011	111840	113877	Gene1719	116291	-	ATG	2034	368	647	701	318	0	66.2734
contig00011	115225	116095	Gene1720	116291	+	ATG	867	189	272	216	190	0	56.286
contig00012	216	1494	Gene1721	110409	+	ATG	1275	243	432	402	198	0	65.4118
contig00012	1490	2573	Gene1722	110409	+	ATG	1080	232	360	327	161	0	63.6111
contig00012	2572	3403	Gene1723	110409	+	ATG	828	130	306	268	124	0	69.3237
contig00012	3396	4152	Gene1724	110409	+	ATG	753	118	237	261	137	0	66.1355
contig00012	4144	4942	Gene1725	110409	+	ATG	795	123	257	267	148	0	65.9119
contig00012	5038	5566	Gene1726	110409	+	ATG	525	93	146	178	108	0	61.7143
contig00012	5607	6252	Gene1727	110409	-	GTG	642	113	196	231	102	0	66.5109
contig00012	6308	7751	Gene1728	110409	-	ATG	1440	282	500	417	241	0	63.6806
contig00012	7741	8641	Gene1729	110409	-	ATG	897	156	323	263	155	0	65.3289
contig00012	8630	9599	Gene1730	110409	-	ATG	966	181	330	293	162	0	64.4928
contig00012	9696	10683	Gene1731	110409	-	ATG	984	169	326	332	157	0	66.8699
contig00012	10870	11776	Gene1732	110409	+	ATG	903	129	285	318	171	0	66.7774
contig00012	11789	12806	Gene1733	110409	+	ATG	1014	175	297	351	191	0	63.9053
contig00012	12864	14136	Gene1734	110409	-	ATG	1269	197	432	397	243	0	65.327
contig00012	14138	14777	Gene1735	110409	-	ATG	636	145	202	190	99	0	61.6352
contig00012	14936	15494	Gene1736	110409	+	ATG	555	115	184	158	98	0	61.6216
contig00012	15496	15970	Gene1737	110409	+	ATG	471	78	158	167	68	0	69.0021
contig00012	16038	16509	Gene1738	110409	+	ATG	468	95	162	130	81	0	62.3932
contig00012	16577	16868	Gene1739	110409	+	ATG	288	63	83	90	52	0	60.0694
contig00012	16983	18492	Gene1740	110409	-	ATG	1506	303	479	489	235	0	64.2762
contig00012	19091	19325	Gene1741	110409	-	ATG	231	34	92	71	34	0	70.5628
contig00012	19470	20055	Gene1742	110409	+	ATG	582	105	205	177	95	0	65.6357
contig00012	20125	20332	Gene1743	110409	-	ATG	204	42	58	63	41	0	59.3137
contig00012	20488	20749	Gene1744	110409	+	ATG	258	32	77	87	62	0	63.5659
contig00012	20783	21950	Gene1745	110409	-	ATG	1164	240	392	338	194	0	62.7148
contig00012	22075	22261	Gene1746	110409	+	ATG	183	35	45	61	42	0	57.9235
contig00012	22260	22521	Gene1747	110409	+	ATG	258	50	75	89	44	0	63.5659
contig00012	22584	23157	Gene1748	110409	+	ATG	570	86	194	192	98	0	67.7193
contig00012	23272	24088	Gene1749	110409	+	ATG	813	164	263	258	128	0	64.0836
contig00012	24127	24712	Gene1750	110409	-	ATG	582	92	186	182	122	0	63.2302
contig00012	24979	25978	Gene1751	110409	-	ATG	996	175	335	321	165	0	65.8635
contig00012	26030	26996	Gene1752	110409	-	ATG	963	152	357	311	143	0	69.3666
contig00012	27233	28916	Gene1753	110409	+	ATG	1680	335	536	522	287	0	62.9762
contig00012	29248	31132	Gene1754	110409	+	ATG	1881	385	600	540	356	0	60.6061
contig00012	31157	32522	Gene1755	110409	+	ATG	1362	291	454	409	208	0	63.3627
contig00012	32799	35517	Gene1756	110409	+	ATG	2715	408	907	927	473	0	67.5506
contig00012	35675	37283	Gene1757	110409	+	ATG	1605	330	497	522	256	0	63.4891
contig00012	37279	37972	Gene1758	110409	+	ATG	690	139	207	213	131	0	60.8696
contig00012	38071	38716	Gene1759	110409	+	ATG	642	117	203	200	122	0	62.7726
contig00012	38824	39544	Gene1760	110409	+	ATG	717	148	237	219	113	0	63.5983
contig00012	39577	41665	Gene1761	110409	-	ATG	2085	369	721	675	320	0	66.9544
contig00012	41696	42029	Gene1762	110409	-	ATG	330	65	106	106	53	0	64.2424
contig00012	41997	42483	Gene1763	110409	+	ATG	483	105	158	144	76	0	62.5259
contig00012	42626	43109	Gene1764	110409	+	ATG	480	96	134	157	93	0	60.625
contig00012	43234	44425	Gene1765	110409	-	ATG	1188	180	400	399	209	0	67.2559
contig00012	44603	45920	Gene1766	110409	+	ATG	1314	285	396	418	215	0	61.9482
contig00012	46139	47486	Gene1767	110409	+	ATG	1344	295	358	435	256	0	59.003
contig00012	48158	48524	Gene1768	110409	+	GTG	363	85	93	130	55	0	61.4325
contig00012	49524	49725	Gene1769	110409	-	TTG	198	34	58	69	37	0	64.1414
contig00012	50084	52550	Gene1770	110409	-	ATG	2463	783	580	510	590	0	44.255
contig00012	56024	56753	Gene1771	110409	-	ATG	726	168	200	225	133	0	58.5399
contig00012	57922	59269	Gene1772	110409	-	ATG	1344	439	317	302	286	0	46.0565
contig00012	61745	63035	Gene1773	110409	-	ATG	1287	298	392	334	263	0	56.4103
contig00012	63089	63854	Gene1774	110409	-	ATG	762	119	241	238	164	0	62.8609
contig00012	64185	65148	Gene1775	110409	+	ATG	960	189	322	285	164	0	63.2292
contig00012	65272	66121	Gene1776	110409	-	ATG	846	163	266	279	138	0	64.4208
contig00012	66363	68523	Gene1777	110409	+	ATG	2157	364	688	742	363	0	66.2958
contig00012	68611	69184	Gene1778	110409	+	ATG	570	105	206	159	100	0	64.0351
contig00012	69180	70011	Gene1779	110409	+	ATG	828	108	229	309	182	0	64.9758
contig00012	70067	70844	Gene1780	110409	-	ATG	774	132	244	274	124	0	66.9251
contig00012	70846	71842	Gene1781	110409	-	GTG	993	177	364	300	152	0	66.8681
contig00012	72126	74979	Gene1782	110409	+	ATG	2850	440	972	1005	433	0	69.3684
contig00012	74979	75801	Gene1783	110409	+	ATG	819	138	265	288	128	0	67.5214
contig00012	75755	75926	Gene1784	110409	+	ATG	168	33	55	56	24	0	66.0714
contig00012	75922	77662	Gene1785	110409	+	ATG	1737	271	555	598	313	0	66.3788
contig00012	77720	77945	Gene1786	110409	-	ATG	222	39	61	81	41	0	63.964
contig00012	78143	78620	Gene1787	110409	+	ATG	474	116	140	152	66	0	61.6034
contig00012	78616	80107	Gene1788	110409	-	ATG	1488	246	507	485	250	0	66.6667
contig00012	80354	81689	Gene1789	110409	-	GTG	1332	275	434	387	236	0	61.6366
contig00012	81893	82118	Gene1790	110409	-	ATG	222	50	71	50	51	0	54.5045
contig00012	82292	83027	Gene1791	110409	-	GTG	732	130	252	229	121	0	65.7104
contig00012	83023	83335	Gene1792	110409	-	ATG	309	63	106	90	50	0	63.4304
contig00012	83422	84322	Gene1793	110409	-	ATG	897	179	324	247	147	0	63.6566
contig00012	84391	85945	Gene1794	110409	-	ATG	1551	256	574	499	222	0	69.1812
contig00012	86099	87278	Gene1795	110409	+	ATG	1176	215	373	384	204	0	64.3707
contig00012	87656	88163	Gene1796	110409	+	ATG	504	73	163	152	116	0	62.5
contig00012	88772	89666	Gene1797	110409	+	ATG	891	203	279	244	165	0	58.6981
contig00012	89669	91688	Gene1798	110409	+	ATG	2016	335	630	571	480	0	59.5734
contig00012	91706	92315	Gene1799	110409	+	ATG	606	100	186	171	149	0	58.9109
contig00012	92314	92647	Gene1800	110409	+	ATG	330	69	100	81	80	0	54.8485
contig00012	92658	93546	Gene1801	110409	+	ATG	885	137	273	274	201	0	61.8079
contig00012	93863	95072	Gene1802	110409	+	ATG	1206	226	387	375	218	0	63.1841
contig00012	95188	96316	Gene1803	110409	+	ATG	1125	227	349	349	200	0	62.0444
contig00012	96529	96859	Gene1804	110409	+	GTG	327	51	105	116	55	0	67.5841
contig00012	96947	97511	Gene1805	110409	+	GTG	561	98	185	177	101	0	64.5276
contig00012	97535	98138	Gene1806	110409	+	TTG	600	78	175	202	145	0	62.8333
contig00012	98158	98545	Gene1807	110409	+	ATG	384	81	104	140	59	0	63.5417
contig00012	98683	99796	Gene1808	110409	-	ATG	1110	208	344	368	190	0	64.1441
contig00012	99795	100830	Gene1809	110409	-	ATG	1032	183	347	338	164	0	66.376
contig00012	100955	101810	Gene1810	110409	+	ATG	852	164	286	257	145	0	63.7324
contig00012	101824	102619	Gene1811	110409	+	GTG	792	100	253	301	138	0	69.9495
contig00012	102612	103440	Gene1812	110409	+	ATG	825	95	245	308	177	0	67.0303
contig00012	103436	104204	Gene1813	110409	+	ATG	765	91	225	285	164	0	66.6667
contig00012	104361	105255	Gene1814	110409	-	GTG	891	154	265	285	187	0	61.7284
contig00012	105765	106062	Gene1815	110409	+	ATG	294	68	79	90	57	0	57.483
contig00012	106063	106552	Gene1816	110409	-	ATG	486	87	169	144	86	0	64.4033
contig00012	106694	107738	Gene1817	110409	-	GTG	1041	203	318	314	206	0	60.7109
contig00012	107896	108769	Gene1818	110409	+	ATG	870	192	257	260	161	0	59.4253
contig00012	108839	109628	Gene1819	110409	+	ATG	786	152	229	262	143	0	62.4682
contig00012	109627	110284	Gene1820	110409	+	ATG	654	90	192	206	166	0	60.8563
contig00013	615	1317	Gene1821	106656	-	GTG	699	150	222	208	119	0	61.5165
contig00013	1458	2445	Gene1822	106656	+	ATG	984	214	313	337	120	0	66.0569
contig00013	2745	2997	Gene1823	106656	-	ATG	249	56	72	86	35	0	63.4538
contig00013	3004	3505	Gene1824	106656	-	ATG	498	137	141	141	79	0	56.6265
contig00013	3657	5226	Gene1825	106656	+	ATG	1566	276	478	535	277	0	64.6871
contig00013	5248	5758	Gene1826	106656	-	ATG	507	61	159	189	98	0	68.6391
contig00013	5931	6399	Gene1827	106656	+	ATG	465	72	144	160	89	0	65.3763
contig00013	6432	7326	Gene1828	106656	-	ATG	891	114	291	295	191	0	65.7688
contig00013	7509	8391	Gene1829	106656	+	ATG	879	142	287	294	156	0	66.0978
contig00013	8637	8814	Gene1830	106656	+	ATG	174	48	51	58	17	0	62.6437
contig00013	8876	9074	Gene1831	106656	+	ATG	195	42	70	55	28	0	64.1026
contig00013	9095	10430	Gene1832	106656	+	ATG	1332	252	442	422	216	0	64.8649
contig00013	10429	11383	Gene1833	106656	+	ATG	951	148	329	311	163	0	67.2976
contig00013	11389	12547	Gene1834	106656	+	ATG	1155	179	383	387	206	0	66.6667
contig00013	12593	13181	Gene1835	106656	+	ATG	585	105	179	183	118	0	61.8803
contig00013	13293	14199	Gene1836	106656	+	ATG	903	185	332	270	116	0	66.6667
contig00013	14273	15134	Gene1837	106656	+	ATG	858	200	255	281	122	0	62.4709
contig00013	15167	17681	Gene1838	106656	-	ATG	2511	511	850	787	363	0	65.1932
contig00013	17832	18297	Gene1839	106656	+	ATG	462	97	152	158	55	0	67.0996
contig00013	18293	18518	Gene1840	106656	+	ATG	222	48	67	67	40	0	60.3604
contig00013	18561	18990	Gene1841	106656	-	ATG	426	93	134	135	64	0	63.1455
contig00013	19023	19971	Gene1842	106656	-	ATG	945	136	296	304	209	0	63.4921
contig00013	19970	21158	Gene1843	106656	-	GTG	1185	212	384	376	213	0	64.135
contig00013	21169	21955	Gene1844	106656	-	GTG	783	130	278	234	141	0	65.3895
contig00013	21951	22869	Gene1845	106656	-	GTG	915	176	289	283	167	0	62.5137
contig00013	23060	23447	Gene1846	106656	+	ATG	384	92	123	105	64	0	59.375
contig00013	23497	24049	Gene1847	106656	+	ATG	549	105	173	163	108	0	61.2022
contig00013	24073	24472	Gene1848	106656	-	ATG	396	85	133	112	66	0	61.8687
contig00013	24563	28703	Gene1849	106656	-	ATG	4137	792	1359	1307	679	0	64.4428
contig00013	28966	29176	Gene1850	106656	+	ATG	207	54	71	65	17	0	65.7005
contig00013	29321	29591	Gene1851	106656	+	ATG	267	58	84	81	44	0	61.7978
contig00013	29617	29803	Gene1852	106656	-	ATG	183	45	49	66	23	0	62.8415
contig00013	29943	32001	Gene1853	106656	-	ATG	2055	332	717	671	335	0	67.5426
contig00013	32038	33271	Gene1854	106656	-	ATG	1230	229	464	354	183	0	66.5041
contig00013	33310	34873	Gene1855	106656	-	ATG	1560	214	516	502	328	0	65.2564
contig00013	34869	35178	Gene1856	106656	-	ATG	306	55	110	85	56	0	63.7255
contig00013	35255	36332	Gene1857	106656	-	ATG	1074	198	365	331	180	0	64.8045
contig00013	36347	36881	Gene1858	106656	-	ATG	531	79	179	185	88	0	68.5499
contig00013	36867	37626	Gene1859	106656	-	ATG	756	131	256	239	130	0	65.4762
contig00013	37634	37916	Gene1860	106656	-	ATG	279	53	97	83	46	0	64.5161
contig00013	37941	38931	Gene1861	106656	-	ATG	987	231	331	287	138	0	62.614
contig00013	39162	40482	Gene1862	106656	-	ATG	1317	267	420	404	226	0	62.5664
contig00013	40603	41824	Gene1863	106656	-	ATG	1218	194	423	418	183	0	69.0476
contig00013	41816	42257	Gene1864	106656	-	ATG	438	77	145	136	80	0	64.1553
contig00013	42249	43767	Gene1865	106656	-	ATG	1515	238	517	510	250	0	67.7888
contig00013	43769	44561	Gene1866	106656	-	ATG	789	128	266	256	139	0	66.1597
contig00013	44595	45369	Gene1867	106656	-	ATG	771	134	274	248	115	0	67.7043
contig00013	45720	46320	Gene1868	106656	+	ATG	597	110	191	198	98	0	65.1591
contig00013	46397	47321	Gene1869	106656	+	ATG	921	183	273	295	170	0	61.6721
contig00013	47382	47997	Gene1870	106656	-	ATG	612	122	184	169	137	0	57.6797
contig00013	49351	50257	Gene1871	106656	-	ATG	903	180	250	277	196	0	58.361
contig00013	50968	51298	Gene1872	106656	+	GTG	327	68	106	91	62	0	60.2446
contig00013	51318	52041	Gene1873	106656	-	GTG	720	148	216	231	125	0	62.0833
contig00013	52037	52694	Gene1874	106656	-	ATG	654	108	192	196	158	0	59.3272
contig00013	52725	53469	Gene1875	106656	-	ATG	741	191	209	208	133	0	56.2753
contig00013	53691	55020	Gene1876	106656	+	ATG	1326	271	385	411	259	0	60.0302
contig00013	55231	55594	Gene1877	106656	+	TTG	360	71	103	110	76	0	59.1667
contig00013	55683	56640	Gene1878	106656	-	ATG	954	180	330	309	135	0	66.9811
contig00013	56655	57621	Gene1879	106656	-	ATG	963	168	330	309	156	0	66.3551
contig00013	57820	58711	Gene1880	106656	+	ATG	888	165	282	291	150	0	64.527
contig00013	58881	60015	Gene1881	106656	+	ATG	1131	169	425	369	168	0	70.2034
contig00013	60011	60956	Gene1882	106656	+	ATG	942	138	348	298	158	0	68.5775
contig00013	60973	61768	Gene1883	106656	+	ATG	792	145	261	254	132	0	65.0253
contig00013	61841	63461	Gene1884	106656	+	ATG	1617	313	606	448	250	0	65.1824
contig00013	63457	64408	Gene1885	106656	+	ATG	948	124	333	306	185	0	67.4051
contig00013	64409	65324	Gene1886	106656	+	ATG	912	102	341	303	166	0	70.614
contig00013	65320	66940	Gene1887	106656	+	ATG	1617	258	552	542	265	0	67.6562
contig00013	67042	68347	Gene1888	106656	+	ATG	1302	233	470	386	213	0	65.745
contig00013	68379	69480	Gene1889	106656	+	ATG	1098	206	379	355	158	0	66.8488
contig00013	69776	71339	Gene1890	106656	+	ATG	1560	280	569	471	240	0	66.6667
contig00013	71391	71853	Gene1891	106656	+	ATG	459	81	179	138	61	0	69.0632
contig00013	71887	74299	Gene1892	106656	+	ATG	2409	472	865	744	328	0	66.7912
contig00013	74332	75652	Gene1893	106656	-	GTG	1317	228	441	423	225	0	65.6036
contig00013	75663	76614	Gene1894	106656	-	GTG	948	163	329	302	154	0	66.5612
contig00013	76913	77522	Gene1895	106656	+	ATG	606	104	216	186	100	0	66.3366
contig00013	77518	79102	Gene1896	106656	+	ATG	1581	273	542	532	234	0	67.9317
contig00013	79453	79936	Gene1897	106656	+	ATG	480	124	144	115	97	0	53.9583
contig00013	79978	80608	Gene1898	106656	-	ATG	627	149	164	172	142	0	53.5885
contig00013	80838	81252	Gene1899	106656	-	ATG	411	90	130	127	64	0	62.5304
contig00013	81551	82343	Gene1900	106656	+	ATG	789	176	240	226	147	0	59.0621
contig00013	82866	84528	Gene1901	106656	+	ATG	1659	324	521	494	320	0	61.1814
contig00013	84651	84900	Gene1902	106656	+	GTG	246	58	69	72	47	0	57.3171
contig00013	84957	85881	Gene1903	106656	-	GTG	921	162	268	308	183	0	62.5407
contig00013	86318	87791	Gene1904	106656	+	TTG	1470	310	440	434	286	0	59.4558
contig00013	87853	88261	Gene1905	106656	+	ATG	405	106	109	119	71	0	56.2963
contig00013	88376	89084	Gene1906	106656	-	ATG	705	141	196	223	145	0	59.4326
contig00013	89180	89801	Gene1907	106656	-	ATG	618	116	192	194	116	0	62.4595
contig00013	89902	91339	Gene1908	106656	+	ATG	1434	260	489	436	249	0	64.5049
contig00013	91538	92507	Gene1909	106656	+	GTG	966	213	314	264	175	0	59.8344
contig00013	92549	92990	Gene1910	106656	-	ATG	438	102	114	140	82	0	57.9909
contig00013	93216	94146	Gene1911	106656	+	ATG	927	201	287	273	166	0	60.4099
contig00013	94247	94739	Gene1912	106656	-	ATG	489	113	131	142	103	0	55.8282
contig00013	94886	96713	Gene1913	106656	+	ATG	1824	336	659	524	305	0	64.8575
contig00013	96709	98446	Gene1914	106656	+	ATG	1734	339	632	491	272	0	64.7636
contig00013	98503	100111	Gene1915	106656	+	ATG	1605	311	559	476	259	0	64.486
contig00013	100156	100618	Gene1916	106656	-	ATG	459	79	128	162	90	0	63.1808
contig00013	100665	101616	Gene1917	106656	-	ATG	948	159	287	330	172	0	65.0844
contig00013	101724	102522	Gene1918	106656	+	ATG	795	150	279	234	132	0	64.5283
contig00013	102582	103959	Gene1919	106656	-	ATG	1374	265	431	431	247	0	62.7365
contig00013	104079	104706	Gene1920	106656	-	ATG	624	121	191	208	104	0	63.9423
contig00013	104824	106414	Gene1921	106656	-	ATG	1587	292	472	525	298	0	62.8229
contig00014	29	2006	Gene1922	101622	-	ATG	1974	422	686	578	288	0	64.0324
contig00014	2072	3227	Gene1923	101622	-	ATG	1152	247	378	363	164	0	64.3229
contig00014	3238	4348	Gene1924	101622	-	ATG	1107	206	371	347	183	0	64.86
contig00014	4360	5056	Gene1925	101622	-	ATG	693	125	243	211	114	0	65.5123
contig00014	5101	5887	Gene1926	101622	-	ATG	783	161	277	213	132	0	62.5798
contig00014	5934	6675	Gene1927	101622	-	GTG	738	150	231	246	111	0	64.6341
contig00014	6904	7090	Gene1928	101622	-	ATG	183	31	54	66	32	0	65.5738
contig00014	7162	8518	Gene1929	101622	-	ATG	1353	293	449	388	223	0	61.8625
contig00014	8549	9254	Gene1930	101622	-	ATG	702	163	218	210	111	0	60.9687
contig00014	9269	9713	Gene1931	101622	-	ATG	441	106	142	128	65	0	61.2245
contig00014	9715	10123	Gene1932	101622	-	ATG	405	97	137	115	56	0	62.2222
contig00014	10428	11241	Gene1933	101622	-	TTG	810	156	242	258	154	0	61.7284
contig00014	11307	12225	Gene1934	101622	-	ATG	915	193	263	297	162	0	61.2022
contig00014	12344	13067	Gene1935	101622	+	TTG	720	126	231	245	118	0	66.1111
contig00014	13228	13537	Gene1936	101622	+	ATG	306	73	98	97	38	0	63.7255
contig00014	13586	14054	Gene1937	101622	+	ATG	465	104	152	136	73	0	61.9355
contig00014	14135	14879	Gene1938	101622	+	GTG	741	162	230	216	133	0	60.1889
contig00014	15779	17120	Gene1939	101622	-	ATG	1338	181	377	484	296	0	64.3498
contig00014	17248	18571	Gene1940	101622	-	ATG	1320	232	459	414	215	0	66.1364
contig00014	18707	19193	Gene1941	101622	-	ATG	483	98	141	152	92	0	60.6625
contig00014	19391	20624	Gene1942	101622	+	ATG	1230	233	434	362	201	0	64.7154
contig00014	20625	21684	Gene1943	101622	+	ATG	1056	203	365	315	173	0	64.3939
contig00014	21684	22956	Gene1944	101622	+	ATG	1269	251	420	418	180	0	66.0362
contig00014	22958	24338	Gene1945	101622	+	ATG	1377	240	447	469	221	0	66.5214
contig00014	24448	25447	Gene1946	101622	-	ATG	996	196	296	327	177	0	62.5502
contig00014	25853	26324	Gene1947	101622	-	GTG	468	81	141	167	79	0	65.812
contig00014	26801	27119	Gene1948	101622	+	ATG	315	64	102	93	56	0	61.9048
contig00014	27256	28699	Gene1949	101622	-	ATG	1440	274	425	465	276	0	61.8056
contig00014	29766	29955	Gene1950	101622	-	ATG	186	45	47	61	33	0	58.0645
contig00014	30121	31357	Gene1951	101622	-	ATG	1233	260	382	380	211	0	61.8005
contig00014	31441	34066	Gene1952	101622	-	ATG	2622	524	842	848	408	0	64.4546
contig00014	34486	35494	Gene1953	101622	-	ATG	1005	191	314	322	178	0	63.2836
contig00014	35504	35795	Gene1954	101622	-	ATG	288	61	87	93	47	0	62.5
contig00014	35809	37159	Gene1955	101622	-	ATG	1347	258	426	438	225	0	64.1425
contig00014	37182	38646	Gene1956	101622	-	ATG	1461	244	505	476	236	0	67.1458
contig00014	38646	39675	Gene1957	101622	-	ATG	1026	190	346	321	169	0	65.0097
contig00014	39753	40773	Gene1958	101622	-	ATG	1017	174	331	321	191	0	64.1101
contig00014	40905	42126	Gene1959	101622	-	ATG	1218	225	401	385	207	0	64.532
contig00014	42463	43444	Gene1960	101622	-	ATG	978	157	289	350	182	0	65.3374
contig00014	43542	44307	Gene1961	101622	-	ATG	762	153	236	248	125	0	63.5171
contig00014	44329	45028	Gene1962	101622	-	ATG	696	111	231	209	145	0	63.2184
contig00014	45024	45714	Gene1963	101622	-	ATG	687	101	211	222	153	0	63.0277
contig00014	45802	46588	Gene1964	101622	-	ATG	783	178	243	224	138	0	59.6424
contig00014	47095	49057	Gene1965	101622	-	ATG	1959	375	633	611	340	0	63.5018
contig00014	49454	49709	Gene1966	101622	+	ATG	252	59	66	76	51	0	56.3492
contig00014	49802	51362	Gene1967	101622	-	ATG	1557	269	419	550	319	0	62.2351
contig00014	51617	52406	Gene1968	101622	+	ATG	786	170	272	210	134	0	61.3232
contig00014	52445	52802	Gene1969	101622	+	ATG	354	82	110	110	52	0	62.1469
contig00014	53225	54413	Gene1970	101622	+	ATG	1185	141	390	416	238	0	68.0169
contig00014	54450	57471	Gene1971	101622	-	ATG	3018	532	1020	990	476	0	66.6004
contig00014	57623	58508	Gene1972	101622	+	ATG	882	153	302	284	143	0	66.4399
contig00014	58596	60000	Gene1973	101622	-	ATG	1401	218	426	448	309	0	62.384
contig00014	60659	61727	Gene1974	101622	-	ATG	1065	209	337	368	151	0	66.1972
contig00014	61921	62692	Gene1975	101622	-	ATG	768	144	226	268	130	0	64.3229
contig00014	62678	63533	Gene1976	101622	-	GTG	852	158	258	287	149	0	63.9671
contig00014	63529	64195	Gene1977	101622	-	ATG	663	123	213	208	119	0	63.4992
contig00014	64172	65033	Gene1978	101622	-	ATG	858	148	283	291	136	0	66.8998
contig00014	65100	65694	Gene1979	101622	+	GTG	591	94	194	169	134	0	61.4213
contig00014	65695	65995	Gene1980	101622	+	ATG	297	56	102	93	46	0	65.6566
contig00014	66139	66817	Gene1981	101622	+	ATG	675	117	239	218	101	0	67.7037
contig00014	66918	67335	Gene1982	101622	+	ATG	414	98	143	129	44	0	65.7005
contig00014	67399	68734	Gene1983	101622	+	TTG	1332	225	446	451	210	0	67.3423
contig00014	68880	69438	Gene1984	101622	-	ATG	555	88	182	194	91	0	67.7477
contig00014	69540	70995	Gene1985	101622	+	ATG	1452	211	485	438	318	0	63.5675
contig00014	70951	71971	Gene1986	101622	-	GTG	1017	170	336	336	175	0	66.0767
contig00014	72156	72468	Gene1987	101622	+	ATG	309	51	92	87	79	0	57.9288
contig00014	72488	73301	Gene1988	101622	-	ATG	810	143	244	266	157	0	62.963
contig00014	73429	74200	Gene1989	101622	+	ATG	768	110	256	274	128	0	69.0104
contig00014	74312	75203	Gene1990	101622	+	ATG	888	91	317	305	175	0	70.045
contig00014	75203	75485	Gene1991	101622	-	ATG	279	52	89	93	45	0	65.233
contig00014	75552	77739	Gene1992	101622	+	ATG	2184	405	729	685	365	0	64.7436
contig00014	77772	78210	Gene1993	101622	-	ATG	435	72	145	155	63	0	68.9655
contig00014	78360	80508	Gene1994	101622	-	ATG	2145	357	715	719	354	0	66.8531
contig00014	80753	81341	Gene1995	101622	+	ATG	585	119	199	176	91	0	64.1026
contig00014	81348	81714	Gene1996	101622	+	GTG	363	50	123	106	84	0	63.0854
contig00014	82024	83383	Gene1997	101622	+	ATG	1356	302	457	405	192	0	63.5693
contig00014	83425	84025	Gene1998	101622	-	ATG	597	92	202	204	99	0	68.0067
[truncated: 2,639 more rows]

## Sheet: Table S5C
Table S5C. Predicted protein-coding genes in CPCRI-3
Contig number	Start	End	GeneID	ContigLength (bp)	strand	start_codon	Gene_Length(bp)	Total_A	Total_C	Total_G	Total_T	Total_N	GC (%)
contig00001	492	1572	Gene1	529776	+	ATG	1077	242	310	331	194	0	59.5172
contig00001	1568	2951	Gene2	529776	+	ATG	1380	270	414	435	261	0	61.5217
contig00001	2962	3622	Gene3	529776	+	ATG	657	140	186	207	124	0	59.8174
contig00001	3637	4234	Gene4	529776	+	ATG	594	126	166	177	125	0	57.7441
contig00001	4374	5223	Gene5	529776	+	ATG	846	144	246	238	218	0	57.2104
contig00001	5392	9295	Gene6	529776	-	ATG	3900	888	1104	1181	727	0	58.5897
contig00001	9499	10105	Gene7	529776	+	ATG	603	135	165	167	136	0	55.058
contig00001	10154	10427	Gene8	529776	-	ATG	270	72	50	79	69	0	47.7778
contig00001	11131	11425	Gene9	529776	+	ATG	291	85	58	69	79	0	43.6426
contig00001	11520	12387	Gene10	529776	-	ATG	864	177	224	255	208	0	55.4398
contig00001	13232	13451	Gene11	529776	-	ATG	216	83	41	42	50	0	38.4259
contig00001	13709	14210	Gene12	529776	-	GTG	498	142	100	117	139	0	43.5743
contig00001	14941	15808	Gene13	529776	+	ATG	864	278	156	176	254	0	38.4259
contig00001	15913	17107	Gene14	529776	-	ATG	1191	333	235	264	359	0	41.8976
contig00001	17103	17790	Gene15	529776	-	ATG	684	182	156	163	183	0	46.6374
contig00001	18754	19228	Gene16	529776	-	ATG	471	135	96	105	135	0	42.6752
contig00001	19428	20316	Gene17	529776	+	ATG	885	196	201	215	273	0	47.0056
contig00001	20562	23493	Gene18	529776	+	ATG	2928	703	675	767	783	0	49.2486
contig00001	23607	24048	Gene19	529776	+	ATG	438	134	77	100	127	0	40.411
contig00001	24192	24453	Gene20	529776	-	ATG	258	73	47	59	79	0	41.0853
contig00001	24853	25588	Gene21	529776	-	GTG	732	194	169	177	192	0	47.2678
contig00001	26155	26629	Gene22	529776	+	ATG	471	95	131	137	108	0	56.9002
contig00001	26815	27934	Gene23	529776	-	ATG	1116	269	245	318	284	0	50.448
contig00001	28450	29791	Gene24	529776	-	ATG	1338	320	333	391	294	0	54.1106
contig00001	29896	31246	Gene25	529776	-	ATG	1347	271	290	386	400	0	50.1856
contig00001	31292	32240	Gene26	529776	-	ATG	945	204	258	262	221	0	55.0265
contig00001	32416	33235	Gene27	529776	+	ATG	816	204	190	192	230	0	46.8137
contig00001	33257	34112	Gene28	529776	-	ATG	852	194	217	252	189	0	55.0469
contig00001	34108	34567	Gene29	529776	-	ATG	456	102	119	140	95	0	56.7982
contig00001	34563	35121	Gene30	529776	-	ATG	555	126	136	156	137	0	52.6126
contig00001	35117	37070	Gene31	529776	-	ATG	1950	291	535	617	507	0	59.0769
contig00001	37066	37525	Gene32	529776	-	ATG	456	103	128	131	94	0	56.7982
contig00001	37508	37736	Gene33	529776	-	ATG	225	35	63	74	53	0	60.8889
contig00001	37732	38467	Gene34	529776	-	ATG	732	128	197	223	184	0	57.377
contig00001	38513	39167	Gene35	529776	-	ATG	651	83	181	225	162	0	62.3656
contig00001	39166	39790	Gene36	529776	-	ATG	621	117	178	191	135	0	59.4203
contig00001	39921	41193	Gene37	529776	-	ATG	1269	289	355	372	253	0	57.2892
contig00001	41196	42966	Gene38	529776	-	ATG	1767	427	488	479	373	0	54.7255
contig00001	43002	43617	Gene39	529776	-	ATG	612	157	167	145	143	0	50.9804
contig00001	44236	45169	Gene40	529776	-	GTG	930	224	187	220	299	0	43.7634
contig00001	45243	45477	Gene41	529776	-	GTG	231	59	48	65	59	0	48.9177
contig00001	45685	46588	Gene42	529776	+	ATG	900	225	191	241	243	0	48
contig00001	46695	47607	Gene43	529776	-	ATG	909	149	275	309	176	0	64.2464
contig00001	47726	49043	Gene44	529776	+	ATG	1314	262	396	417	239	0	61.8721
contig00001	49011	49254	Gene45	529776	-	ATG	240	44	72	71	53	0	59.5833
contig00001	49542	50217	Gene46	529776	-	ATG	672	159	149	181	183	0	49.1071
contig00001	50363	51161	Gene47	529776	-	ATG	795	233	178	186	198	0	45.7862
contig00001	51517	51910	Gene48	529776	-	ATG	390	112	82	108	88	0	48.7179
contig00001	52328	52781	Gene49	529776	-	ATG	450	116	87	132	115	0	48.6667
contig00001	53018	53975	Gene50	529776	+	ATG	954	231	238	244	241	0	50.5241
contig00001	54052	56008	Gene51	529776	-	ATG	1953	518	456	479	500	0	47.8751
contig00001	56024	56519	Gene52	529776	-	ATG	492	131	110	124	127	0	47.561
contig00001	56806	57172	Gene53	529776	-	ATG	363	80	91	105	87	0	53.9945
contig00001	57251	57590	Gene54	529776	-	ATG	336	79	83	90	84	0	51.4881
contig00001	57586	58795	Gene55	529776	-	ATG	1206	213	314	408	271	0	59.8673
contig00001	58804	59704	Gene56	529776	-	ATG	897	214	239	249	195	0	54.4036
contig00001	59714	60932	Gene57	529776	-	ATG	1215	227	306	321	361	0	51.6049
contig00001	61215	63030	Gene58	529776	+	ATG	1812	350	522	501	439	0	56.457
contig00001	63026	64358	Gene59	529776	+	ATG	1329	273	419	370	267	0	59.3679
contig00001	64354	65902	Gene60	529776	+	ATG	1545	373	456	406	310	0	55.7929
contig00001	65886	67281	Gene61	529776	+	ATG	1392	268	440	416	268	0	61.4943
contig00001	67277	67712	Gene62	529776	+	ATG	432	83	135	128	86	0	60.8796
contig00001	67714	70387	Gene63	529776	+	ATG	2670	564	791	808	507	0	59.8876
contig00001	70376	72578	Gene64	529776	+	ATG	2199	480	663	657	399	0	60.0273
contig00001	72661	73258	Gene65	529776	-	GTG	594	132	138	206	118	0	57.9125
contig00001	73268	74195	Gene66	529776	-	ATG	924	174	252	290	208	0	58.658
contig00001	74291	75614	Gene67	529776	-	ATG	1320	295	372	389	264	0	57.6515
contig00001	75640	76849	Gene68	529776	-	ATG	1206	210	355	408	233	0	63.267
contig00001	76845	77268	Gene69	529776	-	ATG	420	100	132	113	75	0	58.3333
contig00001	77257	78685	Gene70	529776	-	ATG	1425	264	410	486	265	0	62.8772
contig00001	78687	79473	Gene71	529776	-	ATG	783	143	226	262	152	0	62.3244
contig00001	79475	80243	Gene72	529776	-	ATG	765	142	240	246	137	0	63.5294
contig00001	80239	81310	Gene73	529776	-	ATG	1068	224	310	347	187	0	61.5169
contig00001	81317	81815	Gene74	529776	-	ATG	495	90	172	138	95	0	62.6263
contig00001	81829	82576	Gene75	529776	-	ATG	744	147	210	249	138	0	61.6935
contig00001	82584	82872	Gene76	529776	-	ATG	285	64	85	81	55	0	58.2456
contig00001	82883	83813	Gene77	529776	-	GTG	927	217	258	292	160	0	59.3312
contig00001	84097	86143	Gene78	529776	+	ATG	2043	411	612	641	379	0	61.3314
contig00001	86318	88595	Gene79	529776	+	ATG	2274	562	627	661	424	0	56.6403
contig00001	88738	89461	Gene80	529776	+	ATG	720	182	186	169	183	0	49.3056
contig00001	89492	90992	Gene81	529776	-	ATG	1497	288	444	476	289	0	61.4562
contig00001	91228	92137	Gene82	529776	+	ATG	906	208	256	259	183	0	56.8433
contig00001	92137	92458	Gene83	529776	-	ATG	318	78	85	102	53	0	58.805
contig00001	92465	92657	Gene84	529776	-	ATG	189	50	50	53	36	0	54.4974
contig00001	92653	95293	Gene85	529776	-	ATG	2637	554	771	787	525	0	59.0823
contig00001	95607	96597	Gene86	529776	+	ATG	987	226	267	280	214	0	55.4205
contig00001	96730	97144	Gene87	529776	+	ATG	411	115	104	114	78	0	53.0414
contig00001	97144	97411	Gene88	529776	-	ATG	264	47	74	87	56	0	60.9848
contig00001	97679	101204	Gene89	529776	+	ATG	3522	716	1037	1060	709	0	59.54
contig00001	101567	102677	Gene90	529776	+	ATG	1107	291	275	289	252	0	50.9485
contig00001	102865	103078	Gene91	529776	+	ATG	210	51	47	52	60	0	47.1429
contig00001	103115	103538	Gene92	529776	-	ATG	420	82	110	131	97	0	57.381
contig00001	104322	105258	Gene93	529776	+	ATG	933	241	246	251	195	0	53.269
contig00001	105301	106675	Gene94	529776	-	GTG	1371	288	394	409	280	0	58.5704
contig00001	107160	108144	Gene95	529776	-	GTG	981	201	246	307	227	0	56.371
contig00001	108266	109295	Gene96	529776	-	TTG	1026	267	263	294	202	0	54.2885
contig00001	110187	111420	Gene97	529776	+	ATG	1230	281	354	319	276	0	54.7154
contig00001	111494	113111	Gene98	529776	-	ATG	1614	388	457	448	321	0	56.0719
contig00001	113296	114010	Gene99	529776	+	ATG	711	132	218	216	145	0	61.0408
contig00001	114000	114966	Gene100	529776	-	ATG	963	176	288	319	180	0	63.0322
contig00001	115071	115578	Gene101	529776	+	ATG	504	111	141	136	116	0	54.9603
contig00001	115622	117164	Gene102	529776	-	ATG	1539	338	425	441	335	0	56.2703
contig00001	117276	118332	Gene103	529776	-	ATG	1053	202	304	343	204	0	61.4435
contig00001	118328	119726	Gene104	529776	-	ATG	1395	282	400	404	309	0	57.6344
contig00001	119834	120053	Gene105	529776	-	ATG	216	51	63	64	38	0	58.7963
contig00001	120067	120427	Gene106	529776	-	ATG	357	67	84	109	97	0	54.0616
contig00001	120426	120651	Gene107	529776	-	ATG	222	50	59	57	56	0	52.2523
contig00001	120708	121377	Gene108	529776	-	ATG	666	193	161	191	121	0	52.8529
contig00001	121528	122518	Gene109	529776	+	ATG	987	221	278	276	212	0	56.1297
contig00001	122606	124247	Gene110	529776	+	ATG	1638	328	479	460	371	0	57.326
contig00001	124243	125209	Gene111	529776	+	GTG	963	166	263	266	268	0	54.9325
contig00001	125195	126086	Gene112	529776	+	ATG	888	123	257	286	222	0	61.1486
contig00001	126085	127078	Gene113	529776	+	ATG	990	235	271	275	209	0	55.1515
contig00001	127079	127886	Gene114	529776	+	ATG	804	181	211	228	184	0	54.602
contig00001	128011	128800	Gene115	529776	+	ATG	786	169	218	221	178	0	55.8524
contig00001	128970	129960	Gene116	529776	+	ATG	987	182	326	278	201	0	61.1955
contig00001	130047	131982	Gene117	529776	+	ATG	1932	435	558	541	398	0	56.8841
contig00001	132305	134297	Gene118	529776	+	ATG	1989	441	527	558	463	0	54.55
contig00001	134293	135163	Gene119	529776	-	ATG	867	173	215	274	205	0	56.4014
contig00001	135355	135538	Gene120	529776	+	ATG	180	45	45	47	43	0	51.1111
contig00001	135626	136379	Gene121	529776	+	ATG	750	188	190	220	152	0	54.6667
contig00001	136649	136868	Gene122	529776	+	ATG	216	43	53	66	54	0	55.0926
contig00001	136937	137264	Gene123	529776	-	ATG	324	94	69	99	62	0	51.8519
contig00001	137263	138001	Gene124	529776	-	ATG	735	146	209	211	169	0	57.1429
contig00001	138188	139358	Gene125	529776	-	ATG	1167	278	295	342	252	0	54.5844
contig00001	139364	139673	Gene126	529776	-	GTG	306	66	68	81	91	0	48.6928
contig00001	139824	140589	Gene127	529776	-	ATG	762	150	208	232	172	0	57.7428
contig00001	140765	141356	Gene128	529776	+	ATG	588	134	151	177	126	0	55.7823
contig00001	141405	144081	Gene129	529776	-	ATG	2673	580	731	811	551	0	57.688
contig00001	144487	144658	Gene130	529776	-	ATG	168	50	43	45	30	0	52.381
contig00001	145127	146102	Gene131	529776	-	ATG	972	215	264	253	240	0	53.1893
contig00001	146289	148887	Gene132	529776	-	ATG	2595	669	663	741	522	0	54.104
contig00001	149285	149537	Gene133	529776	+	ATG	249	68	63	63	55	0	50.6024
contig00001	149568	150615	Gene134	529776	-	GTG	1044	270	252	308	214	0	53.6398
contig00001	150862	151624	Gene135	529776	+	GTG	759	164	217	214	164	0	56.7852
contig00001	151620	152211	Gene136	529776	+	ATG	588	136	147	182	123	0	55.9524
contig00001	152243	153119	Gene137	529776	-	ATG	873	194	238	276	165	0	58.8774
contig00001	153221	153842	Gene138	529776	-	ATG	618	147	155	172	144	0	52.9126
contig00001	153838	154618	Gene139	529776	-	ATG	777	187	205	231	154	0	56.1133
contig00001	154998	156561	Gene140	529776	+	ATG	1560	319	477	435	329	0	58.4615
contig00001	156560	158156	Gene141	529776	+	ATG	1593	325	474	472	322	0	59.3848
contig00001	158159	159518	Gene142	529776	+	ATG	1356	273	379	412	292	0	58.3333
contig00001	159528	160722	Gene143	529776	+	ATG	1191	269	332	357	233	0	57.8505
contig00001	160721	161528	Gene144	529776	+	ATG	804	163	237	226	178	0	57.5871
contig00001	161688	162900	Gene145	529776	+	ATG	1209	220	324	359	306	0	56.493
contig00001	162896	163130	Gene146	529776	+	ATG	231	58	57	62	54	0	51.5152
contig00001	163161	163794	Gene147	529776	-	ATG	630	139	158	191	142	0	55.3968
contig00001	164134	164878	Gene148	529776	+	ATG	741	119	188	216	218	0	54.5209
contig00001	164932	165472	Gene149	529776	+	ATG	537	105	120	141	171	0	48.6034
contig00001	165658	167845	Gene150	529776	+	ATG	2184	580	573	598	433	0	53.6172
contig00001	167945	168341	Gene151	529776	+	ATG	393	87	97	120	89	0	55.2163
contig00001	168379	169036	Gene152	529776	-	GTG	654	158	193	190	113	0	58.5627
contig00001	169326	169623	Gene153	529776	+	GTG	294	57	78	89	70	0	56.8027
contig00001	169704	170289	Gene154	529776	-	GTG	582	123	120	159	180	0	47.9381
contig00001	170622	170910	Gene155	529776	+	GTG	285	61	82	64	78	0	51.2281
contig00001	170952	172413	Gene156	529776	+	ATG	1458	274	416	432	336	0	58.1619
contig00001	172446	172776	Gene157	529776	+	ATG	327	79	81	89	78	0	51.9878
contig00001	172821	173826	Gene158	529776	-	ATG	1002	223	270	302	207	0	57.0858
contig00001	173822	174836	Gene159	529776	-	ATG	1011	221	269	299	222	0	56.182
contig00001	174847	175756	Gene160	529776	-	ATG	906	149	237	278	242	0	56.8433
contig00001	175770	176691	Gene161	529776	-	ATG	918	189	234	229	266	0	50.4357
contig00001	176776	178408	Gene162	529776	-	ATG	1629	448	422	407	352	0	50.8901
contig00001	179181	179829	Gene163	529776	-	GTG	645	137	153	168	187	0	49.7674
contig00001	180305	182981	Gene164	529776	+	ATG	2673	669	715	670	619	0	51.8144
contig00001	183055	183670	Gene165	529776	-	ATG	612	139	149	173	151	0	52.6144
contig00001	184193	184607	Gene166	529776	+	ATG	411	136	90	101	84	0	46.472
contig00001	184772	185681	Gene167	529776	-	ATG	906	238	203	246	219	0	49.5585
contig00001	185880	186894	Gene168	529776	-	ATG	1011	235	253	265	258	0	51.2364
contig00001	186987	187755	Gene169	529776	-	GTG	765	162	213	211	179	0	55.4248
contig00001	188102	188462	Gene170	529776	+	ATG	357	85	86	96	90	0	50.9804
contig00001	188509	189352	Gene171	529776	+	ATG	840	195	203	218	224	0	50.119
contig00001	190526	190913	Gene172	529776	-	ATG	384	77	88	130	89	0	56.7708
contig00001	191019	191916	Gene173	529776	+	ATG	894	156	238	257	243	0	55.3691
contig00001	191912	192590	Gene174	529776	-	ATG	675	112	185	214	164	0	59.1111
contig00001	192589	193300	Gene175	529776	-	ATG	708	153	190	216	149	0	57.3446
contig00001	193296	194832	Gene176	529776	-	ATG	1533	377	409	448	299	0	55.9035
contig00001	194828	198572	Gene177	529776	-	ATG	3741	870	1056	1077	738	0	57.0168
contig00001	198954	200352	Gene178	529776	-	ATG	1395	228	366	407	394	0	55.4122
contig00001	200660	202457	Gene179	529776	+	ATG	1794	390	517	528	359	0	58.2497
contig00001	202449	203100	Gene180	529776	+	ATG	648	152	170	193	133	0	56.0185
contig00001	203100	204507	Gene181	529776	-	ATG	1404	299	392	437	276	0	59.0456
contig00001	204582	207132	Gene182	529776	-	ATG	2547	446	770	876	455	0	64.625
contig00001	207128	211115	Gene183	529776	-	ATG	3984	769	1153	1314	748	0	61.9227
contig00001	211124	211913	Gene184	529776	-	ATG	786	157	233	247	149	0	61.0687
contig00001	211922	212804	Gene185	529776	-	ATG	879	142	266	264	207	0	60.2958
contig00001	212805	214053	Gene186	529776	-	ATG	1245	254	379	391	221	0	61.8474
contig00001	214285	215464	Gene187	529776	-	ATG	1176	243	358	352	223	0	60.3741
contig00001	215537	215891	Gene188	529776	+	ATG	351	79	89	110	73	0	56.6952
contig00001	215998	217783	Gene189	529776	+	ATG	1782	366	551	548	317	0	61.6723
contig00001	217994	218237	Gene190	529776	+	ATG	240	61	54	70	55	0	51.6667
contig00001	218268	218964	Gene191	529776	-	GTG	693	124	196	223	150	0	60.4618
contig00001	219161	219392	Gene192	529776	-	ATG	228	70	52	69	37	0	53.0702
contig00001	219662	220757	Gene193	529776	+	ATG	1092	192	322	305	273	0	57.4176
contig00001	220808	221663	Gene194	529776	-	ATG	852	188	232	247	185	0	56.2207
contig00001	221699	222509	Gene195	529776	-	ATG	807	191	203	232	181	0	53.9033
contig00001	222511	222901	Gene196	529776	-	ATG	387	70	94	109	114	0	52.4548
contig00001	222897	223728	Gene197	529776	-	ATG	828	153	259	263	153	0	63.0435
contig00001	223727	224810	Gene198	529776	-	ATG	1080	231	308	342	199	0	60.1852
contig00001	224852	226109	Gene199	529776	-	ATG	1254	295	353	362	244	0	57.0175
contig00001	226309	226921	Gene200	529776	+	ATG	609	151	174	171	113	0	56.6502
contig00001	226920	227787	Gene201	529776	+	ATG	864	162	233	273	196	0	58.5648
contig00001	227912	228860	Gene202	529776	+	GTG	945	195	269	248	233	0	54.709
contig00001	228971	230657	Gene203	529776	+	ATG	1683	270	500	522	391	0	60.7249
contig00001	230651	231686	Gene204	529776	-	ATG	1032	225	291	318	198	0	59.0116
contig00001	231802	232078	Gene205	529776	-	ATG	273	60	74	75	64	0	54.5788
contig00001	232351	232936	Gene206	529776	+	GTG	582	137	157	164	124	0	55.1546
contig00001	233062	234157	Gene207	529776	+	ATG	1092	279	271	324	218	0	54.4872
contig00001	234215	236192	Gene208	529776	-	ATG	1974	490	532	559	393	0	55.2685
contig00001	236220	237279	Gene209	529776	-	ATG	1056	268	292	290	206	0	55.1136
contig00001	237546	239835	Gene210	529776	+	ATG	2286	494	702	661	429	0	59.6238
contig00001	239974	240673	Gene211	529776	+	TTG	696	114	203	207	172	0	58.908
contig00001	240755	241775	Gene212	529776	-	ATG	1017	181	300	343	193	0	63.2252
contig00001	241989	243192	Gene213	529776	-	ATG	1200	167	354	393	286	0	62.25
contig00001	243307	244264	Gene214	529776	+	ATG	954	176	272	311	195	0	61.1111
contig00001	244316	245066	Gene215	529776	-	ATG	747	165	195	230	157	0	56.8942
contig00001	245207	245993	Gene216	529776	-	ATG	783	196	196	231	160	0	54.5338
contig00001	246220	247897	Gene217	529776	+	ATG	1674	376	484	499	315	0	58.7216
contig00001	247935	248190	Gene218	529776	-	ATG	252	27	56	85	84	0	55.9524
contig00001	248394	249126	Gene219	529776	+	GTG	729	157	192	212	168	0	55.4184
contig00001	249162	249774	Gene220	529776	-	GTG	609	155	141	186	127	0	53.6946
contig00001	249886	250801	Gene221	529776	+	ATG	912	184	265	271	192	0	58.7719
contig00001	250898	252632	Gene222	529776	+	TTG	1731	275	473	537	446	0	58.3478
contig00001	253097	254168	Gene223	529776	-	ATG	1068	213	298	336	221	0	59.3633
contig00001	254181	255480	Gene224	529776	-	ATG	1296	264	368	411	253	0	60.108
contig00001	255803	257336	Gene225	529776	+	ATG	1530	381	408	408	333	0	53.3333
contig00001	257367	258087	Gene226	529776	-	ATG	717	162	212	190	153	0	56.0669
contig00001	258283	259822	Gene227	529776	+	GTG	1536	254	418	449	415	0	56.4453
contig00001	260017	260497	Gene228	529776	+	ATG	477	74	130	146	127	0	57.8616
contig00001	260539	260980	Gene229	529776	-	ATG	438	108	106	122	102	0	52.0548
contig00001	261074	261734	Gene230	529776	-	ATG	657	159	160	190	148	0	53.2725
contig00001	261780	262056	Gene231	529776	-	ATG	273	82	64	61	66	0	45.7875
contig00001	262180	262888	Gene232	529776	+	ATG	705	167	193	191	154	0	54.4681
contig00001	262911	263724	Gene233	529776	+	ATG	810	195	211	224	180	0	53.7037
contig00001	263727	263997	Gene234	529776	+	ATG	267	73	68	70	56	0	51.6854
contig00001	264039	265167	Gene235	529776	-	TTG	1125	239	324	336	226	0	58.6667
contig00001	265241	266927	Gene236	529776	-	TTG	1683	398	464	471	350	0	55.5556
contig00001	267130	267715	Gene237	529776	-	ATG	582	118	160	189	115	0	59.9656
contig00001	267752	268448	Gene238	529776	-	ATG	693	142	187	232	132	0	60.4618
contig00001	268514	270425	Gene239	529776	-	GTG	1908	389	579	561	379	0	59.7484
contig00001	270551	270896	Gene240	529776	+	ATG	342	89	90	95	68	0	54.0936
contig00001	270904	271087	Gene241	529776	-	ATG	180	47	42	58	33	0	55.5556
contig00001	271148	272510	Gene242	529776	+	ATG	1359	263	405	407	284	0	59.7498
contig00001	272513	273092	Gene243	529776	+	GTG	576	102	162	177	135	0	58.8542
contig00001	273275	274640	Gene244	529776	+	GTG	1362	298	358	399	307	0	55.58
contig00001	274771	276370	Gene245	529776	+	ATG	1596	329	466	425	376	0	55.8271
contig00001	276370	277930	Gene246	529776	-	ATG	1557	302	402	469	384	0	55.9409
contig00001	278393	279356	Gene247	529776	+	GTG	960	254	242	266	198	0	52.9167
contig00001	279403	280204	Gene248	529776	+	ATG	798	146	221	222	209	0	55.5138
contig00001	280216	281068	Gene249	529776	+	ATG	849	163	217	250	219	0	55.0059
contig00001	281123	281582	Gene250	529776	+	ATG	456	113	99	111	133	0	46.0526
contig00001	281963	282530	Gene251	529776	+	ATG	564	102	142	172	148	0	55.6738
contig00001	282526	283342	Gene252	529776	-	ATG	813	179	213	248	173	0	56.7036
contig00001	283408	284932	Gene253	529776	-	ATG	1521	343	401	448	329	0	55.8185
contig00001	285346	285556	Gene254	529776	-	ATG	207	59	46	52	50	0	47.343
contig00001	286236	287226	Gene255	529776	-	ATG	987	213	284	255	235	0	54.6099
contig00001	287246	287537	Gene256	529776	-	ATG	288	65	60	87	76	0	51.0417
contig00001	287611	287755	Gene257	529776	-	GTG	141	33	20	39	49	0	41.844
contig00001	287913	288156	Gene258	529776	+	ATG	240	57	54	61	68	0	47.9167
contig00001	288205	288997	Gene259	529776	-	ATG	789	193	178	227	191	0	51.3308
contig00001	289174	290545	Gene260	529776	+	ATG	1368	207	409	387	365	0	58.1871
contig00001	290593	291475	Gene261	529776	-	ATG	879	192	222	254	211	0	54.1524
contig00001	291668	293717	Gene262	529776	-	ATG	2046	510	529	573	434	0	53.8612
contig00001	293736	294423	Gene263	529776	-	ATG	684	178	178	191	137	0	53.9474
contig00001	294520	295018	Gene264	529776	-	ATG	495	111	114	149	121	0	53.1313
contig00001	295344	296433	Gene265	529776	+	TTG	1086	197	293	292	304	0	53.8674
contig00001	296401	299035	Gene266	529776	+	ATG	2631	569	736	765	561	0	57.0506
contig00001	299156	300554	Gene267	529776	+	ATG	1395	287	390	409	309	0	57.276
contig00001	300513	300897	Gene268	529776	+	GTG	381	96	97	97	91	0	50.9186
contig00001	300999	301191	Gene269	529776	+	ATG	189	37	40	58	54	0	51.8519
contig00001	301191	301836	Gene270	529776	-	ATG	642	143	163	179	157	0	53.271
contig00001	301880	302366	Gene271	529776	-	ATG	483	140	82	107	154	0	39.1304
contig00001	303205	303544	Gene272	529776	-	ATG	336	81	88	92	75	0	53.5714
contig00001	303560	304433	Gene273	529776	-	ATG	870	144	219	267	240	0	55.8621
contig00001	304434	304800	Gene274	529776	-	ATG	363	84	111	96	72	0	57.0248
contig00001	304937	305168	Gene275	529776	+	ATG	228	50	70	62	46	0	57.8947
contig00001	305493	306156	Gene276	529776	+	ATG	660	163	176	176	145	0	53.3333
contig00001	306152	308213	Gene277	529776	-	ATG	2058	484	524	594	456	0	54.3246
contig00001	308302	308923	Gene278	529776	-	ATG	618	149	153	197	119	0	56.6343
contig00001	309045	309393	Gene279	529776	-	ATG	345	95	85	106	59	0	55.3623
contig00001	309542	310721	Gene280	529776	+	ATG	1176	209	335	378	254	0	60.6293
contig00001	310765	311407	Gene281	529776	-	ATG	639	140	176	197	126	0	58.3725
contig00001	311446	313258	Gene282	529776	-	ATG	1809	384	506	541	378	0	57.8773
contig00001	313490	314966	Gene283	529776	-	ATG	1473	352	387	429	305	0	55.3971
contig00001	315308	316196	Gene284	529776	+	ATG	885	216	235	230	204	0	52.5424
contig00001	316304	317747	Gene285	529776	+	ATG	1440	335	410	401	294	0	56.3194
contig00001	317793	318765	Gene286	529776	-	ATG	969	221	250	289	209	0	55.6244
contig00001	318883	320203	Gene287	529776	-	GTG	1317	308	361	370	278	0	55.5049
contig00001	320218	321163	Gene288	529776	-	ATG	942	238	242	246	216	0	51.8047
contig00001	321342	321996	Gene289	529776	+	TTG	651	136	191	178	146	0	56.682
contig00001	321992	322778	Gene290	529776	+	ATG	783	114	212	238	219	0	57.4713
contig00001	322817	323828	Gene291	529776	-	ATG	1008	210	274	306	218	0	57.5397
contig00001	323836	324448	Gene292	529776	-	GTG	609	148	155	181	125	0	55.1724
contig00001	324529	325051	Gene293	529776	-	ATG	519	113	141	157	108	0	57.4181
contig00001	325085	325826	Gene294	529776	-	ATG	738	183	189	225	141	0	56.0976
contig00001	325853	326237	Gene295	529776	-	GTG	381	83	104	117	77	0	58.0052
contig00001	326298	328071	Gene296	529776	-	ATG	1770	404	480	521	365	0	56.5537
contig00001	328335	328902	Gene297	529776	+	ATG	564	118	165	170	111	0	59.3972
contig00001	328898	329717	Gene298	529776	+	ATG	816	169	254	216	177	0	57.598
contig00001	329767	330163	Gene299	529776	+	ATG	393	56	87	125	125	0	53.944
contig00001	330203	330947	Gene300	529776	+	ATG	741	158	188	211	184	0	53.8462
contig00001	330943	331915	Gene301	529776	+	ATG	969	197	262	290	220	0	56.9659
contig00001	332060	332804	Gene302	529776	-	ATG	741	161	185	232	163	0	56.2753
contig00001	332889	333450	Gene303	529776	-	ATG	558	109	173	170	106	0	61.4695
contig00001	333623	335357	Gene304	529776	+	GTG	1731	395	488	503	345	0	57.2501
contig00001	335392	336532	Gene305	529776	-	ATG	1137	256	291	355	235	0	56.8162
contig00001	336542	338120	Gene306	529776	-	ATG	1575	310	440	431	394	0	55.3016
contig00001	338377	338908	Gene307	529776	-	ATG	528	91	137	160	140	0	56.25
contig00001	338945	339374	Gene308	529776	-	ATG	426	72	107	124	123	0	54.2254
contig00001	339578	339971	Gene309	529776	-	ATG	390	66	114	127	83	0	61.7949
contig00001	339970	342049	Gene310	529776	-	ATG	2076	387	564	666	459	0	59.2486
contig00001	342041	343067	Gene311	529776	-	GTG	1023	198	272	319	234	0	57.7713
contig00001	343335	343980	Gene312	529776	-	ATG	642	151	172	198	121	0	57.6324
contig00001	343990	344380	Gene313	529776	-	ATG	387	100	91	116	80	0	53.4884
contig00001	344396	345446	Gene314	529776	-	ATG	1047	232	270	335	210	0	57.7841
contig00001	345442	346270	Gene315	529776	-	ATG	825	179	229	250	167	0	58.0606
contig00001	346328	347930	Gene316	529776	-	ATG	1599	372	431	493	303	0	57.7861
contig00001	347974	349642	Gene317	529776	-	ATG	1665	391	482	482	310	0	57.8979
contig00001	349725	350691	Gene318	529776	-	ATG	963	208	306	250	199	0	57.7362
contig00001	350687	353069	Gene319	529776	-	ATG	2379	499	687	727	466	0	59.4367
contig00001	353044	353803	Gene320	529776	-	ATG	756	163	214	236	143	0	59.5238
contig00001	353818	354367	Gene321	529776	-	ATG	546	111	161	163	111	0	59.3407
contig00001	354378	354909	Gene322	529776	-	TTG	528	121	166	137	104	0	57.3864
contig00001	355402	355906	Gene323	529776	-	ATG	501	110	120	154	117	0	54.6906
contig00001	355927	357940	Gene324	529776	-	ATG	2010	448	545	616	401	0	57.7612
contig00001	357950	358880	Gene325	529776	-	ATG	927	225	262	261	179	0	56.4186
contig00001	358876	359764	Gene326	529776	-	GTG	885	193	236	259	197	0	55.9322
contig00001	359887	360466	Gene327	529776	-	ATG	576	136	151	154	135	0	52.9514
contig00001	360468	360723	Gene328	529776	-	ATG	252	67	67	61	57	0	50.7937
contig00001	361611	362040	Gene329	529776	+	ATG	426	109	100	99	118	0	46.7136
contig00001	362059	363484	Gene330	529776	-	ATG	1422	335	358	396	333	0	53.0239
contig00001	363458	364265	Gene331	529776	-	GTG	804	186	204	234	180	0	54.4776
contig00001	364438	365419	Gene332	529776	-	ATG	978	170	261	291	256	0	56.4417
contig00001	365433	366948	Gene333	529776	-	ATG	1512	336	396	447	333	0	55.754
contig00001	367017	368007	Gene334	529776	-	ATG	987	263	236	302	186	0	54.5086
contig00001	368323	368881	Gene335	529776	-	ATG	555	117	139	174	125	0	56.3964
contig00001	369417	369921	Gene336	529776	+	ATG	501	146	120	119	116	0	47.7046
contig00001	370088	371432	Gene337	529776	+	ATG	1341	245	361	387	348	0	55.7793
contig00001	371510	371762	Gene338	529776	-	ATG	249	56	77	62	54	0	55.8233
contig00001	371870	372056	Gene339	529776	-	ATG	183	62	46	38	37	0	45.9016
contig00001	372165	373587	Gene340	529776	+	ATG	1419	229	424	405	361	0	58.4214
contig00001	373628	374267	Gene341	529776	-	ATG	636	159	160	176	141	0	52.8302
contig00001	374516	376694	Gene342	529776	+	GTG	2175	487	610	600	478	0	55.6322
contig00001	376791	377130	Gene343	529776	+	ATG	336	75	95	98	68	0	57.4405
contig00001	377338	377836	Gene344	529776	+	ATG	495	125	126	122	122	0	50.101
contig00001	377874	378114	Gene345	529776	-	ATG	237	57	57	73	50	0	54.8523
contig00001	378180	378522	Gene346	529776	-	ATG	339	80	92	97	70	0	55.7522
contig00001	378772	379984	Gene347	529776	+	GTG	1209	186	331	373	319	0	58.2299
contig00001	380017	380686	Gene348	529776	-	ATG	666	159	160	204	143	0	54.6547
contig00001	381110	382232	Gene349	529776	+	ATG	1119	261	298	340	220	0	57.0152
contig00001	382326	383244	Gene350	529776	+	ATG	915	156	246	261	252	0	55.4098
contig00001	383254	384526	Gene351	529776	+	ATG	1269	190	355	396	328	0	59.1805
contig00001	384522	385398	Gene352	529776	+	ATG	873	188	224	263	198	0	55.7847
contig00001	385394	386111	Gene353	529776	+	ATG	714	147	187	235	145	0	59.1036
contig00001	386632	387181	Gene354	529776	-	ATG	546	90	145	166	145	0	56.9597
contig00001	387237	389070	Gene355	529776	-	GTG	1830	420	496	536	378	0	56.3934
contig00001	389066	389723	Gene356	529776	-	TTG	654	166	164	174	150	0	51.682
contig00001	390190	390415	Gene357	529776	+	ATG	222	62	56	59	45	0	51.8018
contig00001	390483	391059	Gene358	529776	-	GTG	573	157	135	151	130	0	49.9127
contig00001	391428	392181	Gene359	529776	-	ATG	750	177	199	227	147	0	56.8
contig00001	392177	392846	Gene360	529776	-	ATG	666	127	179	189	171	0	55.2553
contig00001	392866	393853	Gene361	529776	-	ATG	984	201	268	306	209	0	58.3333
contig00001	393957	394758	Gene362	529776	-	ATG	798	196	186	248	168	0	54.386
contig00001	394845	395397	Gene363	529776	-	ATG	549	142	142	142	123	0	51.7304
contig00001	395452	396142	Gene364	529776	-	ATG	687	174	158	210	145	0	53.5662
contig00001	396628	397273	Gene365	529776	+	ATG	642	151	163	166	162	0	51.2461
contig00001	397374	397620	Gene366	529776	+	ATG	243	79	45	53	66	0	40.3292
contig00001	397623	398367	Gene367	529776	+	ATG	741	195	183	189	174	0	50.2024
contig00001	398378	399122	Gene368	529776	+	ATG	741	179	191	207	164	0	53.7112
contig00001	399118	399946	Gene369	529776	+	ATG	825	185	222	222	196	0	53.8182
contig00001	399938	400901	Gene370	529776	+	ATG	960	196	264	283	217	0	56.9792
contig00001	400904	402284	Gene371	529776	+	ATG	1377	313	367	362	335	0	52.9412
contig00001	402267	403353	Gene372	529776	+	ATG	1083	256	286	275	266	0	51.8006
contig00001	403336	404584	Gene373	529776	+	ATG	1245	248	337	330	330	0	53.5743
contig00001	404552	405695	Gene374	529776	+	ATG	1140	285	288	276	291	0	49.4737
contig00001	405730	406870	Gene375	529776	-	ATG	1137	279	282	265	311	0	48.1091
contig00001	407127	407952	Gene376	529776	+	ATG	822	235	192	183	212	0	45.6204
contig00001	408036	411393	Gene377	529776	-	GTG	3354	856	768	882	848	0	49.195
contig00001	411438	412806	Gene378	529776	-	ATG	1365	351	330	317	367	0	47.3993
contig00001	413034	413871	Gene379	529776	-	ATG	834	207	247	191	189	0	52.518
contig00001	414248	415667	Gene380	529776	+	ATG	1416	408	369	346	293	0	50.4944
contig00001	415680	416085	Gene381	529776	+	ATG	402	97	93	109	103	0	50.2488
contig00001	416150	416465	Gene382	529776	+	ATG	312	95	71	71	75	0	45.5128
contig00001	416514	418005	Gene383	529776	+	ATG	1488	359	388	420	321	0	54.3011
contig00001	418046	418463	Gene384	529776	-	ATG	414	94	103	130	87	0	56.2802
contig00001	418529	418844	Gene385	529776	-	ATG	312	76	80	94	62	0	55.7692
contig00001	419121	420756	Gene386	529776	+	ATG	1632	385	476	468	303	0	57.8431
contig00001	420748	421744	Gene387	529776	+	ATG	993	234	275	290	194	0	56.8983
contig00001	421736	422447	Gene388	529776	+	ATG	708	144	210	240	114	0	63.5593
contig00001	422446	423817	Gene389	529776	+	ATG	1368	255	421	416	276	0	61.1842
contig00001	423838	424282	Gene390	529776	+	ATG	441	140	112	116	73	0	51.7007
contig00001	424278	425490	Gene391	529776	+	ATG	1209	275	367	368	199	0	60.794
contig00001	425596	426064	Gene392	529776	+	ATG	465	110	132	120	103	0	54.1935
contig00001	426068	427073	Gene393	529776	+	ATG	1002	228	264	279	231	0	54.1916
contig00001	427069	427483	Gene394	529776	+	ATG	411	94	100	129	88	0	55.7178
contig00001	427484	427859	Gene395	529776	+	ATG	372	64	110	119	79	0	61.5591
contig00001	427858	428596	Gene396	529776	+	ATG	735	126	217	193	199	0	55.7823
contig00001	428605	428875	Gene397	529776	+	ATG	267	59	73	68	67	0	52.809
contig00001	428883	429678	Gene398	529776	+	ATG	792	141	228	198	225	0	53.7879
contig00001	430111	430585	Gene399	529776	+	GTG	471	162	81	92	136	0	36.7304
contig00001	430663	430852	Gene400	529776	-	ATG	186	40	39	62	45	0	54.3011
contig00001	430978	431206	Gene401	529776	+	ATG	225	62	51	69	43	0	53.3333
contig00001	431504	432317	Gene402	529776	+	ATG	810	171	220	254	165	0	58.5185
contig00001	432301	433921	Gene403	529776	-	GTG	1617	340	420	484	373	0	55.906
contig00001	434106	434289	Gene404	529776	-	ATG	180	37	39	62	42	0	56.1111
contig00001	434356	435268	Gene405	529776	-	GTG	909	166	225	294	224	0	57.0957
contig00001	435446	436361	Gene406	529776	+	ATG	912	140	249	286	237	0	58.6623
contig00001	436320	436824	Gene407	529776	-	ATG	501	109	135	156	101	0	58.0838
contig00001	436804	438238	Gene408	529776	-	ATG	1431	310	408	393	320	0	55.9748
contig00001	438288	438984	Gene409	529776	-	ATG	693	141	205	195	152	0	57.7201
contig00001	439606	440683	Gene410	529776	+	ATG	1074	281	266	286	241	0	51.3966
contig00001	440813	442412	Gene411	529776	+	ATG	1596	354	430	463	349	0	55.9524
contig00001	442408	443134	Gene412	529776	+	GTG	723	166	192	192	173	0	53.112
contig00001	448372	448939	Gene413	529776	-	ATG	564	179	102	132	151	0	41.4894
contig00001	448938	450594	Gene414	529776	-	ATG	1653	465	375	426	387	0	48.4574
contig00001	450586	451150	Gene415	529776	-	ATG	561	135	146	161	119	0	54.7237
contig00001	451139	452060	Gene416	529776	-	ATG	918	225	227	259	207	0	52.9412
contig00001	452435	453554	Gene417	529776	-	ATG	1116	282	290	334	210	0	55.914
contig00001	453555	453771	Gene418	529776	-	ATG	213	40	58	58	57	0	54.4601
contig00001	453745	454216	Gene419	529776	-	GTG	468	108	120	145	95	0	56.6239
contig00001	454212	456075	Gene420	529776	-	GTG	1860	456	454	595	355	0	56.3978
contig00001	456189	456477	Gene421	529776	-	ATG	285	64	75	77	69	0	53.3333
contig00001	456523	457030	Gene422	529776	-	ATG	504	107	135	156	106	0	57.7381
contig00001	457026	458505	Gene423	529776	-	ATG	1476	315	404	477	280	0	59.6883
contig00001	458543	459167	Gene424	529776	-	ATG	621	155	162	197	107	0	57.81
contig00001	459159	459714	Gene425	529776	-	ATG	552	118	150	161	123	0	56.3406
contig00001	459722	460385	Gene426	529776	-	ATG	660	146	185	188	141	0	56.5152
contig00001	460386	460743	Gene427	529776	-	ATG	354	64	102	117	71	0	61.8644
contig00001	460742	461078	Gene428	529776	-	ATG	333	59	89	113	72	0	60.6607
contig00001	461147	463205	Gene429	529776	-	ATG	2055	435	593	639	388	0	59.9513
contig00001	463197	464718	Gene430	529776	-	ATG	1518	328	409	482	299	0	58.6957
contig00001	464726	464942	Gene431	529776	-	GTG	213	52	53	66	42	0	55.8685
contig00001	464938	467056	Gene432	529776	-	ATG	2115	480	578	644	413	0	57.7778
contig00001	467059	467575	Gene433	529776	-	TTG	513	132	134	139	108	0	53.2164
contig00001	469094	469292	Gene434	529776	-	ATG	195	59	46	42	48	0	45.1282
contig00001	470187	470457	Gene435	529776	-	ATG	267	70	64	80	53	0	53.9326
contig00001	470464	471094	Gene436	529776	-	ATG	627	153	159	179	136	0	53.9075
contig00001	471518	471914	Gene437	529776	-	ATG	393	72	95	117	109	0	53.944
contig00001	472950	473520	Gene438	529776	-	ATG	567	158	126	148	135	0	48.3245
contig00001	473532	474336	Gene439	529776	-	ATG	801	200	187	235	179	0	52.6841
contig00001	474518	474728	Gene440	529776	-	GTG	207	55	48	60	44	0	52.1739
contig00001	474904	475225	Gene441	529776	-	ATG	318	91	67	91	69	0	49.6855
contig00001	475221	475461	Gene442	529776	-	ATG	237	69	59	59	50	0	49.789
contig00001	476216	476717	Gene443	529776	-	ATG	498	141	116	136	105	0	50.6024
contig00001	476713	477640	Gene444	529776	-	ATG	924	274	232	224	194	0	49.3506
contig00001	478004	478466	Gene445	529776	-	ATG	459	115	106	118	120	0	48.8017
contig00001	479213	479624	Gene446	529776	+	GTG	408	115	78	95	120	0	42.402
contig00001	480508	480868	Gene447	529776	+	ATG	357	93	105	88	71	0	54.0616
contig00001	480867	481896	Gene448	529776	+	ATG	1026	278	266	254	228	0	50.6823
contig00001	481882	482377	Gene449	529776	+	ATG	492	126	117	141	108	0	52.439
contig00001	482373	482697	Gene450	529776	+	ATG	321	86	83	80	72	0	50.7788
contig00001	482991	483948	Gene451	529776	+	ATG	954	298	190	246	220	0	45.7023
contig00001	484245	485043	Gene452	529776	+	ATG	795	172	219	222	182	0	55.4717
contig00001	485280	486288	Gene453	529776	-	ATG	1005	246	247	287	225	0	53.1343
contig00001	486605	487556	Gene454	529776	-	GTG	948	200	270	273	205	0	57.2785
contig00001	487652	488570	Gene455	529776	-	ATG	915	189	264	263	199	0	57.5956
contig00001	489084	489612	Gene456	529776	-	ATG	525	131	128	145	121	0	52
contig00001	489654	490608	Gene457	529776	-	ATG	951	265	225	236	225	0	48.4753
contig00001	490591	493126	Gene458	529776	-	ATG	2532	575	696	744	517	0	56.872
contig00001	493160	493835	Gene459	529776	-	ATG	672	177	160	176	159	0	50
contig00001	494167	495481	Gene460	529776	+	ATG	1311	200	391	391	329	0	59.6491
contig00001	495594	497049	Gene461	529776	+	ATG	1452	291	457	406	298	0	59.4353
contig00001	497067	498843	Gene462	529776	+	ATG	1773	357	546	510	360	0	59.5601
contig00001	499052	500516	Gene463	529776	-	TTG	1461	260	380	456	365	0	57.2211
contig00001	500903	501239	Gene464	529776	-	ATG	333	108	78	87	60	0	49.5495
contig00001	501406	502465	Gene465	529776	-	GTG	1056	218	277	296	265	0	54.2614
contig00001	502566	503040	Gene466	529776	-	ATG	471	115	131	127	98	0	54.7771
contig00001	503159	504326	Gene467	529776	-	TTG	1164	264	301	341	258	0	55.1546
contig00001	504535	505960	Gene468	529776	+	GTG	1422	315	405	390	312	0	55.9072
contig00001	505993	506221	Gene469	529776	-	ATG	225	58	52	73	42	0	55.5556
contig00001	506239	507295	Gene470	529776	-	ATG	1053	178	274	319	282	0	56.3153
contig00001	507452	508811	Gene471	529776	-	ATG	1356	247	364	362	383	0	53.5398
contig00001	509082	510012	Gene472	529776	-	ATG	927	216	232	258	221	0	52.8587
contig00001	510050	510875	Gene473	529776	-	ATG	822	179	215	253	175	0	56.9343
contig00001	511243	512143	Gene474	529776	+	ATG	897	191	242	265	199	0	56.5217
contig00001	512142	513453	Gene475	529776	+	ATG	1308	266	402	378	262	0	59.633
contig00001	513449	514511	Gene476	529776	+	ATG	1059	232	301	299	227	0	56.6572
contig00001	514507	515575	Gene477	529776	+	ATG	1065	242	289	295	239	0	54.8357
contig00001	515574	516165	Gene478	529776	+	ATG	588	130	164	166	128	0	56.1224
contig00001	516164	516902	Gene479	529776	+	ATG	735	145	185	243	162	0	58.2313
contig00001	516883	517660	Gene480	529776	+	ATG	774	173	191	247	163	0	56.5891
contig00001	517653	518265	Gene481	529776	+	ATG	609	158	154	164	133	0	52.2167
contig00001	518306	519287	Gene482	529776	-	ATG	978	259	249	240	230	0	50
contig00001	519519	520350	Gene483	529776	-	ATG	828	213	199	188	228	0	46.7391
contig00001	520915	522322	Gene484	529776	-	ATG	1404	356	348	372	328	0	51.2821
contig00001	522484	523861	Gene485	529776	-	ATG	1374	297	391	421	265	0	59.0975
contig00001	523895	524642	Gene486	529776	-	ATG	744	236	138	154	216	0	39.2473
contig00001	524694	525726	Gene487	529776	-	TTG	1029	305	195	244	285	0	42.6628
contig00001	526569	527532	Gene488	529776	-	ATG	960	263	201	232	264	0	45.1042
contig00001	527540	528665	Gene489	529776	-	ATG	1122	307	218	262	335	0	42.7807
contig00002	1004	1271	Gene490	418908	+	ATG	264	61	63	79	61	0	53.7879
contig00002	1274	2432	Gene491	418908	+	ATG	1155	269	295	315	276	0	52.8139
contig00002	2415	5817	Gene492	418908	+	ATG	3399	693	1006	1055	645	0	60.6355
contig00002	5816	7394	Gene493	418908	+	ATG	1575	350	427	498	300	0	58.7302
contig00002	7742	8180	Gene494	418908	+	TTG	435	130	86	86	133	0	39.5402
contig00002	8193	9957	Gene495	418908	+	ATG	1761	346	510	549	356	0	60.1363
contig00002	9956	11012	Gene496	418908	+	ATG	1053	196	305	339	213	0	61.1586
contig00002	10986	11529	Gene497	418908	+	ATG	540	132	151	153	104	0	56.2963
contig00002	11530	11974	Gene498	418908	+	ATG	441	95	138	123	85	0	59.1837
contig00002	11997	13344	Gene499	418908	+	ATG	1344	304	392	401	247	0	59.003
contig00002	13925	15299	Gene500	418908	-	GTG	1371	234	361	412	364	0	56.3822
contig00002	15525	16167	Gene501	418908	+	ATG	639	164	161	176	138	0	52.7387
contig00002	16197	17346	Gene502	418908	-	ATG	1146	263	293	321	269	0	53.5777
contig00002	17642	18839	Gene503	418908	-	GTG	1194	184	359	353	298	0	59.6315
contig00002	18954	19887	Gene504	418908	+	ATG	930	167	268	304	191	0	61.5054
contig00002	19883	20909	Gene505	418908	-	ATG	1023	240	270	296	217	0	55.3275
contig00002	21205	21295	Gene506	418908	+	ATG	87	19	21	18	29	0	44.8276
contig00002	21457	22624	Gene507	418908	+	ATG	1164	178	318	366	302	0	58.7629
contig00002	22661	23243	Gene508	418908	-	ATG	579	152	151	152	124	0	52.3316
contig00002	23365	24157	Gene509	418908	-	GTG	789	225	212	206	146	0	52.9785
contig00002	24492	24840	Gene510	418908	+	ATG	345	86	89	94	76	0	53.0435
contig00002	24882	25533	Gene511	418908	-	ATG	648	134	182	184	148	0	56.4815
contig00002	25628	26036	Gene512	418908	-	ATG	405	99	104	118	84	0	54.8148
contig00002	26119	27217	Gene513	418908	-	ATG	1095	236	315	316	228	0	57.6256
contig00002	27270	27870	Gene514	418908	-	ATG	597	132	157	174	134	0	55.4439
contig00002	27908	29540	Gene515	418908	-	ATG	1629	359	420	449	401	0	53.3456
contig00002	29686	29926	Gene516	418908	+	GTG	237	51	70	71	45	0	59.4937
contig00002	29974	30871	Gene517	418908	+	ATG	894	173	255	261	205	0	57.7181
contig00002	30952	31471	Gene518	418908	+	ATG	516	119	139	169	89	0	59.6899
contig00002	31449	33483	Gene519	418908	-	GTG	2031	371	601	571	488	0	57.7056
contig00002	33479	34340	Gene520	418908	-	ATG	858	190	245	248	175	0	57.4592
contig00002	34345	34615	Gene521	418908	-	ATG	267	43	76	66	82	0	53.1835
contig00002	34774	35209	Gene522	418908	+	TTG	432	110	118	112	92	0	53.2407
contig00002	35277	35745	Gene523	418908	-	ATG	465	97	115	152	101	0	57.4194
contig00002	36030	37155	Gene524	418908	+	ATG	1122	214	320	358	230	0	60.4278
contig00002	37248	37572	Gene525	418908	+	ATG	321	86	88	77	70	0	51.4019
contig00002	37629	38286	Gene526	418908	+	ATG	654	146	180	184	144	0	55.6575
contig00002	38411	39686	Gene527	418908	+	ATG	1272	303	331	357	281	0	54.0881
contig00002	39752	40613	Gene528	418908	+	ATG	858	175	228	278	177	0	58.9744
contig00002	40648	41254	Gene529	418908	-	ATG	603	135	165	179	124	0	57.0481
contig00002	41362	42871	Gene530	418908	-	GTG	1506	281	396	427	402	0	54.6481
contig00002	43489	44125	Gene531	418908	-	ATG	633	160	170	173	130	0	54.1864
contig00002	44124	44814	Gene532	418908	-	ATG	687	131	185	205	166	0	56.7686
contig00002	44816	45437	Gene533	418908	-	ATG	618	137	167	183	131	0	56.6343
contig00002	45447	46497	Gene534	418908	-	ATG	1047	173	327	286	261	0	58.5482
contig00002	46497	48780	Gene535	418908	-	ATG	2280	501	665	711	403	0	60.3509
contig00002	48772	49348	Gene536	418908	-	ATG	573	115	164	166	128	0	57.5916
contig00002	49347	49929	Gene537	418908	-	ATG	579	91	155	163	170	0	54.9223
contig00002	50005	50446	Gene538	418908	-	ATG	438	82	120	107	129	0	51.8265
contig00002	50530	50830	Gene539	418908	-	TTG	297	81	63	56	97	0	40.0673
contig00002	51351	52392	Gene540	418908	+	ATG	1038	223	286	317	212	0	58.0925
contig00002	52465	53467	Gene541	418908	-	ATG	999	202	285	298	214	0	58.3584
contig00002	53813	54989	Gene542	418908	-	ATG	1173	231	335	343	264	0	57.8005
contig00002	55037	56630	Gene543	418908	-	ATG	1590	298	454	442	396	0	56.3522
contig00002	56807	57836	Gene544	418908	+	ATG	1026	201	276	343	206	0	60.3314
contig00002	58024	58879	Gene545	418908	+	ATG	852	188	241	257	166	0	58.4507
contig00002	59001	59658	Gene546	418908	+	ATG	654	179	180	190	105	0	56.5749
contig00002	59857	62062	Gene547	418908	+	ATG	2202	535	602	604	461	0	54.7684
contig00002	62096	63272	Gene548	418908	+	ATG	1173	276	321	324	252	0	54.9872
contig00002	63323	64859	Gene549	418908	-	ATG	1533	380	397	480	276	0	57.2081
contig00002	64959	66132	Gene550	418908	-	ATG	1170	256	336	342	236	0	57.9487
contig00002	66330	67977	Gene551	418908	+	ATG	1644	383	463	476	322	0	57.1168
contig00002	68113	69508	Gene552	418908	+	ATG	1392	316	399	425	252	0	59.1954
contig00002	69508	70438	Gene553	418908	-	ATG	927	202	271	281	173	0	59.5469
contig00002	70511	71813	Gene554	418908	-	GTG	1299	240	395	384	280	0	59.9692
contig00002	71935	72817	Gene555	418908	-	ATG	879	175	262	263	179	0	59.727
contig00002	72952	73555	Gene556	418908	+	GTG	600	147	156	175	122	0	55.1667
contig00002	73585	74920	Gene557	418908	-	ATG	1332	269	403	370	290	0	58.033
contig00002	75454	75919	Gene558	418908	+	ATG	462	67	126	143	126	0	58.2251
contig00002	76003	76609	Gene559	418908	-	ATG	603	150	159	176	118	0	55.5556
contig00002	76754	77156	Gene560	418908	+	GTG	399	88	104	95	112	0	49.8747
contig00002	77482	78160	Gene561	418908	+	ATG	675	194	150	142	189	0	43.2593
contig00002	78287	78602	Gene562	418908	-	TTG	312	64	101	79	68	0	57.6923
contig00002	78666	78828	Gene563	418908	-	GTG	159	33	49	46	31	0	59.7484
contig00002	78908	79022	Gene564	418908	-	ATG	111	24	35	30	22	0	58.5586
contig00002	79150	80089	Gene565	418908	-	ATG	936	204	255	272	205	0	56.3034
contig00002	80117	80327	Gene566	418908	-	TTG	207	41	54	64	48	0	57.0048
contig00002	80341	80629	Gene567	418908	-	ATG	285	72	67	87	59	0	54.0351
contig00002	80734	80869	Gene568	418908	-	GTG	132	29	36	34	33	0	53.0303
contig00002	80826	81270	Gene569	418908	-	ATG	441	110	124	120	87	0	55.3288
contig00002	81453	82557	Gene570	418908	-	ATG	1101	224	335	321	221	0	59.5822
contig00002	82662	83211	Gene571	418908	-	ATG	546	98	158	154	136	0	57.1429
contig00002	83331	84246	Gene572	418908	+	ATG	912	199	252	276	185	0	57.8947
contig00002	84298	86395	Gene573	418908	-	GTG	2094	456	597	635	406	0	58.8348
contig00002	86405	86771	Gene574	418908	-	ATG	363	49	111	107	96	0	60.0551
contig00002	86986	87733	Gene575	418908	-	GTG	744	161	194	210	179	0	54.3011
contig00002	87784	88162	Gene576	418908	+	ATG	375	64	94	104	113	0	52.8
contig00002	88158	88881	Gene577	418908	-	ATG	720	156	208	193	163	0	55.6944
contig00002	88920	90303	Gene578	418908	-	ATG	1380	226	379	418	357	0	57.7536
contig00002	90490	91435	Gene579	418908	-	ATG	942	249	260	249	184	0	54.034
contig00002	91967	93497	Gene580	418908	+	ATG	1527	325	417	465	320	0	57.7603
contig00002	93507	94896	Gene581	418908	+	ATG	1386	280	354	425	327	0	56.2049
contig00002	95008	96130	Gene582	418908	+	ATG	1119	236	291	317	275	0	54.3342
contig00002	96165	97116	Gene583	418908	-	ATG	948	247	242	247	212	0	51.5823
contig00002	97350	97629	Gene584	418908	-	ATG	276	64	63	73	76	0	49.2754
contig00002	97640	97880	Gene585	418908	-	ATG	237	68	50	57	62	0	45.1477
contig00002	98223	98328	Gene586	418908	+	ATG	102	47	23	18	14	0	40.1961
contig00002	98357	98492	Gene587	418908	+	ATG	132	31	31	35	35	0	50
contig00002	98617	99370	Gene588	418908	-	ATG	750	183	198	200	169	0	53.0667
contig00002	99553	100069	Gene589	418908	-	ATG	513	97	142	165	109	0	59.8441
contig00002	100079	101531	Gene590	418908	-	GTG	1449	228	408	421	392	0	57.2119
contig00002	101650	103096	Gene591	418908	-	ATG	1443	290	436	438	279	0	60.5683
contig00002	103095	104406	Gene592	418908	-	ATG	1308	253	389	420	246	0	61.8502
contig00002	104581	105505	Gene593	418908	+	ATG	921	231	211	266	213	0	51.7915
contig00002	105846	106410	Gene594	418908	+	ATG	561	118	175	156	112	0	59.0018
contig00002	106406	107018	Gene595	418908	-	ATG	609	74	171	189	175	0	59.1133
contig00002	107129	108026	Gene596	418908	+	ATG	894	152	284	272	186	0	62.1924
contig00002	108015	108966	Gene597	418908	+	ATG	948	178	275	309	186	0	61.6034
contig00002	108969	110007	Gene598	418908	-	ATG	1035	166	283	303	283	0	56.6184
contig00002	110425	110788	Gene599	418908	+	ATG	360	97	77	86	100	0	45.2778
contig00002	110774	111104	Gene600	418908	+	ATG	327	52	88	101	86	0	57.7982
contig00002	111263	112085	Gene601	418908	-	ATG	819	170	243	243	163	0	59.3407
contig00002	112354	112672	Gene602	418908	-	ATG	315	101	92	78	44	0	53.9683
contig00002	112809	113049	Gene603	418908	-	ATG	237	66	55	67	49	0	51.4768
contig00002	113147	114632	Gene604	418908	-	ATG	1482	323	433	429	297	0	58.1646
contig00002	114705	115959	Gene605	418908	-	GTG	1251	187	382	366	316	0	59.7922
contig00002	116080	116980	Gene606	418908	+	ATG	897	175	266	269	187	0	59.6433
contig00002	117107	118328	Gene607	418908	+	GTG	1218	262	343	339	274	0	55.9934
contig00002	118454	119150	Gene608	418908	+	ATG	693	140	185	225	143	0	59.1631
contig00002	119102	120395	Gene609	418908	-	ATG	1290	188	384	433	285	0	63.3333
contig00002	120492	121641	Gene610	418908	-	ATG	1146	268	312	331	235	0	56.1082
contig00002	121640	122288	Gene611	418908	-	ATG	645	103	190	191	161	0	59.0698
contig00002	122297	123197	Gene612	418908	-	ATG	897	232	243	241	181	0	53.9576
contig00002	123218	123929	Gene613	418908	-	ATG	708	113	221	190	184	0	58.0508
contig00002	124318	125335	Gene614	418908	+	GTG	1014	198	289	307	220	0	58.7771
contig00002	125331	126348	Gene615	418908	+	ATG	1014	199	312	306	197	0	60.9467
contig00002	126325	127132	Gene616	418908	+	ATG	804	132	226	249	197	0	59.0796
contig00002	127128	128415	Gene617	418908	+	ATG	1284	240	370	402	272	0	60.1246
contig00002	128411	129029	Gene618	418908	+	ATG	615	97	169	186	163	0	57.7236
contig00002	129021	130149	Gene619	418908	+	ATG	1125	181	294	331	319	0	55.5556
contig00002	130135	131233	Gene620	418908	+	GTG	1095	208	303	326	258	0	57.4429
contig00002	131256	131871	Gene621	418908	-	ATG	612	109	186	179	138	0	59.6405
contig00002	131913	132765	Gene622	418908	-	ATG	849	132	222	280	215	0	59.1284
contig00002	132766	133384	Gene623	418908	-	ATG	615	143	178	179	115	0	58.0488
contig00002	133394	135833	Gene624	418908	-	ATG	2436	570	717	678	471	0	57.266
contig00002	135980	136286	Gene625	418908	-	ATG	303	76	89	73	65	0	53.4653
contig00002	136390	137101	Gene626	418908	+	GTG	708	185	169	199	155	0	51.9774
contig00002	137140	137470	Gene627	418908	-	ATG	327	85	91	91	60	0	55.6575
contig00002	137619	137946	Gene628	418908	+	ATG	324	42	78	110	94	0	58.0247
contig00002	138056	139271	Gene629	418908	+	ATG	1212	262	331	344	275	0	55.6931
contig00002	139282	140299	Gene630	418908	+	ATG	1014	221	261	308	224	0	56.1144
contig00002	140436	141732	Gene631	418908	+	ATG	1293	227	334	412	320	0	57.6953
contig00002	141948	143412	Gene632	418908	+	ATG	1461	312	388	451	310	0	57.4264
contig00002	143453	143660	Gene633	418908	-	ATG	204	53	57	57	37	0	55.8824
contig00002	143919	144351	Gene634	418908	+	ATG	429	123	88	104	114	0	44.7552
contig00002	144393	145080	Gene635	418908	-	ATG	684	168	180	185	151	0	53.3626
contig00002	145170	145917	Gene636	418908	-	ATG	744	171	196	221	156	0	56.0484
contig00002	146005	146251	Gene637	418908	-	ATG	243	67	66	60	50	0	51.8519
contig00002	146339	146729	Gene638	418908	-	ATG	387	104	82	100	101	0	47.0284
contig00002	147066	147210	Gene639	418908	+	ATG	141	34	23	39	45	0	43.9716
contig00002	147471	148155	Gene640	418908	+	ATG	681	139	196	181	165	0	55.3598
contig00002	148161	148674	Gene641	418908	-	ATG	510	153	127	138	92	0	51.9608
contig00002	148826	150872	Gene642	418908	+	ATG	2043	435	570	586	452	0	56.5835
contig00002	151075	152107	Gene643	418908	-	ATG	1029	251	232	201	345	0	42.0797
contig00002	152343	152673	Gene644	418908	+	ATG	327	74	92	83	78	0	53.5168
contig00002	152763	153123	Gene645	418908	+	ATG	357	93	87	94	83	0	50.7003
contig00002	154311	154467	Gene646	418908	-	ATG	153	40	41	43	29	0	54.902
contig00002	154848	155103	Gene647	418908	+	GTG	252	51	57	86	58	0	56.746
contig00002	155175	155466	Gene648	418908	-	ATG	288	71	65	71	81	0	47.2222
contig00002	155850	156519	Gene649	418908	-	ATG	666	139	170	213	144	0	57.5075
contig00002	156789	157782	Gene650	418908	-	ATG	990	181	291	312	206	0	60.9091
contig00002	157850	158249	Gene651	418908	+	ATG	396	70	117	128	81	0	61.8687
contig00002	158411	159515	Gene652	418908	+	ATG	1101	233	316	330	222	0	58.6739
contig00002	159712	160984	Gene653	418908	+	ATG	1269	301	345	359	264	0	55.4768
contig00002	161001	162576	Gene654	418908	+	ATG	1572	272	462	525	313	0	62.7863
contig00002	162575	163649	Gene655	418908	+	ATG	1071	156	324	328	263	0	60.8777
contig00002	163648	164446	Gene656	418908	+	ATG	795	164	221	250	160	0	59.2453
contig00002	164456	165155	Gene657	418908	+	ATG	696	132	180	245	139	0	61.0632
contig00002	165250	165865	Gene658	418908	+	ATG	612	167	148	173	124	0	52.451
contig00002	165898	167008	Gene659	418908	-	ATG	1107	190	310	319	288	0	56.8202
contig00002	167006	167159	Gene660	418908	+	ATG	150	37	32	37	44	0	46
contig00002	167288	168188	Gene661	418908	+	ATG	897	129	247	284	237	0	59.1973
contig00002	168221	168437	Gene662	418908	-	ATG	213	45	65	53	50	0	55.3991
contig00002	168465	168849	Gene663	418908	-	ATG	381	109	91	89	92	0	47.2441
contig00002	168867	169302	Gene664	418908	-	GTG	432	122	103	107	100	0	48.6111
contig00002	169559	170225	Gene665	418908	+	ATG	663	123	176	200	164	0	56.7119
contig00002	170254	171409	Gene666	418908	-	GTG	1152	177	308	351	316	0	57.2049
contig00002	171626	172418	Gene667	418908	+	ATG	789	161	219	236	173	0	57.6679
contig00002	172433	173225	Gene668	418908	+	ATG	789	146	230	237	176	0	59.1888
contig00002	173398	173731	Gene669	418908	+	ATG	330	106	61	87	76	0	44.8485
contig00002	173732	174017	Gene670	418908	+	ATG	282	76	67	78	61	0	51.4184
contig00002	174053	174731	Gene671	418908	-	ATG	675	105	220	221	129	0	65.3333
contig00002	174732	175203	Gene672	418908	-	GTG	468	80	152	148	88	0	64.1026
contig00002	175199	176369	Gene673	418908	-	ATG	1167	247	344	347	229	0	59.2117
contig00002	176370	177783	Gene674	418908	-	ATG	1410	269	397	375	369	0	54.7518
contig00002	177859	178744	Gene675	418908	-	ATG	882	180	249	280	173	0	59.9773
contig00002	178761	179907	Gene676	418908	-	GTG	1143	206	373	329	235	0	61.4173
contig00002	180079	181297	Gene677	418908	+	ATG	1215	240	323	410	242	0	60.3292
contig00002	181289	182276	Gene678	418908	+	GTG	984	214	275	292	203	0	57.622
contig00002	182277	183039	Gene679	418908	+	ATG	759	167	215	218	159	0	57.0487
contig00002	183042	183987	Gene680	418908	-	ATG	942	195	269	285	193	0	58.811
contig00002	184139	184622	Gene681	418908	+	ATG	480	94	143	139	104	0	58.75
contig00002	184575	185454	Gene682	418908	-	ATG	876	159	262	278	177	0	61.6438
contig00002	185553	186936	Gene683	418908	+	ATG	1380	253	400	456	271	0	62.029
contig00002	187050	188640	Gene684	418908	+	ATG	1587	328	464	486	309	0	59.8614
contig00002	188703	189630	Gene685	418908	+	GTG	924	186	271	290	177	0	60.7143
contig00002	189629	189992	Gene686	418908	+	ATG	360	78	95	103	84	0	55
contig00002	190101	191553	Gene687	418908	+	ATG	1449	265	390	415	379	0	55.5556
contig00002	191740	192724	Gene688	418908	+	ATG	981	199	272	273	237	0	55.5556
contig00002	192775	193747	Gene689	418908	+	ATG	969	191	278	286	214	0	58.2043
contig00002	193811	194339	Gene690	418908	+	ATG	525	103	162	147	113	0	58.8571
contig00002	194457	195909	Gene691	418908	+	GTG	1449	296	419	417	317	0	57.695
contig00002	196116	197031	Gene692	418908	+	ATG	912	179	261	234	238	0	54.2763
contig00002	197175	197685	Gene693	418908	+	ATG	507	92	126	174	115	0	59.1716
contig00002	197724	198120	Gene694	418908	-	ATG	393	119	92	98	84	0	48.3461
contig00002	198328	198877	Gene695	418908	-	GTG	546	129	147	143	127	0	53.1136
contig00002	199010	199901	Gene696	418908	-	ATG	888	200	238	241	209	0	53.9414
contig00002	200029	200290	Gene697	418908	+	ATG	258	50	75	64	69	0	53.876
contig00002	200388	201279	Gene698	418908	+	ATG	888	164	273	262	189	0	60.2477
contig00002	201421	201889	Gene699	418908	+	ATG	465	102	122	137	104	0	55.6989
contig00002	202027	203023	Gene700	418908	+	ATG	993	232	275	278	208	0	55.6898
contig00002	203070	203811	Gene701	418908	+	GTG	738	141	211	232	154	0	60.0271
contig00002	203807	205112	Gene702	418908	+	ATG	1302	237	397	408	260	0	61.828
contig00002	205242	206433	Gene703	418908	+	ATG	1188	235	314	385	254	0	58.8384
contig00002	206660	207782	Gene704	418908	+	ATG	1119	278	250	296	295	0	48.7936
contig00002	207788	208547	Gene705	418908	-	ATG	756	168	223	209	156	0	57.1429
contig00002	208620	208983	Gene706	418908	-	ATG	360	67	98	122	73	0	61.1111
contig00002	208990	209575	Gene707	418908	-	ATG	582	154	160	147	121	0	52.7491
contig00002	209662	210418	Gene708	418908	+	ATG	753	157	201	241	154	0	58.6985
contig00002	210484	210949	Gene709	418908	-	TTG	462	95	124	126	117	0	54.1126
contig00002	210963	211230	Gene710	418908	-	ATG	264	74	63	67	60	0	49.2424
contig00002	211418	212567	Gene711	418908	-	ATG	1146	287	286	318	255	0	52.7051
contig00002	212733	213069	Gene712	418908	+	ATG	333	81	89	104	59	0	57.958
contig00002	213102	214200	Gene713	418908	-	ATG	1095	217	313	332	233	0	58.9041
contig00002	214320	215208	Gene714	418908	+	ATG	885	167	253	270	195	0	59.096
contig00002	215241	215445	Gene715	418908	+	GTG	201	62	43	35	61	0	38.806
contig00002	215472	217662	Gene716	418908	+	ATG	2187	524	568	625	470	0	54.5496
contig00002	217805	218063	Gene717	418908	+	ATG	255	79	58	63	55	0	47.451
contig00002	218062	219397	Gene718	418908	+	ATG	1332	277	361	376	318	0	55.3303
contig00002	219536	220778	Gene719	418908	+	ATG	1239	279	335	358	267	0	55.9322
contig00002	220810	221182	Gene720	418908	-	ATG	369	90	97	98	84	0	52.8455
contig00002	221339	222233	Gene721	418908	+	ATG	891	191	222	290	188	0	57.4635
contig00002	222759	223086	Gene722	418908	+	ATG	324	104	68	91	61	0	49.0741
contig00002	223740	224577	Gene723	418908	+	ATG	834	187	222	237	188	0	55.036
contig00002	224643	225831	Gene724	418908	-	ATG	1185	288	298	339	260	0	53.7553
contig00002	226074	226845	Gene725	418908	+	ATG	768	188	215	205	160	0	54.6875
contig00002	226901	227960	Gene726	418908	-	ATG	1056	219	275	335	227	0	57.7652
contig00002	228070	228472	Gene727	418908	+	ATG	399	92	115	113	79	0	57.1429
contig00002	228517	228805	Gene728	418908	+	ATG	285	71	85	72	57	0	55.0877
contig00002	228838	230119	Gene729	418908	+	ATG	1278	279	408	354	237	0	59.6244
contig00002	230217	231876	Gene730	418908	+	ATG	1656	344	492	489	331	0	59.2391
contig00002	231872	232637	Gene731	418908	-	ATG	762	138	215	260	149	0	62.336
contig00002	232640	233594	Gene732	418908	-	ATG	951	252	236	245	218	0	50.5783
contig00002	233590	234259	Gene733	418908	-	ATG	666	175	158	186	147	0	51.6517
contig00002	234378	236454	Gene734	418908	-	ATG	2073	457	586	591	439	0	56.7776
contig00002	236477	238976	Gene735	418908	-	ATG	2496	460	754	768	514	0	60.9776
contig00002	238972	240763	Gene736	418908	-	ATG	1788	358	513	541	376	0	58.9485
contig00002	240950	242099	Gene737	418908	-	TTG	1146	264	295	327	260	0	54.2757
contig00002	242283	242745	Gene738	418908	-	ATG	459	110	120	134	95	0	55.3377
contig00002	243720	243933	Gene739	418908	-	ATG	210	51	68	60	31	0	60.9524
contig00002	243982	245452	Gene740	418908	-	ATG	1467	257	465	449	296	0	62.304
contig00002	245726	246593	Gene741	418908	+	ATG	864	166	266	249	183	0	59.6065
contig00002	246604	247159	Gene742	418908	+	ATG	552	94	178	166	114	0	62.3188
contig00002	247190	248729	Gene743	418908	+	ATG	1536	371	445	437	283	0	57.4219
contig00002	248771	249794	Gene744	418908	+	ATG	1020	152	286	326	256	0	60
contig00002	249793	250684	Gene745	418908	+	ATG	888	143	254	279	212	0	60.0225
contig00002	250683	251670	Gene746	418908	+	ATG	984	177	310	308	189	0	62.8049
contig00002	251662	252589	Gene747	418908	+	ATG	924	182	261	291	190	0	59.7403
contig00002	252588	253551	Gene748	418908	+	ATG	960	183	304	290	183	0	61.875
contig00002	253547	254297	Gene749	418908	-	ATG	747	149	210	243	145	0	60.6426
contig00002	254438	255335	Gene750	418908	+	ATG	894	181	244	278	191	0	58.3893
contig00002	255367	255796	Gene751	418908	-	ATG	426	106	108	122	90	0	53.9906
contig00002	255874	256753	Gene752	418908	-	ATG	876	157	271	261	187	0	60.7306
contig00002	256862	257714	Gene753	418908	+	ATG	849	200	235	242	172	0	56.1837
contig00002	257765	258287	Gene754	418908	+	ATG	519	128	141	129	121	0	52.0231
contig00002	258427	258643	Gene755	418908	+	ATG	213	58	50	51	54	0	47.4178
contig00002	258738	258876	Gene756	418908	+	ATG	135	48	35	31	21	0	48.8889
contig00002	259053	260751	Gene757	418908	+	ATG	1695	376	479	468	372	0	55.8702
contig00002	261245	262949	Gene758	418908	+	ATG	1701	343	505	522	331	0	60.3762
contig00002	262990	263590	Gene759	418908	-	ATG	597	152	153	171	121	0	54.2714
contig00002	263863	264874	Gene760	418908	+	ATG	1008	230	248	319	211	0	56.25
contig00002	264906	265416	Gene761	418908	-	ATG	507	107	125	171	104	0	58.3826
contig00002	265639	266842	Gene762	418908	+	ATG	1200	272	326	360	242	0	57.1667
contig00002	266909	268085	Gene763	418908	-	ATG	1173	202	320	324	327	0	54.902
contig00002	268283	269102	Gene764	418908	+	ATG	816	222	194	221	179	0	50.8578
contig00002	269467	269791	Gene765	418908	+	ATG	321	93	72	57	99	0	40.1869
contig00002	269840	270497	Gene766	418908	-	ATG	654	151	143	189	171	0	50.7645
contig00002	270489	271374	Gene767	418908	-	ATG	882	206	230	268	178	0	56.4626
contig00002	271385	273797	Gene768	418908	-	ATG	2409	569	661	724	455	0	57.4927
contig00002	273845	274433	Gene769	418908	-	ATG	585	140	153	173	119	0	55.7265
contig00002	274653	275532	Gene770	418908	+	ATG	876	161	223	243	249	0	53.1963
contig00002	276144	277248	Gene771	418908	+	ATG	1101	293	285	274	249	0	50.772
contig00002	277316	277757	Gene772	418908	+	ATG	438	83	137	123	95	0	59.3607
contig00002	277746	278691	Gene773	418908	-	ATG	942	188	258	300	196	0	59.2357
contig00002	278898	279813	Gene774	418908	+	ATG	912	139	269	274	230	0	59.5395
contig00002	279821	280928	Gene775	418908	+	ATG	1104	163	333	338	270	0	60.779
contig00002	280924	281692	Gene776	418908	+	ATG	765	167	213	225	160	0	57.2549
contig00002	281684	282404	Gene777	418908	+	ATG	717	149	186	223	159	0	57.0432
contig00002	282428	283586	Gene778	418908	+	ATG	1155	253	333	340	229	0	58.2684
contig00002	283603	284089	Gene779	418908	+	ATG	483	131	119	141	92	0	53.8302
contig00002	284085	285312	Gene780	418908	+	ATG	1224	240	348	400	236	0	61.1111
contig00002	285386	286877	Gene781	418908	-	ATG	1488	230	393	498	367	0	59.879
contig00002	286993	287569	Gene782	418908	+	ATG	573	145	131	154	143	0	49.7382
contig00002	287771	289163	Gene783	418908	+	ATG	1389	262	388	358	381	0	53.7077
contig00002	289231	292972	Gene784	418908	+	ATG	3738	811	1147	1086	694	0	59.7378
contig00002	292968	294513	Gene785	418908	+	ATG	1542	351	450	444	297	0	57.9767
contig00002	294512	295208	Gene786	418908	+	ATG	693	142	186	224	141	0	59.1631
contig00002	295204	295885	Gene787	418908	+	ATG	678	110	192	189	187	0	56.1947
contig00002	295914	296760	Gene788	418908	-	ATG	843	157	238	265	183	0	59.6679
contig00002	296833	298489	Gene789	418908	-	GTG	1653	243	459	561	390	0	61.706
contig00002	298527	299496	Gene790	418908	-	ATG	966	224	281	286	175	0	58.6957
contig00002	299492	300185	Gene791	418908	-	ATG	690	115	223	210	142	0	62.7536
contig00002	300320	300893	Gene792	418908	+	ATG	570	109	146	198	117	0	60.3509
contig00002	301058	301328	Gene793	418908	-	ATG	267	77	58	58	74	0	43.4457
contig00002	301441	301969	Gene794	418908	-	ATG	525	152	115	130	128	0	46.6667
contig00002	302185	304060	Gene795	418908	-	ATG	1872	541	506	444	381	0	50.7479
contig00002	304947	307053	Gene796	418908	-	ATG	2103	447	570	679	407	0	59.3913
contig00002	307212	307533	Gene797	418908	+	ATG	318	74	95	90	59	0	58.1761
contig00002	307552	308398	Gene798	418908	-	ATG	843	177	240	256	170	0	58.8375
contig00002	308547	309471	Gene799	418908	+	ATG	921	180	257	274	210	0	57.6547
contig00002	309615	309846	Gene800	418908	-	ATG	228	62	52	66	48	0	51.7544
contig00002	309882	310500	Gene801	418908	-	ATG	615	132	183	177	123	0	58.5366
contig00002	310540	311428	Gene802	418908	-	ATG	885	178	257	294	156	0	62.2599
contig00002	311437	312211	Gene803	418908	-	ATG	771	158	213	237	163	0	58.3658
contig00002	312194	313121	Gene804	418908	-	ATG	924	146	278	278	222	0	60.1732
contig00002	313131	313641	Gene805	418908	-	ATG	507	113	136	158	100	0	57.9882
contig00002	313650	314583	Gene806	418908	-	ATG	930	216	257	281	176	0	57.8495
contig00002	314600	315914	Gene807	418908	-	ATG	1311	283	381	374	273	0	57.5896
contig00002	315930	317052	Gene808	418908	-	GTG	1119	222	344	343	210	0	61.3941
contig00002	317048	318029	Gene809	418908	-	ATG	978	179	319	313	167	0	64.6217
contig00002	318139	318679	Gene810	418908	-	GTG	537	114	153	157	113	0	57.7281
contig00002	319023	320559	Gene811	418908	+	ATG	1533	375	408	422	328	0	54.1422
contig00002	320588	320987	Gene812	418908	-	ATG	396	87	122	126	61	0	62.6263
contig00002	321097	321988	Gene813	418908	+	ATG	888	166	249	284	189	0	60.0225
contig00002	321989	322973	Gene814	418908	-	ATG	981	206	260	306	209	0	57.6962
contig00002	323398	324895	Gene815	418908	+	ATG	1494	260	398	460	376	0	57.4297
contig00002	324969	326031	Gene816	418908	-	ATG	1059	263	299	298	199	0	56.3739
contig00002	326295	328410	Gene817	418908	+	ATG	2112	481	617	606	408	0	57.9072
contig00002	328447	329986	Gene818	418908	-	ATG	1536	365	421	467	283	0	57.8125
contig00002	330172	330841	Gene819	418908	-	ATG	666	166	162	184	154	0	51.952
contig00002	331098	332136	Gene820	418908	-	ATG	1035	219	279	318	219	0	57.6812
contig00002	332201	332768	Gene821	418908	-	ATG	564	115	169	170	110	0	60.1064
contig00002	332927	333446	Gene822	418908	+	ATG	516	110	142	149	115	0	56.3953
contig00002	333442	333892	Gene823	418908	+	ATG	447	71	116	147	113	0	58.8367
contig00002	333893	334127	Gene824	418908	-	ATG	231	63	65	61	42	0	54.5455
contig00002	334177	335776	Gene825	418908	-	ATG	1596	401	420	425	350	0	52.9449
contig00002	336057	337416	Gene826	418908	+	GTG	1356	286	420	394	256	0	60.0295
contig00002	337420	340402	Gene827	418908	+	ATG	2979	569	935	878	597	0	60.8593
contig00002	340398	342555	Gene828	418908	+	ATG	2154	419	667	674	394	0	62.2563
contig00002	342716	342890	Gene829	418908	-	ATG	171	31	49	37	54	0	50.2924
contig00002	343053	343131	Gene830	418908	-	ATG	75	27	16	20	12	0	48
contig00002	343277	343604	Gene831	418908	+	ATG	324	63	100	79	82	0	55.2469
contig00002	343632	343986	Gene832	418908	+	ATG	351	81	97	92	81	0	53.8462
contig00002	343989	344172	Gene833	418908	+	ATG	180	47	46	55	32	0	56.1111
contig00002	344209	345655	Gene834	418908	-	ATG	1443	371	388	387	297	0	53.7076
contig00002	345820	347245	Gene835	418908	-	ATG	1422	292	403	460	267	0	60.6892
contig00002	347268	348075	Gene836	418908	-	ATG	804	146	235	225	198	0	57.2139
contig00002	348064	349009	Gene837	418908	-	ATG	942	143	270	282	247	0	58.5987
contig00002	349010	350024	Gene838	418908	-	ATG	1011	189	285	330	207	0	60.8309
contig00002	350041	351187	Gene839	418908	-	ATG	1143	275	331	328	209	0	57.6553
contig00002	351467	352883	Gene840	418908	-	ATG	1413	303	424	401	285	0	58.3864
contig00002	353594	354620	Gene841	418908	+	ATG	1023	217	275	312	219	0	57.3803
contig00002	354780	356187	Gene842	418908	+	ATG	1404	256	416	382	350	0	56.8376
contig00002	356186	357197	Gene843	418908	+	ATG	1008	148	295	292	273	0	58.2341
contig00002	357196	357325	Gene844	418908	+	ATG	126	20	34	40	32	0	58.7302
contig00002	357451	357682	Gene845	418908	+	ATG	228	60	59	62	47	0	53.0702
contig00002	357682	359647	Gene846	418908	-	ATG	1962	447	553	569	393	0	57.1865
contig00002	359727	360255	Gene847	418908	-	ATG	525	116	148	153	108	0	57.3333
contig00002	360344	361511	Gene848	418908	+	ATG	1164	171	361	369	263	0	62.7148
contig00002	361490	362363	Gene849	418908	-	ATG	870	193	243	243	191	0	55.8621
contig00002	362571	363468	Gene850	418908	+	ATG	894	144	242	250	258	0	55.0336
contig00002	363507	364182	Gene851	418908	-	ATG	672	181	174	173	144	0	51.6369
contig00002	364321	365914	Gene852	418908	-	ATG	1590	407	423	420	340	0	53.0189
contig00002	366024	367254	Gene853	418908	+	ATG	1227	298	330	337	262	0	54.3602
contig00002	367250	367847	Gene854	418908	-	ATG	594	151	156	164	123	0	53.8721
contig00002	367843	368848	Gene855	418908	-	ATG	1002	169	282	300	251	0	58.0838
contig00002	368970	369951	Gene856	418908	+	ATG	978	209	269	306	194	0	58.7935
contig00002	369945	370494	Gene857	418908	-	ATG	546	128	139	155	124	0	53.8462
contig00002	370608	372264	Gene858	418908	-	ATG	1653	337	494	473	349	0	58.4997
contig00002	372511	373285	Gene859	418908	-	ATG	771	178	185	233	175	0	54.2153
contig00002	373296	374466	Gene860	418908	-	ATG	1167	238	349	326	254	0	57.8406
contig00002	374577	375420	Gene861	418908	+	ATG	840	165	264	250	161	0	61.1905
contig00002	375406	376915	Gene862	418908	-	ATG	1506	280	415	491	320	0	60.1594
contig00002	376957	378301	Gene863	418908	-	ATG	1341	275	380	407	279	0	58.6875
contig00002	378684	381084	Gene864	418908	+	ATG	2397	566	697	662	472	0	56.6959
contig00002	381067	381700	Gene865	418908	+	ATG	630	136	175	186	133	0	57.3016
contig00002	381692	382526	Gene866	418908	+	ATG	831	115	243	262	211	0	60.7702
contig00002	382570	383401	Gene867	418908	+	GTG	828	139	270	234	185	0	60.8696
contig00002	383642	384566	Gene868	418908	+	ATG	921	185	269	263	204	0	57.7633
contig00002	384842	387209	Gene869	418908	+	ATG	2364	450	688	734	492	0	60.1523
contig00002	387251	387692	Gene870	418908	-	ATG	438	86	108	163	81	0	61.8721
contig00002	387802	389485	Gene871	418908	-	ATG	1680	396	491	481	312	0	57.8571
contig00002	389663	390782	Gene872	418908	-	ATG	1116	253	279	352	232	0	56.5412
contig00002	390811	391087	Gene873	418908	-	ATG	273	60	78	82	53	0	58.6081
contig00002	391552	392104	Gene874	418908	-	ATG	549	142	124	150	133	0	49.9089
contig00002	392339	393317	Gene875	418908	+	ATG	975	276	235	217	247	0	46.359
contig00002	393344	394376	Gene876	418908	+	ATG	1029	268	258	275	228	0	51.7979
contig00002	394497	394845	Gene877	418908	+	ATG	345	101	92	85	67	0	51.3043
contig00002	394862	395486	Gene878	418908	+	ATG	621	141	161	168	151	0	52.9791
contig00002	397924	398857	Gene879	418908	-	ATG	930	186	240	288	216	0	56.7742
contig00002	398874	399273	Gene880	418908	-	ATG	396	100	94	100	102	0	48.9899
contig00002	399480	400161	Gene881	418908	+	ATG	678	171	175	186	146	0	53.2448
contig00002	400203	401520	Gene882	418908	+	ATG	1314	232	341	355	386	0	52.968
contig00002	401630	402083	Gene883	418908	+	ATG	450	80	112	128	130	0	53.3333
contig00002	402107	402497	Gene884	418908	+	ATG	387	78	83	108	118	0	49.354
contig00002	404084	404270	Gene885	418908	-	ATG	183	49	40	66	28	0	57.9235
contig00002	404772	405966	Gene886	418908	+	ATG	1191	273	302	341	275	0	53.9882
contig00002	406076	407339	Gene887	418908	-	ATG	1260	277	321	402	260	0	57.381
contig00002	407340	407760	Gene888	418908	-	ATG	417	95	113	115	94	0	54.6763
contig00002	408395	408578	Gene889	418908	+	ATG	180	51	44	59	26	0	57.2222
contig00002	408724	408922	Gene890	418908	+	GTG	195	44	53	63	35	0	59.4872
contig00002	408998	410267	Gene891	418908	-	GTG	1266	189	359	395	323	0	59.5577
contig00002	410546	411077	Gene892	418908	-	ATG	528	93	144	146	145	0	54.9242
contig00002	411262	412264	Gene893	418908	+	ATG	999	242	275	280	202	0	55.5556
contig00002	412367	413294	Gene894	418908	+	ATG	924	172	292	295	165	0	63.5281
contig00002	413462	414902	Gene895	418908	-	ATG	1437	309	377	473	278	0	59.151
contig00002	415100	415904	Gene896	418908	-	ATG	801	146	237	254	164	0	61.2984
contig00002	416121	416394	Gene897	418908	+	ATG	270	76	60	80	54	0	51.8519
contig00002	416433	417255	Gene898	418908	-	GTG	819	174	197	243	205	0	53.7241
contig00002	417256	417454	Gene899	418908	-	ATG	195	52	46	51	46	0	49.7436
contig00003	351	564	Gene900	271670	-	ATG	210	48	50	67	45	0	55.7143
contig00003	565	1432	Gene901	271670	-	ATG	864	187	235	264	178	0	57.7546
contig00003	1753	2317	Gene902	271670	+	ATG	561	143	156	142	120	0	53.1194
contig00003	2513	3209	Gene903	271670	+	GTG	693	173	172	181	167	0	50.938
contig00003	3223	5788	Gene904	271670	+	ATG	2562	558	686	818	500	0	58.7041
contig00003	5777	6806	Gene905	271670	+	GTG	1026	244	277	294	211	0	55.653
contig00003	6798	7320	Gene906	271670	+	ATG	519	121	137	147	114	0	54.7206
contig00003	7368	8001	Gene907	271670	-	ATG	630	199	130	128	173	0	40.9524
contig00003	8735	9476	Gene908	271670	-	ATG	738	141	230	197	170	0	57.8591
contig00003	9502	10165	Gene909	271670	-	TTG	660	134	195	172	159	0	55.6061
contig00003	10911	11265	Gene910	271670	+	GTG	351	96	76	91	88	0	47.5783
contig00003	11574	11850	Gene911	271670	+	ATG	273	89	59	65	60	0	45.4212
contig00003	12167	13253	Gene912	271670	+	ATG	1083	270	311	303	199	0	56.6944
contig00003	13306	15496	Gene913	271670	+	ATG	2187	499	634	662	392	0	59.2593
contig00003	15616	17590	Gene914	271670	+	GTG	1971	455	564	588	364	0	58.4475
contig00003	17694	19083	Gene915	271670	+	GTG	1386	223	363	426	374	0	56.9264
contig00003	19443	20634	Gene916	271670	+	ATG	1188	191	337	344	316	0	57.3232
contig00003	20648	21674	Gene917	271670	+	ATG	1023	199	298	326	200	0	60.9971
contig00003	21666	22809	Gene918	271670	+	ATG	1140	215	339	368	218	0	62.0175
contig00003	22884	23865	Gene919	271670	+	ATG	978	188	286	315	189	0	61.4519
contig00003	23868	25113	Gene920	271670	-	ATG	1242	287	313	330	312	0	51.7713
contig00003	25192	26629	Gene921	271670	-	ATG	1434	222	441	455	316	0	62.4826
contig00003	26737	27616	Gene922	271670	+	ATG	876	162	249	287	178	0	61.1872
contig00003	27640	28684	Gene923	271670	+	ATG	1041	165	291	325	260	0	59.1739
contig00003	28680	29334	Gene924	271670	-	ATG	651	153	184	188	126	0	57.1429
contig00003	29454	29823	Gene925	271670	-	ATG	366	84	97	107	78	0	55.7377
contig00003	29815	30403	Gene926	271670	-	GTG	585	130	162	162	131	0	55.3846
contig00003	30629	31697	Gene927	271670	+	ATG	1065	229	306	312	218	0	58.0282
contig00003	31729	32071	Gene928	271670	+	ATG	339	77	95	88	79	0	53.9823
contig00003	32111	34256	Gene929	271670	-	ATG	2142	521	617	599	405	0	56.7694
contig00003	34379	35948	Gene930	271670	+	ATG	1566	299	462	483	322	0	60.3448
contig00003	35933	36182	Gene931	271670	-	ATG	246	35	68	64	79	0	53.6585
contig00003	36346	36463	Gene932	271670	-	ATG	114	22	23	25	44	0	42.1053
contig00003	36669	39393	Gene933	271670	+	ATG	2721	581	750	828	562	0	57.9934
contig00003	39470	40592	Gene934	271670	-	ATG	1119	228	334	320	237	0	58.445
contig00003	40654	40786	Gene935	271670	-	ATG	129	38	26	47	18	0	56.5891
contig00003	40848	41322	Gene936	271670	+	ATG	471	143	105	122	101	0	48.1953
contig00003	41385	41841	Gene937	271670	-	ATG	453	105	119	142	87	0	57.6159
contig00003	42022	42199	Gene938	271670	-	TTG	174	40	37	54	43	0	52.2989
contig00003	42227	42377	Gene939	271670	+	GTG	147	23	43	42	39	0	57.8231
contig00003	42413	42923	Gene940	271670	+	ATG	507	112	122	178	95	0	59.1716
contig00003	42974	43193	Gene941	271670	-	ATG	216	71	40	54	51	0	43.5185
contig00003	43258	43381	Gene942	271670	-	ATG	120	28	30	30	32	0	50
contig00003	43389	44349	Gene943	271670	-	ATG	957	204	267	274	212	0	56.5308
contig00003	44311	45730	Gene944	271670	-	ATG	1416	289	420	434	273	0	60.3107
contig00003	45774	46692	Gene945	271670	-	ATG	915	188	263	282	182	0	59.5628
contig00003	46704	47028	Gene946	271670	-	ATG	321	68	68	79	106	0	45.7944
contig00003	47046	47382	Gene947	271670	-	GTG	333	86	74	68	105	0	42.6426
contig00003	47482	48286	Gene948	271670	-	GTG	801	166	221	240	174	0	57.5531
contig00003	48275	48944	Gene949	271670	-	ATG	666	186	162	173	145	0	50.3003
contig00003	49268	49712	Gene950	271670	-	TTG	441	142	83	89	127	0	39.0023
contig00003	49973	50123	Gene951	271670	-	ATG	147	47	26	29	45	0	37.415
contig00003	50229	50652	Gene952	271670	-	ATG	420	110	106	104	100	0	50
contig00003	50697	50862	Gene953	271670	-	ATG	162	35	55	33	39	0	54.321
contig00003	51664	52540	Gene954	271670	+	ATG	873	256	189	194	234	0	43.8717
contig00003	52532	55100	Gene955	271670	+	ATG	2565	693	581	610	681	0	46.4327
contig00003	55166	55508	Gene956	271670	+	TTG	339	79	81	102	77	0	53.9823
contig00003	55548	57213	Gene957	271670	-	TTG	1662	354	500	524	284	0	61.6125
contig00003	57226	58699	Gene958	271670	-	ATG	1470	309	440	459	262	0	61.1565
contig00003	58712	59300	Gene959	271670	-	ATG	585	130	170	182	103	0	60.1709
contig00003	59428	61462	Gene960	271670	+	ATG	2031	366	572	620	473	0	58.6903
contig00003	62430	63270	Gene961	271670	+	ATG	837	223	199	203	212	0	48.0287
contig00003	64403	65342	Gene962	271670	+	ATG	936	247	237	238	214	0	50.7479
contig00003	65412	67236	Gene963	271670	-	TTG	1821	387	491	563	380	0	57.8803
contig00003	67548	68136	Gene964	271670	-	ATG	585	172	151	172	90	0	55.2137
contig00003	69277	69970	Gene965	271670	+	ATG	690	190	169	159	172	0	47.5362
contig00003	69981	70563	Gene966	271670	-	ATG	579	159	132	149	139	0	48.532
contig00003	70672	71554	Gene967	271670	+	ATG	879	199	216	248	216	0	52.7873
contig00003	71753	72950	Gene968	271670	-	ATG	1194	185	314	362	333	0	56.6164
contig00003	73099	74005	Gene969	271670	+	ATG	903	189	247	249	218	0	54.928
contig00003	74526	74673	Gene970	271670	+	ATG	144	35	29	53	27	0	56.9444
contig00003	76491	76830	Gene971	271670	-	ATG	336	102	81	67	86	0	44.0476
contig00003	76884	78861	Gene972	271670	-	GTG	1974	432	505	528	509	0	52.3303
contig00003	78916	79621	Gene973	271670	-	GTG	702	207	176	184	135	0	51.2821
contig00003	79788	80019	Gene974	271670	-	ATG	228	37	59	60	72	0	52.193
contig00003	80244	81006	Gene975	271670	+	ATG	759	186	202	211	160	0	54.4137
contig00003	81090	82053	Gene976	271670	-	ATG	960	204	262	259	235	0	54.2708
contig00003	82172	82949	Gene977	271670	-	ATG	774	193	182	196	203	0	48.8372
contig00003	83139	83670	Gene978	271670	-	ATG	528	136	136	142	114	0	52.6515
contig00003	83972	85466	Gene979	271670	-	ATG	1491	428	327	387	349	0	47.8873
contig00003	85683	87657	Gene980	271670	-	ATG	1971	505	478	520	468	0	50.6342
contig00003	88212	88473	Gene981	271670	-	ATG	258	61	54	70	73	0	48.062
contig00003	88529	89153	Gene982	271670	-	GTG	621	160	158	160	143	0	51.2077
contig00003	89361	89829	Gene983	271670	-	ATG	465	128	94	139	104	0	50.1075
contig00003	90214	90538	Gene984	271670	+	ATG	321	85	69	83	84	0	47.352
contig00003	90530	90923	Gene985	271670	+	ATG	390	106	85	114	85	0	51.0256
contig00003	90919	91630	Gene986	271670	+	ATG	708	160	189	194	165	0	54.096
contig00003	91630	91927	Gene987	271670	-	ATG	294	94	50	57	93	0	36.3946
contig00003	92280	92421	Gene988	271670	-	ATG	138	52	24	37	25	0	44.2029
contig00003	92481	92823	Gene989	271670	-	ATG	339	92	71	98	78	0	49.8525
contig00003	92907	93165	Gene990	271670	-	ATG	255	49	68	58	80	0	49.4118
contig00003	93453	93993	Gene991	271670	-	ATG	537	158	120	137	122	0	47.8585
contig00003	94202	94901	Gene992	271670	-	ATG	696	161	184	205	146	0	55.8908
contig00003	94982	95303	Gene993	271670	+	ATG	318	65	86	89	78	0	55.0314
contig00003	95347	96637	Gene994	271670	+	ATG	1287	207	354	402	324	0	58.7413
contig00003	96649	97075	Gene995	271670	+	ATG	423	102	106	117	98	0	52.7187
contig00003	97144	98104	Gene996	271670	-	ATG	957	171	279	288	219	0	59.2476
contig00003	98196	98973	Gene997	271670	-	ATG	774	170	220	227	157	0	57.7519
contig00003	99260	100037	Gene998	271670	+	ATG	774	158	222	230	164	0	58.3979
contig00003	100328	100706	Gene999	271670	+	ATG	375	108	85	81	101	0	44.2667
contig00003	100946	101228	Gene1000	271670	-	GTG	279	62	70	88	59	0	56.6308
contig00003	101608	102574	Gene1001	271670	+	ATG	963	210	225	270	258	0	51.4019
contig00003	102713	103910	Gene1002	271670	+	ATG	1194	209	329	343	313	0	56.2814
contig00003	103926	104685	Gene1003	271670	-	ATG	756	182	180	211	183	0	51.7196
contig00003	105023	105416	Gene1004	271670	-	ATG	390	111	81	104	94	0	47.4359
contig00003	105587	106499	Gene1005	271670	-	ATG	909	183	264	248	214	0	56.3256
contig00003	106591	107167	Gene1006	271670	+	ATG	573	132	146	168	127	0	54.7993
contig00003	107222	107462	Gene1007	271670	+	GTG	237	58	58	66	55	0	52.3207
contig00003	107710	108286	Gene1008	271670	+	ATG	573	153	147	169	104	0	55.1483
contig00003	108334	108811	Gene1009	271670	+	ATG	474	109	130	136	99	0	56.1181
contig00003	109101	109584	Gene1010	271670	+	ATG	480	102	138	135	105	0	56.875
contig00003	109643	110360	Gene1011	271670	-	ATG	714	150	220	189	155	0	57.2829
contig00003	110384	112625	Gene1012	271670	-	ATG	2238	574	625	632	407	0	56.1662
contig00003	112879	114085	Gene1013	271670	+	GTG	1203	214	377	387	225	0	63.5079
contig00003	114096	114309	Gene1014	271670	+	ATG	210	42	64	64	40	0	60.9524
contig00003	114305	118172	Gene1015	271670	+	ATG	3864	715	1156	1228	765	0	61.6977
contig00003	118238	118799	Gene1016	271670	-	ATG	558	142	115	138	163	0	45.3405
contig00003	119802	128925	Gene1017	271670	-	ATG	9120	2150	2702	2862	1406	0	61.0088
contig00003	128952	130629	Gene1018	271670	-	ATG	1674	353	526	466	329	0	59.2593
contig00003	130767	131568	Gene1019	271670	-	ATG	798	170	243	243	142	0	60.9023
contig00003	131564	132557	Gene1020	271670	-	GTG	990	136	295	318	241	0	61.9192
contig00003	132553	133558	Gene1021	271670	-	ATG	1002	118	318	335	231	0	65.1697
contig00003	133670	134912	Gene1022	271670	+	ATG	1239	181	370	410	278	0	62.954
contig00003	134908	135868	Gene1023	271670	-	GTG	957	197	300	279	181	0	60.5016
contig00003	136054	137230	Gene1024	271670	+	ATG	1173	227	382	344	220	0	61.8926
contig00003	137239	138850	Gene1025	271670	+	ATG	1608	311	493	497	307	0	61.5672
contig00003	138860	139715	Gene1026	271670	+	ATG	852	183	252	244	173	0	58.216
contig00003	139714	140470	Gene1027	271670	+	ATG	753	129	211	256	157	0	62.0186
contig00003	140470	140884	Gene1028	271670	+	ATG	411	80	116	137	78	0	61.5572
contig00003	141064	143170	Gene1029	271670	+	ATG	2103	352	579	664	508	0	59.106
contig00003	143223	143421	Gene1030	271670	+	ATG	195	47	56	56	36	0	57.4359
contig00003	143417	143822	Gene1031	271670	-	ATG	402	115	98	103	86	0	50
contig00003	143942	144686	Gene1032	271670	-	ATG	741	146	220	238	137	0	61.8084
contig00003	144743	145832	Gene1033	271670	-	ATG	1086	200	315	343	228	0	60.5893
contig00003	145991	147494	Gene1034	271670	+	ATG	1500	290	419	498	293	0	61.1333
contig00003	147490	148486	Gene1035	271670	+	GTG	993	171	273	299	250	0	57.6032
contig00003	148516	149581	Gene1036	271670	+	ATG	1062	255	295	303	209	0	56.3089
contig00003	149577	150819	Gene1037	271670	+	ATG	1239	244	327	401	267	0	58.7571
contig00003	150904	152104	Gene1038	271670	-	ATG	1197	270	338	337	252	0	56.391
contig00003	152209	153226	Gene1039	271670	+	ATG	1014	205	270	344	195	0	60.5523
contig00003	153293	153836	Gene1040	271670	-	ATG	540	124	144	165	107	0	57.2222
contig00003	153832	154522	Gene1041	271670	-	ATG	687	158	184	181	164	0	53.1295
contig00003	154518	155133	Gene1042	271670	-	ATG	612	139	170	166	137	0	54.902
contig00003	155261	156422	Gene1043	271670	+	ATG	1158	234	333	326	265	0	56.9085
contig00003	156483	157380	Gene1044	271670	-	ATG	894	248	207	193	246	0	44.7427
contig00003	157597	158344	Gene1045	271670	-	ATG	744	202	201	194	147	0	53.0914
contig00003	158712	159276	Gene1046	271670	+	ATG	561	148	147	140	126	0	51.1586
contig00003	159401	160967	Gene1047	271670	+	ATG	1563	375	405	476	307	0	56.366
contig00003	161025	161454	Gene1048	271670	-	ATG	426	96	116	108	106	0	52.5822
contig00003	161845	162256	Gene1049	271670	-	ATG	408	84	117	118	89	0	57.598
contig00003	162651	163269	Gene1050	271670	+	ATG	615	131	171	180	133	0	57.0732
contig00003	163273	164083	Gene1051	271670	-	ATG	807	178	227	243	159	0	58.2404
contig00003	164171	165545	Gene1052	271670	-	ATG	1371	251	376	375	369	0	54.7775
contig00003	166184	166760	Gene1053	271670	+	GTG	573	140	136	144	153	0	48.8656
contig00003	166950	167160	Gene1054	271670	+	ATG	207	57	43	50	57	0	44.9275
contig00003	167221	167308	Gene1055	271670	-	ATG	84	20	13	23	28	0	42.8571
contig00003	167379	167763	Gene1056	271670	-	GTG	381	67	97	105	112	0	53.0184
contig00003	167829	168618	Gene1057	271670	+	ATG	786	159	209	247	171	0	58.0153
contig00003	168746	168950	Gene1058	271670	+	ATG	201	59	42	58	42	0	49.7512
contig00003	169024	169990	Gene1059	271670	-	ATG	963	226	262	272	203	0	55.4517
contig00003	170197	171151	Gene1060	271670	-	GTG	951	240	255	225	231	0	50.4732
contig00003	171451	172093	Gene1061	271670	-	TTG	639	153	168	165	153	0	52.1127
contig00003	172185	172449	Gene1062	271670	-	ATG	261	73	66	63	59	0	49.4253
contig00003	172555	173767	Gene1063	271670	-	ATG	1209	290	319	323	277	0	53.1017
contig00003	173907	175038	Gene1064	271670	-	ATG	1128	239	339	329	221	0	59.2199
contig00003	175048	176161	Gene1065	271670	-	GTG	1110	194	275	330	311	0	54.5045
contig00003	176163	178065	Gene1066	271670	-	ATG	1899	449	530	511	409	0	54.8183
contig00003	178095	178563	Gene1067	271670	-	GTG	465	104	131	136	94	0	57.4194
contig00003	178566	178884	Gene1068	271670	-	TTG	315	70	75	93	77	0	53.3333
contig00003	179139	179808	Gene1069	271670	-	ATG	666	156	198	170	142	0	55.2553
contig00003	179809	180841	Gene1070	271670	-	ATG	1029	224	317	290	198	0	58.9893
contig00003	180840	181407	Gene1071	271670	-	GTG	564	132	159	150	123	0	54.7872
contig00003	181421	184004	Gene1072	271670	-	ATG	2580	623	689	751	517	0	55.814
contig00003	184218	184701	Gene1073	271670	+	ATG	480	110	112	157	101	0	56.0417
contig00003	184739	185237	Gene1074	271670	-	ATG	495	112	143	116	124	0	52.3232
contig00003	185421	186360	Gene1075	271670	-	ATG	936	205	269	263	199	0	56.8376
contig00003	186480	187206	Gene1076	271670	-	ATG	723	167	181	212	163	0	54.3568
contig00003	187205	187880	Gene1077	271670	-	ATG	672	111	174	194	193	0	54.7619
contig00003	187879	188620	Gene1078	271670	-	ATG	738	141	205	205	187	0	55.5556
contig00003	188775	189684	Gene1079	271670	-	ATG	906	250	238	247	171	0	53.532
contig00003	190074	191613	Gene1080	271670	-	ATG	1536	282	450	446	358	0	58.3333
contig00003	191618	192497	Gene1081	271670	-	ATG	876	218	218	245	195	0	52.8539
contig00003	192585	193053	Gene1082	271670	-	ATG	465	119	109	139	98	0	53.3333
contig00003	193049	194096	Gene1083	271670	-	TTG	1044	261	290	280	213	0	54.5977
contig00003	194244	195669	Gene1084	271670	-	ATG	1422	343	370	398	311	0	54.0084
contig00003	195805	196981	Gene1085	271670	+	ATG	1173	213	315	408	237	0	61.6368
contig00003	198015	199680	Gene1086	271670	-	ATG	1662	396	448	462	356	0	54.7533
contig00003	199929	200682	Gene1087	271670	-	ATG	750	158	207	206	179	0	55.0667
contig00003	200727	201948	Gene1088	271670	-	ATG	1218	279	346	338	255	0	56.1576
contig00003	201956	203105	Gene1089	271670	-	ATG	1146	272	305	319	250	0	54.4503
contig00003	203161	203962	Gene1090	271670	-	ATG	798	207	210	208	173	0	52.381
contig00003	204330	206307	Gene1091	271670	+	ATG	1974	381	524	593	476	0	56.5856
contig00003	206476	208144	Gene1092	271670	+	ATG	1665	406	446	442	371	0	53.3333
contig00003	208585	209986	Gene1093	271670	+	ATG	1398	344	358	369	327	0	52.0029
contig00003	210015	210348	Gene1094	271670	+	ATG	330	98	77	95	60	0	52.1212
contig00003	210458	210905	Gene1095	271670	-	ATG	444	115	114	107	108	0	49.7748
contig00003	211196	211727	Gene1096	271670	-	ATG	528	135	132	146	115	0	52.6515
contig00003	211882	212239	Gene1097	271670	-	ATG	354	97	98	96	63	0	54.8023
contig00003	212311	213085	Gene1098	271670	-	ATG	771	153	204	228	186	0	56.0311
contig00003	213268	213811	Gene1099	271670	+	ATG	540	144	157	134	105	0	53.8889
contig00003	213835	215476	Gene1100	271670	+	ATG	1638	362	468	491	317	0	58.547
contig00003	215540	216218	Gene1101	271670	-	GTG	675	127	194	209	145	0	59.7037
contig00003	216214	218902	Gene1102	271670	-	ATG	2685	512	832	825	516	0	61.7132
contig00003	218903	219479	Gene1103	271670	-	ATG	573	104	177	180	112	0	62.3037
contig00003	219491	221540	Gene1104	271670	-	ATG	2046	388	590	651	417	0	60.6549
contig00003	221558	223238	Gene1105	271670	-	ATG	1677	278	491	507	401	0	59.511
contig00003	223237	223327	Gene1106	271670	-	GTG	87	13	19	27	28	0	52.8736
contig00003	223636	223843	Gene1107	271670	+	ATG	204	43	53	56	52	0	53.4314
contig00003	224015	225434	Gene1108	271670	+	ATG	1416	295	406	410	305	0	57.6271
contig00003	225441	226188	Gene1109	271670	+	ATG	744	166	200	230	148	0	57.7957
contig00003	226202	226859	Gene1110	271670	+	GTG	654	115	184	221	134	0	61.9266
contig00003	226852	227785	Gene1111	271670	+	ATG	930	187	252	300	191	0	59.3548
contig00003	227771	228509	Gene1112	271670	+	ATG	735	145	205	249	136	0	61.7687
contig00003	228557	229277	Gene1113	271670	+	ATG	717	124	210	228	155	0	61.0879
contig00003	229273	230269	Gene1114	271670	+	ATG	993	167	279	313	234	0	59.6173
contig00003	230278	230923	Gene1115	271670	+	ATG	642	131	163	208	140	0	57.7882
contig00003	230937	231729	Gene1116	271670	+	ATG	789	160	227	247	155	0	60.076
contig00003	231769	233056	Gene1117	271670	-	ATG	1284	303	367	327	287	0	54.0498
contig00003	233696	234101	Gene1118	271670	+	ATG	402	84	93	103	122	0	48.7562
contig00003	234094	234442	Gene1119	271670	+	ATG	345	58	95	90	102	0	53.6232
contig00003	234441	236208	Gene1120	271670	+	ATG	1764	376	507	532	349	0	58.9002
contig00003	236223	236940	Gene1121	271670	+	ATG	714	161	182	197	174	0	53.0812
contig00003	237206	240014	Gene1122	271670	+	ATG	2805	627	775	799	604	0	56.1141
contig00003	240028	241255	Gene1123	271670	+	ATG	1224	285	348	360	231	0	57.8431
contig00003	241337	242504	Gene1124	271670	+	ATG	1164	274	298	365	227	0	56.9588
contig00003	242503	243373	Gene1125	271670	+	ATG	867	208	234	251	174	0	55.94
contig00003	244180	245749	Gene1126	271670	+	ATG	1566	291	422	441	412	0	55.1086
contig00003	245764	246904	Gene1127	271670	+	ATG	1137	195	300	326	316	0	55.0572
contig00003	246918	247032	Gene1128	271670	+	ATG	111	24	24	34	29	0	52.2523
contig00003	247031	247322	Gene1129	271670	+	ATG	288	42	72	86	88	0	54.8611
contig00003	247470	247875	Gene1130	271670	+	GTG	402	94	102	106	100	0	51.7413
contig00003	247871	248564	Gene1131	271670	+	GTG	690	152	175	191	172	0	53.0435
contig00003	248567	248996	Gene1132	271670	+	ATG	426	101	101	128	96	0	53.7559
contig00003	249033	250314	Gene1133	271670	+	GTG	1278	390	306	399	183	0	55.1643
contig00003	250447	251740	Gene1134	271670	+	ATG	1290	267	353	377	293	0	56.5891
contig00003	251775	252297	Gene1135	271670	+	ATG	519	134	137	137	111	0	52.7938
contig00003	252306	253101	Gene1136	271670	+	ATG	792	210	202	215	165	0	52.6515
contig00003	254280	255324	Gene1137	271670	+	ATG	1041	246	273	297	225	0	54.755
contig00003	255359	256079	Gene1138	271670	+	ATG	717	131	184	193	209	0	52.5802
contig00003	256075	257008	Gene1139	271670	-	ATG	930	175	261	282	212	0	58.3871
contig00003	257122	257515	Gene1140	271670	-	ATG	390	125	97	95	73	0	49.2308
contig00003	257834	258887	Gene1141	271670	+	ATG	1050	260	275	302	213	0	54.9524
contig00003	258947	259700	Gene1142	271670	-	ATG	750	200	188	213	149	0	53.4667
contig00003	259907	260948	Gene1143	271670	-	GTG	1038	231	314	286	207	0	57.8035
contig00003	260941	262090	Gene1144	271670	-	ATG	1146	267	300	332	247	0	55.1483
contig00003	262092	263139	Gene1145	271670	-	ATG	1044	234	315	288	207	0	57.7586
contig00003	263148	264114	Gene1146	271670	-	GTG	963	217	271	271	204	0	56.2825
contig00003	264373	265843	Gene1147	271670	-	ATG	1467	311	431	402	323	0	56.7825
contig00003	265910	266699	Gene1148	271670	-	ATG	786	178	217	221	170	0	55.7252
contig00003	266827	266977	Gene1149	271670	+	ATG	147	39	30	39	39	0	46.9388
contig00003	267156	267933	Gene1150	271670	+	ATG	774	192	193	228	161	0	54.3928
contig00003	267929	268619	Gene1151	271670	+	ATG	687	93	198	212	184	0	59.6798
contig00003	268620	269679	Gene1152	271670	+	ATG	1056	228	289	313	226	0	57.0076
contig00003	269679	270498	Gene1153	271670	-	ATG	816	187	214	224	191	0	53.6765
contig00003	270646	271642	Gene1154	271670	+	ATG	993	220	268	294	211	0	56.5962
contig00004	22	1213	Gene1155	266142	-	ATG	1188	265	340	332	251	0	56.5657
contig00004	1397	2492	Gene1156	266142	-	ATG	1092	272	279	291	250	0	52.1978
contig00004	3093	4494	Gene1157	266142	-	ATG	1398	291	390	396	321	0	56.2232
contig00004	4660	5863	Gene1158	266142	-	ATG	1200	268	342	308	282	0	54.1667
contig00004	6128	8741	Gene1159	266142	+	ATG	2610	590	754	726	540	0	56.705
contig00004	8826	9597	Gene1160	266142	-	ATG	768	153	188	271	156	0	59.7656
contig00004	9593	10385	Gene1161	266142	-	ATG	789	129	225	239	196	0	58.8086
contig00004	10394	11540	Gene1162	266142	-	ATG	1143	206	325	366	246	0	60.4549
contig00004	11536	12499	Gene1163	266142	-	ATG	960	229	281	253	197	0	55.625
contig00004	12491	13067	Gene1164	266142	-	ATG	573	113	163	157	140	0	55.8464
contig00004	13315	14326	Gene1165	266142	+	ATG	1008	262	242	268	236	0	50.5952
contig00004	14493	15036	Gene1166	266142	+	ATG	540	112	132	157	139	0	53.5185
contig00004	15032	16142	Gene1167	266142	-	GTG	1107	231	301	322	253	0	56.2782
contig00004	16240	18349	Gene1168	266142	+	ATG	2106	472	591	631	412	0	58.0247
contig00004	18361	20269	Gene1169	266142	+	ATG	1905	465	490	563	387	0	55.2756
contig00004	20286	21552	Gene1170	266142	+	ATG	1263	226	327	372	338	0	55.3444
contig00004	21544	23182	Gene1171	266142	+	ATG	1635	391	423	478	343	0	55.107
contig00004	23181	23748	Gene1172	266142	+	ATG	564	137	130	172	125	0	53.5461
contig00004	24236	24755	Gene1173	266142	-	ATG	516	114	125	158	119	0	54.845
contig00004	24823	26584	Gene1174	266142	-	TTG	1758	379	462	509	408	0	55.2332
contig00004	26670	27222	Gene1175	266142	+	GTG	549	163	123	144	119	0	48.6339
[truncated: 3,111 more rows]
