# Supplementary material for: Whole Genome Sequencing and Analysis of Plant Growth Promoting Bacteria Isolated from the Rhizosphere of Plantation Crops Coconut, Cocoa and Arecanut
Source: PLoS One. 2014 Aug 27;9(8):e104259. doi: 10.1371/journal.pone.0104259 (PMC4146471; doi:10.1371/journal.pone.0104259)
Supplement: Table S6 — A. Predicted tRNA genes in CPCRI-1 genome. B. Predicted tRNA genes in CPCRI-2 genome. C. Predicted tRNA genes in CPCRI-3 genome. (XLSX) [file pone.0104259.s012.xlsx]

## Sheet: Supplementary Tables
Supplementary Tables
Table S1	Isolation details of PGPR isolates
Table S2	Biological properties of PGCPRs (CPCRI-1, CPCRI-2, CPCRI-3)
Table S3	Genomic properties of Enterobacteriaceae family
Table S4	Genomic properties of Pseudomonadeceae family
Table S5A	Predicted protein-coding genes in CPCRI-1
Table S5B	Predicted protein-coding genes in CPCRI-2
Table S5C	Predicted protein-coding genes in CPCRI-3
Table S6A	Predicted tRNA genes in CPCRI-1 genome
Table S6B	Predicted tRNA genes in CPCRI-2 genome
Table S6C	Predicted tRNA genes in CPCRI-3 genome
Table S7	Predicted rRNA genes in CPCRI-1, CPCRI-2, CPCRI-3 genome
Table S8A	CPCRI-1 protein coding genes annotation
Table S8B	CPCRI-2 protein coding genes annotation
Table S8C	CPCRI-3 protein coding genes annotation
Table S9	Pairwise comparison of CPCRI-1, CPCRI-2, and CPCRI-3 genomes against bacteria genomes using progressive Mauve aligner. % sequence similarity/genome coverage in the conserved block is shown.
Table S10	List of GO terms identified in the bacteria genomes
Table S11	Propionate metabolism pathway genes in CPCRI-1, CPCRI-2 and CPCRI-3 genomes
Table S12A	SEED comparison summary for CPCRI-1,3 vs non-PGPRs (Enterobacter cloacae EcWSU1, Enterobacter cloacae subsp cloacae ATCC 13047)
Table S12B	KEGG comparison summary for CPCRI-1,3 vs non-PGPRs (Enterobacter cloacae EcWSU1, Enterobacter cloacae subsp cloacae ATCC 13047)
Table S12C	SEED comparison summary for CPCRI-3 vs non-PGPRs (Pseudomonas putida S16)
Table S12D	SEED comparison summary for CPCRI-3 vs non-PGPRs (Pseudomonas putida S16)
Table S12E	GO comparison summary of CPCRI-1 vs Enterobacter cloacae EcWSU1 (a non-PGPR)
Table S12F	GO comparison summary of CPCRI-1 vs Enterobacter cloacae subsp cloacae ATCC 13047(a non-PGPR)
Table S12G	GO comparison summary of CPCRI-2 vs Pseudomonas putida strain S16 (a non-PGPR)
Table S12H	GO comparison summary of CPCRI-3 vs Enterobacter cloacae EcWSU1 (a non-PGPR)
Table S12I	GO comparison summary of CPCRI-3 vs Enterobacter cloacae subsp cloacae ATCC 13047(a non-PGPR)
Table S13	Bacteria secretion system KEGG pathway gene in CPCRI-1, CPCRI-2 and CPCRI-3 genomes

## Sheet: Table S6A
Table S6A. Predicted tRNA genes in CPCRI-1 genome
Contig number	tRNA-Start	tRNA-End	tRNA-Strand	tRNA-type	Anti-Codon	Length (bp)
contig00010	172830	172902	+	Ala	GGC	73
contig00010	172947	173019	+	Ala	GGC	73
contig00040	62	134	-	Ala	TGC	73
contig00043	32	105	-	Arg	ACG	74
contig00043	173	246	-	Arg	ACG	74
contig00018	50945	51018	-	Arg	ACG	74
contig00018	51086	51157	-	Arg	ACG	72
contig00011	71365	71438	-	Arg	CCG	74
contig00010	197451	197522	-	Arg	CCT	72
contig00020	33132	33205	-	Arg	TCT	74
contig00004	36106	36178	-	Asn	GTT	73
contig00004	37927	37999	+	Asn	GTT	73
contig00004	51649	51721	-	Asn	GTT	73
contig00004	54110	54182	-	Asn	GTT	73
contig00009	207199	207272	-	Asp	GTC	74
contig00004	119012	119082	+	Cys	GCA	71
contig00005	150524	150595	+	Gln	CTG	72
contig00005	150633	150704	+	Gln	CTG	72
contig00005	150207	150278	+	Gln	TTG	72
contig00005	150314	150385	+	Gln	TTG	72
contig00044	36	108	+	Glu	TTC	73
contig00008	71607	71677	+	Gly	CCC	71
contig00004	118885	118957	+	Gly	GCC	73
contig00002	495924	495996	-	Gly	GCC	73
contig00002	496045	496117	-	Gly	GCC	73
contig00002	496166	496238	-	Gly	GCC	73
contig00011	788	859	-	Gly	TCC	72
contig00011	71222	71294	-	His	GTG	73
contig00040	243	316	-	Ile	GAT	74
contig00002	378838	378919	-	Leu	CAA	82
contig00011	71114	71197	-	Leu	CAG	84
contig00002	241114	241197	+	Leu	CAG	84
contig00002	241229	241311	+	Leu	CAG	83
contig00002	241347	241430	+	Leu	CAG	84
contig00006	231507	231590	-	Leu	GAG	84
contig00004	119097	119180	+	Leu	TAA	84
contig00005	150099	150180	+	Leu	TAG	82
contig00005	82477	82549	-	Lys	TTT	73
contig00005	82584	82656	-	Lys	TTT	73
contig00005	82701	82773	-	Lys	TTT	73
contig00005	82883	82955	-	Lys	TTT	73
contig00010	169762	169834	-	Lys	TTT	73
contig00006	128217	128289	+	Met	CAT	73
contig00008	143524	143597	-	Met	CAT	74
contig00008	143645	143718	-	Met	CAT	74
contig00008	143893	143966	-	Met	CAT	74
contig00005	150014	150087	+	Met	CAT	74
contig00005	150406	150479	+	Met	CAT	74
contig00006	229613	229686	-	Met	CAT	74
contig00025	7314	7386	-	Phe	GAA	73
contig00002	529398	529470	+	Phe	GAA	73
contig00007	135585	135658	+	Pro	GGG	74
contig00011	8801	8874	-	Pro	TGG	74
contig00011	70993	71066	-	Pro	TGG	74
contig00011	150558	150648	+	SeC(p)	TCA	91
contig00027	12435	12524	+	Ser	GCT	90
contig00003	227388	227472	-	Ser	GGA	85
contig00003	230321	230405	-	Ser	GGA	85
contig00003	196160	196244	+	Ser	TGA	85
contig00003	200016	200100	+	Ser	TGA	85
contig00009	166880	166952	-	Thr	CGT	73
contig00014	182	254	+	Thr	GGT	73
contig00011	706	778	-	Thr	GGT	73
contig00011	1072	1144	-	Thr	TGT	73
contig00015	62038	62110	-	Trp	CCA	73
contig00011	979	1060	-	Tyr	GTA	82
contig00001	59953	60034	-	Tyr	GTA	82
contig00001	60072	60153	-	Tyr	GTA	82
contig00001	619895	619968	+	Val	GAC	74
contig00001	619976	620049	+	Val	GAC	74
contig00005	82780	82852	-	Val	TAC	73
contig00010	169842	169914	-	Val	TAC	73
contig00010	169947	170019	-	Val	TAC	73
contig00010	170064	170136	-	Val	TAC	73

## Sheet: Table S6B
Table S6B. Predicted tRNA genes in CPCRI-2 genome
Contig number	tRNA-Start	tRNA-End	tRNA-Strand	tRNA-type	Anti-Codon	Length (bp)
contig00003	10454	10527	-	Arg	CCG	74
contig00003	107138	107210	-	Thr	TGT	73
contig00003	116884	116956	-	Phe	GAA	73
contig00004	120434	120504	+	Gly	CCC	71
contig00005	45106	45179	-	Met	CAT	74
contig00005	45283	45365	-	Leu	GAG	83
contig00006	95630	95701	-	Gln	TTG	72
contig00006	153475	153547	-	His	GTG	73
contig00006	153587	153668	-	Leu	TAG	82
contig00006	153724	153796	-	His	GTG	73
contig00006	153840	153913	-	Arg	TCT	74
contig00007	15	87	-	Gly	GCC	73
contig00007	176	248	-	Gly	GCC	73
contig00007	255	327	-	Glu	TTC	73
contig00007	422	494	-	Gly	GCC	73
contig00007	502	574	-	Glu	TTC	73
contig00007	28382	28468	-	Ser	GGA	87
contig00009	129201	129273	-	Trp	CCA	73
contig00009	130603	130675	-	Thr	GGT	73
contig00009	130708	130778	-	Gly	TCC	71
contig00009	130806	130886	-	Tyr	GTA	81
contig00010	17499	17580	+	Leu	TAA	82
contig00010	22923	22993	-	Cys	GCA	71
contig00010	41789	41873	-	Ser	TGA	85
contig00011	4236	4309	+	Pro	CGG	74
contig00014	25669	25742	-	Arg	CCT	74
contig00014	29129	29202	-	Arg	ACG	74
contig00014	29276	29349	-	Arg	ACG	74
contig00014	29425	29498	-	Arg	ACG	74
contig00014	29607	29694	-	Ser	GCT	88
contig00015	10182	10255	+	Met	CAT	74
contig00015	66516	66594	-	Thr	CGT	79
contig00015	74086	74158	-	Lys	TTT	73
contig00015	74168	74241	-	Pro	TGG	74
contig00015	74249	74321	-	Asn	GTT	73
contig00025	67	139	-	Ala	GGC	73
contig00025	8299	8371	+	Asn	GTT	73
contig00034	11746	11819	+	Met	CAT	74
contig00034	11957	12030	+	Met	CAT	74
contig00035	46053	46126	-	Pro	GGG	74
contig00038	22729	22812	+	Leu	CAG	84
contig00038	22904	22987	+	Leu	CAG	84
contig00044	12642	12723	-	Leu	CAA	82
contig00045	1187	1260	+	Met	CAT	74
contig00048	9426	9498	+	Lys	TTT	73
contig00048	26080	26166	+	Ser	CGA	87
contig00049	6	79	+	Asp	GTC	74
contig00053	3567	3638	+	Gln	TTG	72
contig00054	6102	6175	-	Asp	GTC	74
contig00054	6192	6264	-	Val	TAC	73
contig00070	14737	14809	-	Gly	GCC	73
contig00071	44	116	+	Glu	TTC	73
contig00075	8064	8137	-	Val	GAC	74
contig00075	8330	8403	-	Val	GAC	74
contig00076	10633	10705	+	Val	TAC	73
contig00076	10775	10848	+	Asp	GTC	74
contig00113	3	75	-	Ala	GGC	73
contig00113	132	204	-	Glu	TTC	73
contig00130	27	100	-	Ile	GAT	74
contig00133	51	123	-	Ala	TGC	73
contig00136	9	82	-	Ile	GAT	74

## Sheet: Table S6C
Table S6C. Predicted tRNA genes in CPCRI-3 genome
Contig number	tRNA-Start	tRNA-End	tRNA-Strand	tRNA-type	Anti-Codon	Length (bp)
contig00001	189509	189590	+	Tyr	GTA	82
contig00001	189803	189884	+	Tyr	GTA	82
contig00001	386186	386269	-	Leu	TAA	84
contig00001	386285	386355	-	Cys	GCA	71
contig00001	386409	386481	-	Gly	GCC	73
contig00001	484066	484152	-	Ser	CGA	87
contig00001	485144	485216	+	Asn	GTT	73
contig00001	488893	488965	+	Asn	GTT	73
contig00001	498900	498972	-	Asn	GTT	73
contig00001	500710	500782	+	Asn	GTT	73
contig00002	13614	13687	-	Val	GAC	74
contig00002	13701	13774	-	Val	GAC	74
contig00003	10486	10559	+	Arg	TCT	74
contig00003	197085	197156	-	Gln	CTG	72
contig00003	197196	197267	-	Gln	CTG	72
contig00003	197315	197388	-	Met	CAT	74
contig00003	197409	197480	-	Gln	TTG	72
contig00003	197515	197586	-	Gln	TTG	72
contig00003	197613	197694	-	Leu	TAG	82
contig00003	197706	197779	-	Met	CAT	74
contig00003	253263	253335	+	Lys	TTT	73
contig00003	253465	253537	+	Val	TAC	73
contig00003	253544	253616	+	Lys	TTT	73
contig00003	253767	253839	+	Lys	TTT	73
contig00003	253873	253945	+	Lys	TTT	73
contig00004	41730	41814	+	Ser	TGA	85
contig00004	96837	96921	-	Ser	GGA	85
contig00004	97567	97651	-	Ser	GGA	85
contig00006	9424	9497	+	Asp	GTC	74
contig00006	42801	42873	+	Thr	CGT	73
contig00007	167499	167572	+	Pro	GGG	74
contig00008	23126	23208	-	Leu	CAG	83
contig00008	23244	23326	-	Leu	CAG	83
contig00008	23358	23440	-	Leu	CAG	83
contig00009	5	77	+	Thr	GGT	73
contig00009	103424	103507	+	Leu	GAG	84
contig00009	105296	105369	+	Met	CAT	74
contig00014	21613	21685	-	Lys	TTT	73
contig00014	21693	21765	-	Val	TAC	73
contig00014	21798	21870	-	Val	TAC	73
contig00014	21914	21986	-	Val	TAC	73
contig00014	24680	24752	+	Ala	GGC	73
contig00014	24799	24871	+	Ala	GGC	73
contig00014	41807	41878	-	Arg	CCT	72
contig00015	10695	10767	-	Phe	GAA	73
contig00015	50110	50182	+	Gly	GCC	73
contig00015	50218	50290	+	Gly	GCC	73
contig00015	50326	50398	+	Gly	GCC	73
contig00016	17049	17119	+	Gly	CCC	71
contig00016	78896	78969	-	Met	CAT	74
contig00016	79008	79081	-	Met	CAT	74
contig00016	79119	79192	-	Met	CAT	74
contig00017	11254	11335	+	Leu	CAA	82
contig00018	42841	42913	+	Phe	GAA	73
contig00020	32536	32609	-	Arg	ACG	74
contig00020	32810	32883	-	Arg	ACG	74
contig00020	33083	33156	-	Arg	ACG	74
contig00020	33357	33430	-	Arg	ACG	74
contig00020	33438	33527	-	Ser	GCT	90
contig00023	12773	12845	-	Met	CAT	73
contig00025	4117	4207	+	SeC(p)	TCA	91
contig00026	24971	25044	-	Pro	TGG	74
contig00026	25139	25212	-	Pro	TGG	74
contig00026	25258	25340	-	Leu	CAG	83
contig00026	25363	25435	-	His	GTG	73
contig00026	25496	25569	-	Arg	CCG	74
contig00026	61563	61635	-	Trp	CCA	73
contig00027	53162	53235	+	Pro	CGG	74
contig00027	60877	60949	+	Thr	TGT	73
contig00027	60961	61042	+	Tyr	GTA	82
contig00027	61163	61234	+	Gly	TCC	72
contig00027	61244	61316	+	Thr	GGT	73
contig00054	47	120	+	Asp	GTC	74
contig00056	27	100	+	Ile	GAT	74
