# Supplementary material for: Whole Genome Sequencing and Analysis of Plant Growth Promoting Bacteria Isolated from the Rhizosphere of Plantation Crops Coconut, Cocoa and Arecanut
Source: PLoS One. 2014 Aug 27;9(8):e104259. doi: 10.1371/journal.pone.0104259 (PMC4146471; doi:10.1371/journal.pone.0104259)
Supplement: Table S8 — A. CPCRI-1 protein coding genes annotation. B. CPCRI-2 protein coding genes annotation. C. CPCRI-3 protein coding genes annotation. (XLSX) [file pone.0104259.s014.xlsx]

## Sheet: Supplementary Tables
Supplementary Tables
Table S1	Isolation details of PGPR isolates
Table S2	Biological properties of PGCPRs (CPCRI-1, CPCRI-2, CPCRI-3)
Table S3	Genomic properties of Enterobacteriaceae family
Table S4	Genomic properties of Pseudomonadeceae family
Table S5A	Predicted protein-coding genes in CPCRI-1
Table S5B	Predicted protein-coding genes in CPCRI-2
Table S5C	Predicted protein-coding genes in CPCRI-3
Table S6A	Predicted tRNA genes in CPCRI-1 genome
Table S6B	Predicted tRNA genes in CPCRI-2 genome
Table S6C	Predicted tRNA genes in CPCRI-3 genome
Table S7	Predicted rRNA genes in CPCRI-1, CPCRI-2, CPCRI-3 genome
Table S8A	CPCRI-1 protein coding genes annotation
Table S8B	CPCRI-2 protein coding genes annotation
Table S8C	CPCRI-3 protein coding genes annotation
Table S9	Pairwise comparison of CPCRI-1, CPCRI-2, and CPCRI-3 genomes against bacteria genomes using progressive Mauve aligner. % sequence similarity/genome coverage in the conserved block is shown.
Table S10	List of GO terms identified in the bacteria genomes
Table S11	Propionate metabolism pathway genes in CPCRI-1, CPCRI-2 and CPCRI-3 genomes
Table S12A	SEED comparison summary for CPCRI-1,3 vs non-PGPRs (Enterobacter cloacae EcWSU1, Enterobacter cloacae subsp cloacae ATCC 13047)
Table S12B	KEGG comparison summary for CPCRI-1,3 vs non-PGPRs (Enterobacter cloacae EcWSU1, Enterobacter cloacae subsp cloacae ATCC 13047)
Table S12C	SEED comparison summary for CPCRI-3 vs non-PGPRs (Pseudomonas putida S16)
Table S12D	SEED comparison summary for CPCRI-3 vs non-PGPRs (Pseudomonas putida S16)
Table S12E	GO comparison summary of CPCRI-1 vs Enterobacter cloacae EcWSU1 (a non-PGPR)
Table S12F	GO comparison summary of CPCRI-1 vs Enterobacter cloacae subsp cloacae ATCC 13047(a non-PGPR)
Table S12G	GO comparison summary of CPCRI-2 vs Pseudomonas putida strain S16 (a non-PGPR)
Table S12H	GO comparison summary of CPCRI-3 vs Enterobacter cloacae EcWSU1 (a non-PGPR)
Table S12I	GO comparison summary of CPCRI-3 vs Enterobacter cloacae subsp cloacae ATCC 13047(a non-PGPR)
Table S13	Bacteria secretion system KEGG pathway gene in CPCRI-1, CPCRI-2 and CPCRI-3 genomes

## Sheet: Table S8A
Table S8A. CPCRI-1 protein coding genes annotation
Contig number	Start	End	Strand	GeneID	GeneLength (bp)	BLASTX-Protein-Accession-ID	BLASTX-GI-Accession	Protein-Description	E-value	Similarity (%)	Score	AlignmentLength	Positives	GI-ID	UniProt-Entry	Entry name	Status	Protein names	Gene names	Organism	Length	Gene ontology (GO)	InterPro	Gene encoded by	Pathway	Subcellular location	Domains
contig00001	1131	2598	+	Gene1	1464	ZP_08498442	334124436	phospholipase a1	0	98	913.294	488	483	334124436	F5RYJ6	F5RYJ6_9ENTR	unreviewed	Putative uncharacterized protein	HMPREF9086_2704	Enterobacter hormaechei ATCC 49162	488
contig00001	2594	3356	+	Gene2	759	ZP_08498441	334124435	ankyrin	1.03e-169	98	479.945	253	248	334124435	F5RYJ5	F5RYJ5_9ENTR	unreviewed	Putative uncharacterized protein	HMPREF9086_2703	Enterobacter hormaechei ATCC 49162	253		IPR002110; IPR020683;
contig00001	3408	3825	+	Gene3	414	ZP_08498440	334124434	membrane protein	9.91e-54	82	176.407	130	107	334124434	F5RYJ4	F5RYJ4_9ENTR	unreviewed	Putative uncharacterized protein	HMPREF9086_2702	Enterobacter hormaechei ATCC 49162	149
contig00001	3909	5838	+	Gene4	1926	YP_004952528	365970967	rhs element vgr protein	0	99	1239.17	642	636	365970967	G8LFC3	G8LFC3_ENTCL	unreviewed	Putative uncharacterized protein	EcWSU1_02675	Enterobacter cloacae EcWSU1	642
contig00001	5849	6644	+	Gene5	792	YP_004952527	365970966	conserved hypothethical protein	2.92e-170	95	482.256	264	253	365970966	G8LFC2	G8LFC2_ENTCL	unreviewed	Putative uncharacterized protein	EcWSU1_02674	Enterobacter cloacae EcWSU1	264
contig00001	6781	7981	+	Gene6	1197	ZP_09038451	354724236	rhs family protein	0	96	641.728	378	364	354724236	*	*	*	PAAR repeat-containing protein	*	Enterobacter mori LMG 25706	*	*	*	*	*	*	*
contig00001	8733	9048	+	Gene7	312	YP_004952525	365970964	adp-ribosylglycohydrolase	1.9e-46	99	162.54	104	103	365970964	G8LFC0	G8LFC0_ENTCL	unreviewed	ADP-ribosyl-[dinitrogen reductase] glycohydrolase	draG EcWSU1_02672	Enterobacter cloacae EcWSU1	366
contig00001	9127	9508	+	Gene8	378	ZP_08498438	334124432	conserved domain protein	2.05e-66	90	219.935	126	114	334124432	F5RYJ2	F5RYJ2_9ENTR	unreviewed	Rhs family protein	HMPREF9086_2700	Enterobacter hormaechei ATCC 49162	544
contig00001	10264	10645	+	Gene9	378	YP_004952525	365970964	adp-ribosyl-(dinitrogen reductase) hydrolase	5.67e-63	98	206.453	126	124	365970964	G8LFC0	G8LFC0_ENTCL	unreviewed	ADP-ribosyl-[dinitrogen reductase] glycohydrolase	draG EcWSU1_02672	Enterobacter cloacae EcWSU1	366
contig00001	11267	11702	+	Gene10	432	ZP_08498437	334124431	membrane protein	4.01e-83	93	251.521	144	134	334124431	F5RYJ1	F5RYJ1_9ENTR	unreviewed	Putative uncharacterized protein	HMPREF9086_2699	Enterobacter hormaechei ATCC 49162	149
contig00001	11829	13752	+	Gene11	1920	CBK84715	295095625	rhs element vgr protein	0	99	1245.72	640	638	295095625	D6DQF5	D6DQF5_ENTCL	unreviewed	Type VI secretion system Vgr family protein	ENC_07420	Enterobacter cloacae	640		IPR006531; IPR006533; IPR017847;
contig00001	13827	14268	+	Gene12	438	CBK84716	295095626	uncharacterized conserved protein	6.18e-97	97	286.574	146	142	295095626	D6DQF6	D6DQF6_ENTCL	unreviewed	Uncharacterized conserved protein	ENC_07430	Enterobacter cloacae	146		IPR014894; IPR016124;
contig00001	14271	18630	+	Gene13	4356	YP_004952519	365970958	rhs family protein	0	97	2451.4	1340	1303	365970958	G8LFB4	G8LFB4_ENTCL	unreviewed	RhsB	rhsB EcWSU1_02666	Enterobacter cloacae EcWSU1	1462
contig00001	19922	21017	-	Gene14	1092	ZP_09038453	354724238	gtp-binding protein	0	100	649.047	364	364	354724238	*	*	*	GTP-binding protein YchF	*	Enterobacter mori LMG 25706	*	*	*	*	*	*	*
contig00001	21143	21728	-	Gene15	582	ZP_08498423	334124414	peptidyl-trna hydrolase	1.13e-114	100	335.495	194	194	334124414	F5RY93	F5RY93_9ENTR	unreviewed	Peptidyl-tRNA hydrolase (PTH) (EC 3.1.1.29)	pth HMPREF9086_2685	Enterobacter hormaechei ATCC 49162	194	aminoacyl-tRNA hydrolase activity; cytoplasm; translation	IPR001328; IPR018171;			Cytoplasm.
contig00001	22002	22278	+	Gene16	273	YP_004952500	365970939	inner membrane protein	2.63e-45	98	150.984	91	90	365970939	G8LF95	G8LF95_ENTCL	unreviewed	YchH	ychH EcWSU1_02645	Enterobacter cloacae EcWSU1	91
contig00001	22400	23459	+	Gene17	1056	ZP_09038456	354724241	transcriptional family albicidin resistance protein	0	96	629.017	352	339	354724241	*	*	*	MerR family transcriptional regulator	*	Enterobacter mori LMG 25706	*	*	*	*	*	*	*
contig00001	23444	25124	-	Gene18	1677	ZP_08498420	334124411	sulfate transporter	0	99	882.478	559	554	334124411	F5RY90	F5RY90_9ENTR	unreviewed	SulP family sulfate permease	HMPREF9086_2682	Enterobacter hormaechei ATCC 49162	559	integral to membrane; secondary active sulfate transmembrane transporter activity	IPR018045; IPR002645; IPR001902; IPR011547;
contig00001	25248	26196	-	Gene19	945	ZP_08498419	334124410	ribose-phosphate pyrophosphokinase	0	100	610.527	315	315	334124410	F5RY89	F5RY89_9ENTR	unreviewed	Ribose-phosphate pyrophosphokinase (RPPK) (EC 2.7.6.1) (Phosphoribosyl pyrophosphate synthase)	prsA prs HMPREF9086_2681	Enterobacter hormaechei ATCC 49162	321	ATP binding; cytoplasm; kinase activity; magnesium ion binding; nucleoside metabolic process; ribonucleoside monophosphate biosynthetic process; ribose phosphate diphosphokinase activity	IPR000842; IPR000836; IPR005946;		Metabolic intermediate biosynthesis; 5-phospho-alpha-D-ribose 1-diphosphate biosynthesis; 5-phospho-alpha-D-ribose 1-diphosphate from D-ribose 5-phosphate (route I): step 1/1.	Cytoplasm.
contig00001	26321	27188	-	Gene20	864	ZP_08498418	334124409	4-diphosphocytidyl-2-c-methyl-d-erythritol kinase	0	97	547.354	288	281	334124409	F5RY88	F5RY88_9ENTR	unreviewed	4-diphosphocytidyl-2-C-methyl-D-erythritol kinase (CMK) (EC 2.7.1.148) (4-(cytidine-5'-diphospho)-2-C-methyl-D-erythritol kinase)	ispE HMPREF9086_2680	Enterobacter hormaechei ATCC 49162	289	4-(cytidine 5'-diphospho)-2-C-methyl-D-erythritol kinase activity; ATP binding; terpenoid biosynthetic process	IPR006204; IPR013750; IPR004424; IPR020568; IPR014721;		Isoprenoid biosynthesis; isopentenyl diphosphate biosynthesis via DXP pathway; isopentenyl diphosphate from 1-deoxy-D-xylulose 5-phosphate: step 3/6.
contig00001	27187	27799	-	Gene21	609	ZP_08498417	334124408	outer membrane lipoprotein	2.29e-145	100	414.075	203	203	334124408	F5RY87	F5RY87_9ENTR	unreviewed	Outer-membrane lipoprotein lolB	lolB HMPREF9086_2679	Enterobacter hormaechei ATCC 49162	203	cell outer membrane; plasma membrane; protein transporter activity	IPR004565;			Cell outer membrane; Lipid-anchor.
contig00001	28000	29257	+	Gene22	1254	ZP_08498416	334124407	glutamyl-trna reductase	0	100	778.089	418	418	334124407	F5RY86	F5RY86_9ENTR	unreviewed	Glutamyl-tRNA reductase (EC 1.2.1.70)	hemA HMPREF9086_2678	Enterobacter hormaechei ATCC 49162	418	NADP binding; glutamyl-tRNA reductase activity; porphyrin-containing compound biosynthetic process	IPR000343; IPR015896; IPR015895; IPR016040; IPR018214; IPR006151;		Porphyrin metabolism; protoporphyrin-IX biosynthesis; 5-aminolevulinate from L-glutamyl-tRNA(Glu): step 1/2.
contig00001	29298	30381	+	Gene23	1080	ZP_08498415	334124406	peptide chain release factor 1	0	100	685.641	360	360	334124406	F5RY85	F5RY85_9ENTR	unreviewed	Peptide chain release factor 1 (RF-1)	prfA HMPREF9086_2677	Enterobacter hormaechei ATCC 49162	360	catalytic activity; cytoplasm; pyridoxal phosphate binding; translation release factor activity, codon specific	IPR005139; IPR000352; IPR004373; IPR015422;			Cytoplasm.
contig00001	30380	31211	+	Gene24	828	CBK84725	295095635	protein-(glutamine-n5) release factor-specific	1.46e-169	95	481.485	276	263	295095635	D6DQG5	D6DQG5_ENTCL	unreviewed	[protein release factor]-glutamine N5-methyltransferase (EC 2.1.1.-)	ENC_07620	Enterobacter cloacae	276	nucleic acid binding; protein methyltransferase activity	IPR002052; IPR004556; IPR019874; IPR007848;
contig00001	31410	32220	+	Gene25	807	ZP_08498412	334124403	transcriptional regulator	0	99	545.043	269	268	334124403	F5RY82	F5RY82_9ENTR	unreviewed	Transcriptional regulator SirB1	sirB1 HMPREF9086_2674	Enterobacter hormaechei ATCC 49162	269	binding	IPR011990;
contig00001	32256	33111	+	Gene26	852	ZP_08498411	334124402	3-deoxy-8-phosphooctulonate synthase	0	100	563.918	284	284	334124402	F5RY81	F5RY81_9ENTR	unreviewed	2-dehydro-3-deoxyphosphooctonate aldolase (EC 2.5.1.55) (3-deoxy-D-manno-octulosonic acid 8-phosphate synthase) (KDO-8-phosphate synthase) (Phospho-2-dehydro-3-deoxyoctonate aldolase)	kdsA HMPREF9086_2673	Enterobacter hormaechei ATCC 49162	284	3-deoxy-8-phosphooctulonate synthase activity; cytoplasm; keto-3-deoxy-D-manno-octulosonic acid biosynthetic process	IPR013785; IPR006218; IPR006269;		Bacterial outer membrane biogenesis; lipopolysaccharide biosynthesis. Carbohydrate biosynthesis; 3-deoxy-D-manno-octulosonate biosynthesis; 3-deoxy-D-manno-octulosonate from D-ribulose 5-phosphate: step 2/3.	Cytoplasm.
contig00001	33224	34325	-	Gene27	1098	ZP_09038466	354724251	calcium proton antiporter	0	99	619.772	366	364	354724251	*	*	*	calcium/sodium:proton antiporter	*	Enterobacter mori LMG 25706	*	*	*	*	*	*	*
contig00001	34594	34825	+	Gene28	228	CBK84729	295095639	cation transport regulator	9.63e-51	100	163.696	76	76	295095639	D6DQG9	D6DQG9_ENTCL	unreviewed	Putative cation transport regulator	ENC_07670	Enterobacter cloacae	76		IPR009317;
contig00001	35002	35698	+	Gene29	693	ZP_08498408	334124399	cation transport protein	2.75e-164	98	465.307	231	228	334124399	F5RY78	F5RY78_9ENTR	unreviewed	Cation transporter ChaC	chaC HMPREF9086_2670	Enterobacter hormaechei ATCC 49162	255		IPR013024; IPR006840;
contig00001	35735	36089	-	Gene30	351	CBK84733	295095643	protein	7.52e-71	98	218.009	117	115	295095643	D6DQH3	D6DQH3_ENTCL	unreviewed	Uncharacterized conserved protein involved in intracellular sulfur reduction	ENC_07720	Enterobacter cloacae	117		IPR003787;
contig00001	36161	37343	+	Gene31	1179	ZP_09038472	354724257	nitrate regulatory protein	0	84	599.742	395	332	354724257	*	*	*	response regulator receiver/ANTAR domain-containing protein	*	Enterobacter mori LMG 25706	*	*	*	*	*	*	*
contig00001	37572	38820	+	Gene32	1245	CBK84736	295095646	nitrate-binding proteint	0	99	760.755	393	390	295095646	D6DQH6	D6DQH6_ENTCL	unreviewed	ABC-type nitrate/sulfonate/bicarbonate transport systems, periplasmic components	ENC_07750	Enterobacter cloacae	402
contig00001	38822	39701	+	Gene33	876	CBK84737	295095647	nitrate abc inner membrane subunit	2.1e-153	98	441.81	292	288	295095647	D6DQH7	D6DQH7_ENTCL	unreviewed	Nitrate ABC transporter, permease protein	ENC_07760	Enterobacter cloacae	292	integral to membrane; nitrate transmembrane transporter activity; plasma membrane	IPR000515; IPR005889;			Membrane; Multi-pass membrane protein.
contig00001	39710	40499	+	Gene34	786	ZP_08498401	334124392	nitrate abc atpase subunits c and d	0	99	519.235	262	260	334124392	F5RY71	F5RY71_9ENTR	unreviewed	Nitrate ABC superfamily ATP binding cassette transporter, ABC protein (EC 3.6.3.-)	ntrC HMPREF9086_2663	Enterobacter hormaechei ATCC 49162	262	ATP binding; ATPase activity; membrane; nitrate transmembrane transporter activity	IPR003439; IPR017871; IPR003593; IPR005890;
contig00001	40511	44498	+	Gene35	3984	CBK84739	295095649	nitrite reductase (nad h) large subunit	0	96	2404.4	1328	1286	295095649	D6DQH9	D6DQH9_ENTCL	unreviewed	Assimilatory nitrate reductase (NADH) beta subunit /assimilatory nitrite reductase (NAD(P)H) small subunit /assimilatory nitrite reductase (NAD(P)H) large subunit (EC 1.7.1.1) (EC 1.7.1.4)	ENC_07780	Enterobacter cloacae	1328	2 iron, 2 sulfur cluster binding; 4 iron, 4 sulfur cluster binding; NADP binding; flavin adenine dinucleotide binding; heme binding; nitrate assimilation; nitrate reductase (NADH) activity; nitrite reductase [NAD(P)H] activity	IPR007419; IPR013027; IPR005117; IPR012744; IPR012748; IPR017881; IPR006067; IPR006066; IPR023753; IPR001327; IPR017941;
contig00001	44494	46972	+	Gene36	2475	CBK84740	295095650	nitrate reductase	0	97	1595.48	825	801	295095650	D6DQI0	D6DQI0_ENTCL	unreviewed	Assimilatory nitrate reductase (NADH) alpha subunit apoprotein (EC 1.7.1.1) (EC 1.7.99.4)	ENC_07790	Enterobacter cloacae	825	electron carrier activity; iron-sulfur cluster binding; molybdenum ion binding; nitrate reductase (NADH) activity	IPR009010; IPR007419; IPR006657; IPR006656; IPR006963; IPR006655;
contig00001	47101	48520	+	Gene37	1416	ZP_08498398	334124389	invasin	0	98	946.421	472	467	334124389	F5RY68	F5RY68_9ENTR	unreviewed	Invasin	HMPREF9086_2660	Enterobacter hormaechei ATCC 49162	472		IPR024519;
contig00001	48521	49172	-	Gene38	648	ZP_05967991	261340133	nitrate nitrite response regulator protein	7.08e-132	100	380.948	216	216	261340133	D2ZDB6	D2ZDB6_9ENTR	unreviewed	Nitrate/nitrite response regulator protein NarL	ENTCAN_06451	Enterobacter cancerogenus ATCC 35316	216	intracellular; sequence-specific DNA binding; sequence-specific DNA binding transcription factor activity; transcription, DNA-dependent; two-component response regulator activity	IPR011006; IPR016032; IPR001789; IPR000792; IPR011991;				HTH luxR-type DNA-binding domain (1); Response regulatory domain (1)
contig00001	49164	50961	-	Gene39	1794	ZP_08498396	334124387	nitrate nitrite sensor protein	0	98	1126.31	598	591	334124387	F5RY66	F5RY66_9ENTR	unreviewed	Nitrate/nitrite sensor histidine kinase NarX (EC 2.7.13.3)	narX HMPREF9086_2658	Enterobacter hormaechei ATCC 49162	623	ATP binding; integral to membrane; peptidyl-histidine phosphorylation; protein dimerization activity; two-component sensor activity	IPR003594; IPR003660; IPR016380; IPR011712; IPR005467;				Histidine kinase domain (1)
contig00001	51402	52668	+	Gene40	1263	ZP_09038482	354724267	nitrite extrusion protein 1	0	99	655.21	421	417	354724267	*	*	*	nitrite extrusion protein	*	Enterobacter mori LMG 25706	*	*	*	*	*	*	*
contig00001	53049	56793	+	Gene41	3741	ZP_08498394	334124385	nitrate alpha subunit	0	99	2586.6	1247	1245	334124385	F5RY64	F5RY64_9ENTR	unreviewed	Respiratory nitrate reductase, alpha subunit (EC 1.7.99.4)	narG2 HMPREF9086_2656	Enterobacter hormaechei ATCC 49162	1247	electron carrier activity; iron-sulfur cluster binding; molybdenum ion binding; nitrate metabolic process; nitrate reductase activity; nitrate reductase complex	IPR009010; IPR006657; IPR006656; IPR006963; IPR006655; IPR006468;
contig00001	56789	58325	+	Gene42	1533	ZP_08498393	334124384	nitrate beta subunit	0	100	1070.07	511	511	334124384	F5RY63	F5RY63_9ENTR	unreviewed	Respiratory nitrate reductase, beta subunit (EC 1.7.99.4)	narH2 HMPREF9086_2655	Enterobacter hormaechei ATCC 49162	511	iron-sulfur cluster binding; nitrate metabolic process; nitrate reductase activity; nitrate reductase complex	IPR001450; IPR017896; IPR006547;
contig00001	58321	59032	+	Gene43	708	YP_004828935	345299577	nitrate reductase molybdenum cofactor assembly chaperone	2.06e-146	99	419.468	235	234	345299577	G2S7A5	G2S7A5_ENTAL	unreviewed	Nitrate reductase molybdenum cofactor assembly chaperone	Entas_2420	Enterobacter asburiae (strain LF7a)	236	chaperone-mediated protein complex assembly; unfolded protein binding	IPR020945; IPR003765;
contig00001	59031	59709	+	Gene44	675	ZP_08498391	334124382	respiratory nitrate gamma subunit	3.04e-152	100	433.335	225	225	334124382	F5RY61	F5RY61_9ENTR	unreviewed	Respiratory nitrate reductase, gamma subunit (EC 1.7.99.4)	narV2 HMPREF9086_2653	Enterobacter hormaechei ATCC 49162	225	nitrate reductase activity; nitrate reductase complex	IPR023234; IPR003816;
contig00001	60310	61153	-	Gene45	840	ZP_08498390	334124381	formyltetrahydrofolate deformylase	0	99	535.028	280	279	334124381	F5RY60	F5RY60_9ENTR	unreviewed	Formyltetrahydrofolate deformylase (EC 3.5.1.10)	purU HMPREF9086_2652	Enterobacter hormaechei ATCC 49162	280	'de novo' IMP biosynthetic process; amino acid binding; formyltetrahydrofolate deformylase activity; hydroxymethyl-, formyl- and related transferase activity	IPR002912; IPR002376; IPR004810;
contig00001	61194	61536	-	Gene46	339	ZP_08498389	334124380	protein	1.92e-63	100	199.134	95	95	334124380	F5RY59	F5RY59_9ENTR	unreviewed	SEC-C domain protein	ychJ HMPREF9086_2651	Enterobacter hormaechei ATCC 49162	121		IPR004027;
contig00001	61772	62675	+	Gene47	900	ZP_08498388	334124379	patatin family	0	98	588.571	300	296	334124379	F5RY58	F5RY58_9ENTR	unreviewed	NTE family protein RssA	HMPREF9086_2650	Enterobacter hormaechei ATCC 49162	300	lysophospholipase activity; phosphatidylcholine metabolic process	IPR016035; IPR001423; IPR002641;
contig00001	62764	63778	+	Gene48	1011	ZP_08498387	334124378	response regulator of	0	99	631.328	337	336	334124378	F5RY57	F5RY57_9ENTR	unreviewed	Response regulator	hnr HMPREF9086_2649	Enterobacter hormaechei ATCC 49162	337	regulation of transcription, DNA-dependent; two-component response regulator activity	IPR011006; IPR001789;
contig00001	64040	64883	+	Gene49	840	ZP_08498386	334124377	utp-glucose-1-phosphate uridylyltransferase	0	99	553.903	280	279	334124377	F5RY56	F5RY56_9ENTR	unreviewed	UTP-glucose-1-phosphate uridylyltransferase (EC 2.7.7.9)	galU HMPREF9086_2648	Enterobacter hormaechei ATCC 49162	315	UDP-glucose metabolic process; UTP:glucose-1-phosphate uridylyltransferase activity; biosynthetic process	IPR005771; IPR005835;
contig00001	65085	65499	-	Gene50	411	ZP_08498385	334124376	dna-binding protein h-ns	2.6e-42	100	146.747	137	137	334124376	F5RY55	F5RY55_9ENTR	unreviewed	DNA-binding protein VicH	vicH HMPREF9086_2647	Enterobacter hormaechei ATCC 49162	137	DNA binding; intracellular; regulation of transcription, DNA-dependent	IPR001801;
contig00001	66139	66664	+	Gene51	522	CBK84751	295095661	thymidine kinase	1.78e-118	99	345.895	174	173	295095661	D6DQJ1	D6DQJ1_ENTCL	unreviewed	Thymidine kinase (EC 2.7.1.21)	ENC_07960	Enterobacter cloacae	237	ATP binding; DNA replication; cytoplasm; metal ion binding; thymidine kinase activity	IPR001267; IPR020633; IPR020634;			Cytoplasm.
contig00001	66733	69415	-	Gene52	2679	ZP_08498383	334124374	aldehyde-alcohol dehydrogenase	0	99	1548.87	873	871	334124374	F5RY53	F5RY53_9ENTR	unreviewed	Aldehyde-alcohol dehydrogenase (EC 1.1.1.1) (EC 1.2.1.10)	aad HMPREF9086_2645	Enterobacter hormaechei ATCC 49162	920	acetaldehyde dehydrogenase (acetylating) activity; alcohol dehydrogenase (NAD) activity; alcohol metabolic process; carbon utilization; metal ion binding	IPR001670; IPR018211; IPR016161; IPR016163; IPR016162; IPR015590; IPR012079;
contig00001	69895	70543	+	Gene53	645	ZP_08498382	334124373	marc integral membrane family protein	1.4e-145	100	415.616	215	215	334124373	F5RY52	F5RY52_9ENTR	unreviewed	Sulfate adenylyltransferase subunit 2 (EC 2.7.7.4)	cysD HMPREF9086_2644	Enterobacter hormaechei ATCC 49162	215	integral to membrane; sulfate adenylyltransferase (ATP) activity	IPR002771;
contig00001	71314	72946	+	Gene54	1629	ZP_08498379	334124370	periplasmic oligopeptide-binding protein	0	99	1102.04	543	542	334124370	F5RY49	F5RY49_9ENTR	unreviewed	Oligopeptide ABC superfamily ATP binding cassette transporter, binding protein	oppA4 HMPREF9086_2641	Enterobacter hormaechei ATCC 49162	543	transporter activity	IPR000914; IPR023765;
contig00001	73028	73949	+	Gene55	918	CBK84754	295095664	oligopeptide transporter permease	0	99	596.66	306	305	295095664	D6DQJ4	D6DQJ4_ENTCL	unreviewed	ABC-type dipeptide/oligopeptide/nickel transport systems, permease components	ENC_08010	Enterobacter cloacae	306	integral to membrane; plasma membrane; transporter activity	IPR000515;			Membrane; Multi-pass membrane protein.
contig00001	73961	74870	+	Gene56	906	ZP_08498377	334124368	oligopeptide abc permease protein	4.25e-163	100	467.233	302	302	334124368	F5RY47	F5RY47_9ENTR	unreviewed	Oligopeptide ABC superfamily ATP binding cassette transporter, permease protein	oppC HMPREF9086_2639	Enterobacter hormaechei ATCC 49162	302	integral to membrane; plasma membrane; transporter activity	IPR000515;			Membrane; Multi-pass membrane protein.
contig00001	74881	75895	+	Gene57	1011	ZP_08498376	334124367	oligopeptide abc atp-binding protein	0	99	659.448	337	334	334124367	F5RY46	F5RY46_9ENTR	unreviewed	Oligopeptide ABC superfamily ATP binding cassette transporter, ABC protein (EC 3.6.3.-)	oppD2 HMPREF9086_2638	Enterobacter hormaechei ATCC 49162	337	ATP binding; ATPase activity; peptide transporter activity	IPR003439; IPR017871; IPR003593; IPR010066; IPR013563;				ABC transporter domain (1)
contig00001	75891	76896	+	Gene58	1002	ZP_08498375	334124366	oligopeptide transport atp-binding protein	0	100	676.011	334	334	334124366	F5RY45	F5RY45_9ENTR	unreviewed	Oligopeptide ABC superfamily ATP binding cassette transporter, ABC protein (EC 3.6.3.-)	oppF HMPREF9086_2637	Enterobacter hormaechei ATCC 49162	334	ATP binding; ATPase activity; peptide transporter activity	IPR003439; IPR017871; IPR003593; IPR010066; IPR013563;				ABC transporter domain (1)
contig00001	76910	77777	+	Gene59	864	ZP_08498374	334124365	ion transport protein	0	97	550.051	278	272	334124365	F5RY44	F5RY44_9ENTR	unreviewed	VIC family cation transporter	cikL HMPREF9086_2636	Enterobacter hormaechei ATCC 49162	278	voltage-gated potassium channel activity; voltage-gated potassium channel complex	IPR005821; IPR003091;
contig00001	77808	78138	-	Gene60	327	ZP_08498373	334124364	dsdna-mimic protein	4.83e-75	100	228.024	109	109	334124364	F5RY43	F5RY43_9ENTR	unreviewed	UPF0263 protein HMPREF9086_2635	HMPREF9086_2635	Enterobacter hormaechei ATCC 49162	109		IPR007376;
contig00001	78171	79632	-	Gene61	1458	CBK84758	295095668	cardiolipin synthetase	0	100	969.148	486	486	295095668	D6DQJ8	D6DQJ8_ENTCL	unreviewed	Cardiolipin synthase (CL synthase) (EC 2.7.8.-)	cls ENC_08070	Enterobacter cloacae	486	integral to membrane; phospholipid biosynthetic process; phosphotransferase activity, for other substituted phosphate groups; plasma membrane	IPR022924; IPR001736;			Cell membrane; Multi-pass membrane protein.	PLD phosphodiesterase domains (2)
contig00001	80080	80716	+	Gene62	633	ZP_08498369	334124360	leucine export protein	4.7e-125	98	363.229	211	207	334124360	F5RY39	F5RY39_9ENTR	unreviewed	Leucine efflux protein	leuE HMPREF9086_2631	Enterobacter hormaechei ATCC 49162	211	amino acid transport; integral to membrane; plasma membrane	IPR001123;
contig00001	80826	81837	-	Gene63	1008	EGB68981	323973807	integrase	0	99	634.024	336	334	323973807	E9Y985	E9Y985_ECOLX	unreviewed	Phage integrase	ERHG_00240	Escherichia coli TA007	336	DNA binding; DNA integration; DNA recombination	IPR011010; IPR013762; IPR002104; IPR023109;
contig00001	83652	83961	+	Gene64	306	EGB68986	323973812	replication gene b protein	2.94e-67	100	209.92	102	102	323973812	E9Y990	E9Y990_ECOLX	unreviewed	Gpb	ERHG_00245	Escherichia coli TA007	166
contig00001	84689	86147	+	Gene65	1455	YP_004952134	365970573	bacteriophage replication protein	0	98	882.863	478	469	365970573	G8LQ65	G8LQ65_ENTCL	unreviewed	Putative replication endonuclease from prophage-like region	EcWSU1_02278	Enterobacter cloacae EcWSU1	776
contig00001	87101	88103	-	Gene66	999	ZP_07139787	300923764	small gtp-binding protein	0	95	583.178	333	318	300923764	D7YHD0	D7YHD0_ECOLX	unreviewed	Putative uncharacterized protein	HMPREF9548_01955	Escherichia coli MS 182-1	333
contig00001	88103	89804	-	Gene67	1698	ZP_07139785	300923762	uncharacterized conserved protein	0	96	964.911	566	546	300923762	D7YHC9	D7YHC9_ECOLX	unreviewed	Putative uncharacterized protein	HMPREF9548_01953	Escherichia coli MS 182-1	566
contig00001	90211	91237	-	Gene68	1023	ZP_05967958	261340100	phage portal pbsx family	0	99	685.256	341	338	261340100	D2ZD77	D2ZD77_9ENTR	unreviewed	Phage portal protein, PBSX family	ENTCAN_06410	Enterobacter cancerogenus ATCC 35316	341		IPR006944; IPR006430;
contig00001	91238	93008	-	Gene69	1767	YP_004952128	365970567	phage large terminase subunit	0	99	1180.62	589	587	365970567	G8LQ59	G8LQ59_ENTCL	unreviewed	Putative uncharacterized protein	EcWSU1_02272	Enterobacter cloacae EcWSU1	589
contig00001	93174	94029	+	Gene70	852	EGB68993	323973819	phage capsid scaffolding protein	0	95	530.02	284	272	323973819	E9Y997	E9Y997_ECOLX	unreviewed	Phage capsid scaffolding protein	ERHG_00252	Escherichia coli TA007	284	viral capsid assembly	IPR009228;
contig00001	94084	95179	+	Gene71	1092	ZP_05967955	261340097	phage major capsid p2 family	0	98	657.136	346	340	261340097	D2ZD74	D2ZD74_9ENTR	unreviewed	Phage major capsid protein, P2 family	ENTCAN_06407	Enterobacter cancerogenus ATCC 35316	355	viral capsid	IPR006441;
contig00001	95281	95938	+	Gene72	654	EGB68995	323973821	phage small terminase subunit	1.44e-113	97	335.88	180	176	323973821	E9Y999	E9Y999_ECOLX	unreviewed	Phage small terminase subunit	ERHG_00254	Escherichia coli TA007	251	DNA binding; endonuclease activity; viral capsid assembly	IPR010270;
contig00001	96037	96208	+	Gene73	168	YP_004952125	365970564	phage head completion protein	5.47e-23	87	94.3597	56	49	365970564	G8LQ56	G8LQ56_ENTCL	unreviewed	Head Completion Protein	EcWSU1_02269	Enterobacter cloacae EcWSU1	168
contig00001	96185	96524	+	Gene74	336	EGB68996	323973822	phage head completion protein	1.7e-72	99	222.246	112	111	323973822	E9Y9A0	E9Y9A0_ECOLX	unreviewed	Phage head completion protein	ERHG_00255	Escherichia coli TA007	125	viral capsid assembly	IPR009225;
contig00001	96523	96727	+	Gene75	201	ZP_05967952	261340094	phage tail protein	2.88e-40	100	136.346	67	67	261340094	D2ZD71	D2ZD71_9ENTR	unreviewed	Phage Tail Protein X	ENTCAN_06404	Enterobacter cancerogenus ATCC 35316	67		IPR008861;
contig00001	96729	96939	+	Gene76	207	EGB68998	323973824	prophage hp1 family holin	3.47e-43	100	144.05	69	69	323973824	E9Y9A2	E9Y9A2_ECOLX	unreviewed	Prophage Hp1 family protein holin	ERHG_00257	Escherichia coli TA007	73
contig00001	96949	97432	+	Gene77	480	EGB68999	323973825	phage lysozyme	1.02e-92	98	277.33	150	147	323973825	E9Y9A3	E9Y9A3_ECOLX	unreviewed	Lysozyme (EC 3.2.1.17)	ERHG_00258	Escherichia coli TA007	169	cell wall macromolecule catabolic process; cytolysis; defense response to bacterium; lysozyme activity; peptidoglycan catabolic process	IPR002196; IPR023346; IPR023347;
contig00001	97428	97854	+	Gene78	423	YP_004952121	365970560	protein lysb	9.62e-74	94	226.868	124	117	365970560	G8LQ52	G8LQ52_ENTCL	unreviewed	Phage Lysis Regulatory Protein LysB Family	EcWSU1_02265	Enterobacter cloacae EcWSU1	130
contig00001	97828	97987	+	Gene79	156	YP_004952120	365970559	phage lysis protein	6.81e-23	88	92.0485	52	46	365970559	G8LQ51	G8LQ51_ENTCL	unreviewed	Host Lysis Related Protein Prophage	EcWSU1_02264	Enterobacter cloacae EcWSU1	96
contig00001	97949	98417	+	Gene80	465	EGB69001	323973827	p2 phage tail completion r family protein	2.44e-91	98	273.092	155	152	323973827	E9Y9A5	E9Y9A5_ECOLX	unreviewed	P2 phage tail completion protein R	ERHG_00260	Escherichia coli TA007	155		IPR009678;
contig00001	98409	98859	+	Gene81	447	EGB69002	323973828	phage virion morphogenesis protein	6.87e-61	88	195.282	143	126	323973828	E9Y9A6	E9Y9A6_ECOLX	unreviewed	Phage virion morphogenesis family protein	ERHG_00261	Escherichia coli TA007	153		IPR006522;
contig00001	99780	100422	+	Gene82	639	ZP_05967944	261340086	baseplate assembly protein v	6.18e-141	97	403.675	213	208	261340086	D2ZD63	D2ZD63_9ENTR	unreviewed	Baseplate assembly protein V	ENTCAN_06396	Enterobacter cancerogenus ATCC 35316	213		IPR006531; IPR013046;
contig00001	100418	100769	+	Gene83	348	EGB69005	323973831	baseplate assembly protein w	4.29e-72	98	221.09	116	114	323973831	E9Y9A9	E9Y9A9_ECOLX	unreviewed	Lysozyme	ERHG_00264	Escherichia coli TA007	116	amine metabolic process; copper ion binding; quinone binding	IPR007048; IPR015801;
contig00001	100774	101683	+	Gene84	906	YP_004952115	365970554	baseplate assembly protein	0	97	518.464	302	293	365970554	G8LQ46	G8LQ46_ENTCL	unreviewed	Baseplate J Family Protein	EcWSU1_02259	Enterobacter cloacae EcWSU1	302
contig00001	101675	102209	+	Gene85	531	YP_004952114	365970553	phage tail protein i	3.91e-123	98	355.525	175	172	365970553	G8LQ45	G8LQ45_ENTCL	unreviewed	Phage Tail Protein I	EcWSU1_02258	Enterobacter cloacae EcWSU1	176
contig00001	102216	104097	+	Gene86	1878	ZP_05970364	261342506	tail fiber protein	0	83	977.622	670	561	261342506	D2ZKK4	D2ZKK4_9ENTR	unreviewed	Putative tail fiber protein	ENTCAN_09068	Enterobacter cancerogenus ATCC 35316	670		IPR005068;
contig00001	104098	104530	+	Gene87	429	ZP_05970363	288550424	tail fiber assembly protein	3.59e-67	79	210.69	143	114	288550424	D2ZKK3	D2ZKK3_9ENTR	unreviewed	Tail fiber assembly protein	ENTCAN_09067	Enterobacter cancerogenus ATCC 35316	143		IPR003458;
contig00001	104904	106098	+	Gene89	1191	YP_004952111	365970550	phage tail sheath protein	0	97	738.413	397	388	365970550	G8LQ42	G8LQ42_ENTCL	unreviewed	Tail Sheath Protein	EcWSU1_02255	Enterobacter cloacae EcWSU1	433
contig00001	106110	106629	+	Gene90	516	EGB69011	323973837	phage major tail tube protein	8.2e-118	99	341.658	172	171	323973837	E9Y9B5	E9Y9B5_ECOLX	unreviewed	Phage tail tube protein FII	ERHG_00270	Escherichia coli TA007	172		IPR006498;
contig00001	106684	106978	+	Gene91	291	ZP_05967936	261340078	phage tail e family protein	1.58e-57	98	182.57	97	96	261340078	D2ZD55	D2ZD55_9ENTR	unreviewed	Phage tail protein E	ENTCAN_06388	Enterobacter cancerogenus ATCC 35316	97		IPR009322;
contig00001	107122	107824	+	Gene92	699	EGB69014	323973840	phage tail tape measure tp901 core region	2.76e-105	98	332.798	233	229	323973840	E9Y9B8	E9Y9B8_ECOLX	unreviewed	Phage tail tape measure protein	ERHG_00273	Escherichia coli TA007	815		IPR010090;
contig00001	107824	108688	+	Gene93	861	EGB69014	323973840	phage tail tape measure tp901 core region	1.61e-132	99	405.986	248	247	323973840	E9Y9B8	E9Y9B8_ECOLX	unreviewed	Phage tail tape measure protein	ERHG_00273	Escherichia coli TA007	815		IPR010090;
contig00001	108771	109566	+	Gene94	792	EGB69014	323973840	phage tail tape measure tp901 core region	2.98e-141	94	427.557	265	251	323973840	E9Y9B8	E9Y9B8_ECOLX	unreviewed	Phage tail tape measure protein	ERHG_00273	Escherichia coli TA007	815		IPR010090;
contig00001	109578	110043	+	Gene95	462	YP_004952106	365970545	phage p2 family protein	2.75e-97	96	288.115	153	148	365970545	G8LQ37	G8LQ37_ENTCL	unreviewed	P2 GpU Family Protein	EcWSU1_02250	Enterobacter cloacae EcWSU1	154
contig00001	110051	111206	+	Gene96	1152	YP_004952105	365970544	bacteriophage late control protein	0	95	606.675	384	365	365970544	G8LQ36	G8LQ36_ENTCL	unreviewed	Late Control D Family Protein	EcWSU1_02249	Enterobacter cloacae EcWSU1	389
contig00001	111285	111507	+	Gene97	219	ZP_05967931	288549712	phage transcriptional ogr delta	8.35e-48	100	155.992	72	72	288549712	D2ZD50	D2ZD50_9ENTR	unreviewed	Prophage P2 OGR protein	ENTCAN_06383	Enterobacter cancerogenus ATCC 35316	73		IPR007684;
contig00001	111779	113081	+	Gene98	1299	YP_004119567	317052801	frg domain protein	0	82	640.188	432	355	317052801	E6WNM6	E6WNM6_PANSA	unreviewed	FRG domain protein	Pat9b_4030	Pantoea sp. (strain At-9b)	437		IPR014966;	Plasmid pPAT9B05
contig00001	113269	113566	-	Gene99	294	ZP_08498368	334124359	#NAME?	7.88e-61	98	191.045	98	97	334124359	F5RY38	F5RY38_9ENTR	unreviewed	YciI domain protein	yciI HMPREF9086_2630	Enterobacter hormaechei ATCC 49162	98		IPR011008; IPR005545;
contig00001	113787	114516	+	Gene100	726	ZP_08498367	334124358	transport protein	1.68e-92	99	283.108	242	240	334124358	F5RY37	F5RY37_9ENTR	unreviewed	Transport protein TonB	tonB HMPREF9086_2629	Enterobacter hormaechei ATCC 49162	247	iron ion transmembrane transporter activity; membrane; outer membrane-bounded periplasmic space; protein transporter activity	IPR003538; IPR006260;
contig00001	114563	114959	-	Gene101	393	CBK84761	295095671	acyl- thioester hydrolase	1.06e-87	99	261.922	131	130	295095671	D6DQK1	D6DQK1_ENTCL	unreviewed	Acyl-CoA hydrolase (EC 3.1.2.-)	ENC_08120	Enterobacter cloacae	131	hydrolase activity	IPR006683;
contig00001	115057	117244	-	Gene102	2184	ZP_08498365	334124356	outer membrane receptor	0	98	1379.77	728	715	334124356	F5RY35	F5RY35_9ENTR	unreviewed	Ferric enterobactin receptor	iroN HMPREF9086_2627	Enterobacter hormaechei ATCC 49162	728	cell outer membrane; integral to membrane; iron ion binding; plasma membrane; receptor activity; siderophore transmembrane transporter activity	IPR012910; IPR000531; IPR010916; IPR010917; IPR010105;			Cell outer membrane.
contig00001	117945	118719	-	Gene104	771	ZP_08498363	334124354	membrane protein	6.95e-146	99	419.468	247	246	334124354	F5RY33	F5RY33_9ENTR	unreviewed	UPF0259 membrane protein HMPREF9086_2625	yciC HMPREF9086_2625	Enterobacter hormaechei ATCC 49162	247	integral to membrane; plasma membrane	IPR009627;			Cell membrane; Multi-pass membrane protein.
contig00001	119100	119733	+	Gene105	630	ZP_08498361	334124352	outer membrane protein w	8.84e-137	98	392.889	192	190	334124352	F5RY31	F5RY31_9ENTR	unreviewed	Outer membrane protein OprG	oprG HMPREF9086_2623	Enterobacter hormaechei ATCC 49162	210	cell outer membrane; integral to membrane	IPR017690; IPR011250; IPR005618;
contig00001	119772	120054	-	Gene106	279	ZP_08498360	334124351	hypothetical protein HMPREF9086_2622 [Enterobacter hormaechei ATCC 49162]	1.5e-62	97	195.667	93	91	334124351	F5RY30	F5RY30_9ENTR	unreviewed	Putative uncharacterized protein	HMPREF9086_2622	Enterobacter hormaechei ATCC 49162	112
contig00001	120532	120766	-	Gene107	231	YP_001176991	146311917	upf0033 protein yedf	1.18e-49	100	160.999	77	77	146311917	A4WB60	A4WB60_ENT38	unreviewed	SirA family protein	Ent638_2271	Enterobacter sp. (strain 638)	77		IPR001455;
contig00001	120762	121974	-	Gene108	1209	ZP_08498358	334124349	inner membrane protein	0	99	700.279	403	401	334124349	F5RY28	F5RY28_9ENTR	unreviewed	Inner membrane protein	HMPREF9086_2620	Enterobacter hormaechei ATCC 49162	403		IPR007272;
contig00001	122147	122957	-	Gene109	807	CBK84767	295095677	tryptophan alpha subunit	3.1e-165	98	469.929	269	265	295095677	D6DQK7	D6DQK7_ENTCL	unreviewed	Tryptophan synthase alpha chain (EC 4.2.1.20)	trpA ENC_08200	Enterobacter cloacae	269	tryptophan synthase activity	IPR013785; IPR011060; IPR018204; IPR002028;		Amino-acid biosynthesis; L-tryptophan biosynthesis; L-tryptophan from chorismate: step 5/5.
contig00001	122956	124150	-	Gene110	1191	YP_003612233	296102087	tryptophan beta subunit	0	99	741.88	397	396	296102087	D5C7C1	D5C7C1_ENTCC	unreviewed	Tryptophan synthase beta chain (EC 4.2.1.20)	trpB ECL_01726	Enterobacter cloacae subsp. cloacae (strain ATCC 13047 / DSM 30054 / NBRC 13535 / NCDC 279-56)	397	pyridoxal phosphate binding; tryptophan synthase activity	IPR001926; IPR006653; IPR006654; IPR023026;		Amino-acid biosynthesis; L-tryptophan biosynthesis; L-tryptophan from chorismate: step 5/5.
contig00001	124160	125519	-	Gene111	1356	ZP_08498355	334124346	tryptophan biosynthesis protein trpcf	0	99	840.106	452	448	334124346	F5RY25	F5RY25_9ENTR	unreviewed	Tryptophan biosynthesis protein TrpCF (EC 4.1.1.48) (EC 5.3.1.24)	trpCF HMPREF9086_2617	Enterobacter hormaechei ATCC 49162	452	indole-3-glycerol-phosphate synthase activity; phosphoribosylanthranilate isomerase activity; tryptophan biosynthetic process	IPR013785; IPR013798; IPR001468; IPR001240; IPR011060;		Amino-acid biosynthesis; L-tryptophan biosynthesis; L-tryptophan from chorismate: step 4/5.
contig00001	125522	127118	-	Gene112	1593	ZP_08498354	334124345	anthranilate synthase component ii	0	99	966.066	531	528	334124345	F5RY24	F5RY24_9ENTR	unreviewed	Anthranilate phosphoribosyltransferase (EC 2.4.2.18)	trpD HMPREF9086_2616	Enterobacter hormaechei ATCC 49162	531	anthranilate phosphoribosyltransferase activity; tryptophan biosynthetic process	IPR005940; IPR017926; IPR000312; IPR017459; IPR020072; IPR006221;
contig00001	127117	128680	-	Gene113	1560	ZP_08498353	334124344	anthranilate synthase component i	0	99	942.184	520	516	334124344	F5RY23	F5RY23_9ENTR	unreviewed	Anthranilate synthase component I TrpE (EC 4.1.3.27)	trpE HMPREF9086_2615	Enterobacter hormaechei ATCC 49162	520	anthranilate synthase activity; biosynthetic process	IPR005801; IPR019999; IPR006805; IPR005257; IPR015890;
contig00001	128957	129839	+	Gene114	879	ZP_08498352	334124343	php domain protein	0	98	585.489	293	288	334124343	F5RY22	F5RY22_9ENTR	unreviewed	S-adenosylmethionine:tRNA ribosyltransferase-isomerase (EC 5.-.-.-)	queA2 HMPREF9086_2614	Enterobacter hormaechei ATCC 49162	297	DNA binding; DNA replication; DNA-directed DNA polymerase activity; isomerase activity	IPR004013; IPR003141; IPR016195;
contig00001	129835	130456	+	Gene115	618	ZP_08498351	334124342	sua5 family protein	3.52e-146	100	416.387	206	206	334124342	F5RY21	F5RY21_9ENTR	unreviewed	Sua5/YciO/YrdC/YwlC family protein	yciO HMPREF9086_2613	Enterobacter hormaechei ATCC 49162	206		IPR017945; IPR004388; IPR006070;				YrdC-like domain (1)
contig00001	130553	131429	+	Gene116	873	ZP_08498336	334124327	ribosomal large subunit pseudouridine synthase b	0	100	552.362	278	278	334124327	F5RY06	F5RY06_9ENTR	unreviewed	Pseudouridine synthase (EC 5.4.99.-)	rluB HMPREF9086_2598	Enterobacter hormaechei ATCC 49162	291	RNA binding; pseudouridine synthase activity; pseudouridine synthesis	IPR020103; IPR006145; IPR000748; IPR018496; IPR002942;				S4 RNA-binding domain (1)
contig00001	131464	132055	-	Gene117	588	CBK84774	295095684	cob yrinic acid -diamide adenosyltransferase	2.58e-119	100	347.436	196	196	295095684	D6DQL4	D6DQL4_ENTCL	unreviewed	Cob(I)yrinic acid a,c-diamide adenosyltransferase (EC 2.5.1.17)	ENC_08290	Enterobacter cloacae	196	ATP binding; cob(I)yrinic acid a,c-diamide adenosyltransferase activity; cobalamin biosynthetic process	IPR003724;
contig00001	132051	132813	-	Gene118	759	ZP_08498334	334124325	short chain dehydrogenase	4.68e-173	98	488.419	253	250	334124325	F5RY04	F5RY04_9ENTR	unreviewed	3-oxoacyl-[acyl-carrier-protein] reductase (EC 1.1.1.100)	fabG3 HMPREF9086_2596	Enterobacter hormaechei ATCC 49162	253	3-oxoacyl-[acyl-carrier-protein] reductase (NADPH) activity; nucleotide binding	IPR002198; IPR002347; IPR016040; IPR020904;
contig00001	133064	134111	+	Gene119	1044	ZP_08498333	334124324	periplasmic protease	0	98	555.444	348	344	334124324	F5RY03	F5RY03_9ENTR	unreviewed	Protease SohB (EC 3.4.21.-)	sohB HMPREF9086_2595	Enterobacter hormaechei ATCC 49162	351	plasma membrane; proteolysis; serine-type endopeptidase activity	IPR002142; IPR013703;
contig00001	134147	134399	-	Gene120	249	YP_003612244	296102098	protein	1.1e-50	97	164.081	83	81	296102098	D5C7D2	D5C7D2_ENTCC	unreviewed	Putative uncharacterized protein	ECL_01737	Enterobacter cloacae subsp. cloacae (strain ATCC 13047 / DSM 30054 / NBRC 13535 / NCDC 279-56)	83		IPR019633;
contig00001	134797	137395	+	Gene121	2595	CBK84775	295095685	dna topoisomerase i	0	99	1671.75	865	864	295095685	D6DQL5	D6DQL5_ENTCL	unreviewed	DNA topoisomerase (EC 5.99.1.2)	ENC_08330	Enterobacter cloacae	865	ATP binding; DNA topoisomerase (ATP-hydrolyzing) activity; DNA topoisomerase type I activity; DNA topological change; chromosome	IPR000380; IPR003601; IPR023406; IPR013497; IPR013824; IPR013825; IPR023405; IPR003602; IPR013498; IPR005733; IPR013263; IPR006171;				Toprim domain (1)
contig00001	137581	138556	+	Gene122	972	ZP_08498330	334124321	transcriptional regulator	0	100	642.499	324	324	334124321	F5RY00	F5RY00_9ENTR	unreviewed	Cys regulon transcriptional activator CysB	cysB HMPREF9086_2592	Enterobacter hormaechei ATCC 49162	324	DNA binding; sequence-specific DNA binding transcription factor activity; transcription, DNA-dependent	IPR005119; IPR000847; IPR011991;				HTH lysR-type DNA-binding domain (1)
contig00001	139029	139206	+	Gene124	174	ZP_08498328	334124319	hypothetical protein HMPREF9086_2590 [Enterobacter hormaechei ATCC 49162]	7.95e-30	94	108.997	56	53	334124319	F5RXZ8	F5RXZ8_9ENTR	unreviewed	Putative uncharacterized protein	HMPREF9086_2590	Enterobacter hormaechei ATCC 49162	56
contig00001	139607	142283	+	Gene125	2673	ZP_08498327	334124318	aconitate hydratase 1	0	98	1729.53	891	880	334124318	F5RXZ7	F5RXZ7_9ENTR	unreviewed	Aconitate hydratase 1 (EC 4.2.1.3)	acnA HMPREF9086_2589	Enterobacter hormaechei ATCC 49162	891	4 iron, 4 sulfur cluster binding; aconitate hydratase activity; citrate hydro-lyase (cis-aconitate-forming) activity; isocitrate hydro-lyase (cis-aconitate-forming) activity	IPR015931; IPR015937; IPR001030; IPR015928; IPR006249; IPR015934; IPR015932; IPR018136; IPR000573;
contig00001	142320	142911	-	Gene126	588	YP_003612251	296102105	gtp cyclohydrolase ii	1.88e-138	100	395.971	196	196	296102105	D5C7D9	D5C7D9_ENTCC	unreviewed	GTP cyclohydrolase-2 (EC 3.5.4.25) (GTP cyclohydrolase II)	ribA ECL_01744	Enterobacter cloacae subsp. cloacae (strain ATCC 13047 / DSM 30054 / NBRC 13535 / NCDC 279-56)	196	GTP binding; GTP cyclohydrolase II activity; riboflavin biosynthetic process; zinc ion binding	IPR000926;		Cofactor biosynthesis; riboflavin biosynthesis; 5-amino-6-(D-ribitylamino)uracil from GTP: step 1/4.
contig00001	143189	143876	+	Gene127	684	CBK84780	295095690	phosphatidylglycerophosphatase b	8.13e-154	98	437.573	228	224	295095690	D6DQM0	D6DQM0_ENTCL	unreviewed	Phosphatidylglycerophosphatase (EC 3.1.3.27)	ENC_08390	Enterobacter cloacae	228	membrane; phosphatidylglycerophosphatase activity	IPR016118; IPR000326;
contig00001	144024	144333	+	Gene128	306	ZP_08498324	334124315	inner membrane protein	1.1e-52	100	170.629	86	86	334124315	F5RXZ4	F5RXZ4_9ENTR	unreviewed	Inner membrane protein YciS	yciS HMPREF9086_2586	Enterobacter hormaechei ATCC 49162	102		IPR010445;
contig00001	144339	145509	+	Gene129	1167	ZP_08498323	334124314	tetratricopeptide repeat protein	0	99	723.005	380	379	334124314	F5RXZ3	F5RXZ3_9ENTR	unreviewed	Tetratricopeptide repeat protein	yciM HMPREF9086_2585	Enterobacter hormaechei ATCC 49162	389	binding	IPR013026; IPR011990; IPR019734;
contig00001	145694	146432	+	Gene130	735	CBK84781	295095691	orotidine 5 -phosphate decarboxylase	1.5e-148	99	425.631	226	224	295095691	D6DQM1	D6DQM1_ENTCL	unreviewed	Orotidine 5'-phosphate decarboxylase (EC 4.1.1.23) (OMP decarboxylase)	pyrF ENC_08420	Enterobacter cloacae	245	'de novo' UMP biosynthetic process; 'de novo' pyrimidine base biosynthetic process; orotidine-5'-phosphate decarboxylase activity	IPR013785; IPR014732; IPR018089; IPR001754; IPR011060;		Pyrimidine metabolism; UMP biosynthesis via de novo pathway; UMP from orotate: step 2/2.
contig00001	146431	146758	+	Gene131	324	ZP_08498321	334124312	translation initiation factor sui1	5.11e-54	99	174.481	108	107	334124312	F5RXZ1	F5RXZ1_9ENTR	unreviewed	Protein-synthesizing GTPase	HMPREF9086_2583	Enterobacter hormaechei ATCC 49162	108	translation initiation factor activity	IPR005872; IPR001950;
contig00001	146862	147081	-	Gene132	216	ZP_08498320	334124311	lipoprotein	7.11e-14	100	68.9366	34	34	334124311	F5RXZ0	F5RXZ0_9ENTR	unreviewed	Lipoprotein	HMPREF9086_2582	Enterobacter hormaechei ATCC 49162	72	outer membrane	IPR008816;
contig00001	147343	148096	-	Gene133	750	ZP_08498319	334124310	transcriptional family	4.61e-158	100	450.284	250	250	334124310	F5RXY9	F5RXY9_9ENTR	unreviewed	DeoR family transcriptional regulator	yciT HMPREF9086_2581	Enterobacter hormaechei ATCC 49162	253	DNA binding; intracellular; sequence-specific DNA binding transcription factor activity; transcription, DNA-dependent	IPR014036; IPR018356; IPR001034; IPR011991;				HTH deoR-type DNA-binding domain (1)
contig00001	148133	148400	-	Gene134	264	ZP_08498318	334124309	protein yciz	2.93e-53	98	171.014	88	87	334124309	F5RXY8	F5RXY8_9ENTR	unreviewed	Putative uncharacterized protein	HMPREF9086_2580	Enterobacter hormaechei ATCC 49162	88		IPR020887
contig00001	148736	150671	-	Gene135	1932	ZP_08498314	334124305	exoribonuclease ii	0	99	1274.61	644	639	334124305	F5RXY4	F5RXY4_9ENTR	unreviewed	Exoribonuclease 2 (EC 3.1.13.1) (Exoribonuclease II)	rnb HMPREF9086_2576	Enterobacter hormaechei ATCC 49162	644	RNA binding; cytoplasm; exoribonuclease II activity; mRNA catabolic process	IPR011129; IPR016027; IPR003029; IPR022967; IPR013223; IPR011804; IPR001900; IPR022966; IPR004476;			Cytoplasm.	S1 motif domain (1)
contig00001	150759	151746	-	Gene136	984	CBK84786	295095696	oxidoreductase	0	96	615.92	328	315	295095696	D6DQM6	D6DQM6_ENTCL	unreviewed	Uncharacterized protein conserved in bacteria	ENC_08520	Enterobacter cloacae	328
contig00001	151899	152688	-	Gene137	786	CBK84787	295095697	enoyl-(acyl carrier protein) reductase	0	100	514.227	262	262	295095697	D6DQM7	D6DQM7_ENTCL	unreviewed	Enoyl-[acyl-carrier-protein] reductase [NADH] (EC 1.3.1.9)	ENC_08530	Enterobacter cloacae	262	enoyl-[acyl-carrier-protein] reductase (NADH) activity; fatty acid biosynthetic process; nucleotide binding	IPR002198; IPR014358; IPR002347; IPR016040;		Lipid metabolism; fatty acid biosynthesis.
contig00001	152948	153365	-	Gene138	414	CBK84790	295095700	mrna endoribonuclease	9.95e-86	96	257.299	133	128	295095700	D6DQN0	D6DQN0_ENTCL	unreviewed	Putative translation initiation inhibitor, yjgF family	ENC_08570	Enterobacter cloacae	133		IPR013813; IPR006175;
contig00001	153497	154088	+	Gene139	588	CBK84791	295095701	family transcriptional regulator	5.1e-97	97	290.812	196	191	295095701	D6DQN1	D6DQN1_ENTCL	unreviewed	Transcriptional regulator, TetR family	ENC_08580	Enterobacter cloacae	196	DNA binding; regulation of transcription, DNA-dependent; transcription, DNA-dependent	IPR001647; IPR009057; IPR015893; IPR023773;				HTH tetR-type DNA-binding domain (1)
contig00001	154084	154891	-	Gene140	804	CBK84792	295095702	peptide transport system atp-binding protein	0	100	523.857	268	268	295095702	D6DQN2	D6DQN2_ENTCL	unreviewed	ABC-type antimicrobial peptide transport system, ATPase component	ENC_08590	Enterobacter cloacae	268	ATP binding; ATPase activity	IPR003439; IPR017871; IPR003593;
contig00001	154892	155885	-	Gene141	990	ZP_08498308	334124299	peptide abc atp-binding protein	0	100	640.188	330	330	334124299	F5RXX8	F5RXX8_9ENTR	unreviewed	Peptide ABC superfamily ATP binding cassette transporter, ABC protein (EC 3.6.3.-)	sapD HMPREF9086_2570	Enterobacter hormaechei ATCC 49162	330	ATP binding; ATPase activity; peptide transporter activity	IPR003439; IPR003593; IPR010066; IPR013563;				ABC transporter domain (1)
contig00001	155884	156775	-	Gene142	888	ZP_08498307	334124298	peptide abc permease protein	7.37e-173	99	491.5	296	295	334124298	F5RXX7	F5RXX7_9ENTR	unreviewed	Peptide ABC superfamily ATP binding cassette transporter, permease protein	sapC HMPREF9086_2569	Enterobacter hormaechei ATCC 49162	296	integral to membrane; plasma membrane; transporter activity	IPR000515;			Membrane; Multi-pass membrane protein.
contig00001	156761	157727	-	Gene143	963	ZP_08498306	334124297	peptide transport system permease protein	0	100	553.132	299	299	334124297	F5RXX6	F5RXX6_9ENTR	unreviewed	Peptide ABC superfamily ATP binding cassette transporter, permease protein	sapB HMPREF9086_2568	Enterobacter hormaechei ATCC 49162	321	integral to membrane; plasma membrane; transporter activity	IPR000515;			Membrane; Multi-pass membrane protein.
contig00001	157723	159364	-	Gene144	1638	ZP_08498305	334124296	peptide transport periplasmic protein	0	99	1055.82	546	543	334124296	F5RXX5	F5RXX5_9ENTR	unreviewed	Dipeptide ABC superfamily ATP binding cassette transporter, binding protein	dppA6 HMPREF9086_2567	Enterobacter hormaechei ATCC 49162	546	transporter activity	IPR000914;
contig00001	159452	160430	-	Gene145	975	ZP_08498304	334124295	psp operon transcriptional activator	0	97	561.992	325	318	334124295	F5RXX4	F5RXX4_9ENTR	unreviewed	Sigma-54 dependent transcriptional regulator/response regulator (EC 6.6.1.1)	pspF HMPREF9086_2566	Enterobacter hormaechei ATCC 49162	325	ATP binding; DNA binding; intracellular; magnesium chelatase activity; nucleoside-triphosphatase activity; sequence-specific DNA binding transcription factor activity; transcription factor binding; transcription, DNA-dependent	IPR003593; IPR020441; IPR009057; IPR002197; IPR002078; IPR014317;				Sigma-54 factor interaction domain (1)
contig00001	160596	161265	+	Gene146	666	CBK84796	295095706	phage shock protein a	3.65e-130	99	377.096	222	221	295095706	D6DQN6	D6DQN6_ENTCL	unreviewed	Phage shock protein A	ENC_08650	Enterobacter cloacae	222		IPR014319; IPR007157;
contig00001	161314	161539	+	Gene147	222	ZP_08498302	334124293	phage shock protein b	9.48e-45	100	148.288	74	74	334124293	F5RXX2	F5RXX2_9ENTR	unreviewed	Phage shock protein B	pspB HMPREF9086_2564	Enterobacter hormaechei ATCC 49162	74	phage shock; regulation of transcription, DNA-dependent	IPR009554;
contig00001	161538	161898	+	Gene148	357	ZP_08498301	334124292	phage shock protein c	4.95e-65	100	203.371	119	119	334124292	F5RXX1	F5RXX1_9ENTR	unreviewed	Phage shock protein C	pspC HMPREF9086_2563	Enterobacter hormaechei ATCC 49162	119		IPR014320; IPR007168;
contig00001	161910	162135	+	Gene149	222	CBK84799	295095709	peripheral inner membrane phage-shock protein	6.18e-43	100	143.665	74	74	295095709	D6DQN9	D6DQN9_ENTCL	unreviewed	Phage shock protein PspD	ENC_08680	Enterobacter cloacae	74		IPR014321;
contig00001	162319	164017	+	Gene150	1695	ZP_08498299	334124290	sucrose phosphorylase	0	97	1066.99	565	551	334124290	F5RXW9	F5RXW9_9ENTR	unreviewed	Sucrose phosphorylase (EC 2.4.1.7)	ycjM HMPREF9086_2561	Enterobacter hormaechei ATCC 49162	565	cation binding; sucrose metabolic process; sucrose phosphorylase activity	IPR015902; IPR006047; IPR013781; IPR017853; IPR016377;
contig00001	164030	165323	+	Gene151	1290	CBK84800	295095710	bacterial extracellular solute-binding family protein	0	99	772.311	430	426	295095710	D6DQP0	D6DQP0_ENTCL	unreviewed	Carbohydrate ABC transporter substrate-binding protein, CUT1 family (TC 3.A.1.1.-)	ENC_08710	Enterobacter cloacae	430	transporter activity	IPR006059;
contig00001	165344	166226	+	Gene152	879	ZP_08498297	334124288	binding--dependent transport system inner membrane component family protein	0	99	516.538	293	292	334124288	F5RXW7	F5RXW7_9ENTR	unreviewed	Sugar ABC superfamily ATP binding cassette transporter, membrane protein	ycjO HMPREF9086_2559	Enterobacter hormaechei ATCC 49162	293	integral to membrane; plasma membrane; transporter activity	IPR000515;			Membrane; Multi-pass membrane protein.
contig00001	166212	167055	+	Gene153	840	ZP_08498296	334124287	binding--dependent transport system inner membrane component family protein	0	100	543.888	280	280	334124287	F5RXW6	F5RXW6_9ENTR	unreviewed	Sugar ABC superfamily ATP binding cassette transporter permease	ycjP HMPREF9086_2558	Enterobacter hormaechei ATCC 49162	280	integral to membrane; plasma membrane; transporter activity	IPR000515;			Membrane; Multi-pass membrane protein.
contig00001	167083	168136	+	Gene154	1050	CBK84803	295095713	zinc-binding dehydrogenase family protein	0	99	680.248	350	349	295095713	D6DQP3	D6DQP3_ENTCL	unreviewed	Threonine dehydrogenase and related Zn-dependent dehydrogenases	ENC_08740	Enterobacter cloacae	350	nucleotide binding; oxidoreductase activity; zinc ion binding	IPR013149; IPR002085; IPR011032; IPR016040;
contig00001	168153	168942	+	Gene155	786	ZP_08498294	334124285	ap family 2	0	98	514.612	262	257	334124285	F5RXW4	F5RXW4_9ENTR	unreviewed	YcjR protein (EC 5.3.1.-)	ycjR HMPREF9086_2556	Enterobacter hormaechei ATCC 49162	262	isomerase activity	IPR013022; IPR012307;
contig00001	168956	170012	+	Gene156	1053	ZP_08498293	334124284	nadh-binding protein	0	98	676.396	351	344	334124284	F5RXW3	F5RXW3_9ENTR	unreviewed	Gfo/Idh/MocA family oxidoreductase (EC 1.-.-.-)	HMPREF9086_2555	Enterobacter hormaechei ATCC 49162	358	nucleotide binding; oxidoreductase activity	IPR016040; IPR000683; IPR004104;
contig00001	170005	172285	+	Gene157	2277	ZP_08498292	334124283	glycosyl hydrolase family c-terminal domain protein	0	96	1462.2	759	735	334124283	F5RXW2	F5RXW2_9ENTR	unreviewed	Family 65 glycosyl transferase (EC 2.4.1.8)	ycjT HMPREF9086_2554	Enterobacter hormaechei ATCC 49162	759	carbohydrate binding; carbohydrate metabolic process; maltose phosphorylase activity	IPR008928; IPR012341; IPR011013; IPR005194; IPR005195; IPR005196; IPR017045;
contig00001	172274	172940	+	Gene158	663	ZP_08498291	334124282	beta-phosphoglucomutase	1.49e-126	96	367.851	221	214	334124282	F5RXW1	F5RXW1_9ENTR	unreviewed	Beta-phosphoglucomutase (EC 5.4.2.6)	pgmB HMPREF9086_2553	Enterobacter hormaechei ATCC 49162	221	beta-phosphoglucomutase activity; hydrolase activity	IPR010976; IPR010972; IPR005834; IPR023214; IPR006402; IPR005833;
contig00001	172953	174036	+	Gene159	1080	CBK84807	295095717	abc transporter family protein	0	99	692.575	360	357	295095717	D6DQP7	D6DQP7_ENTCL	unreviewed	Carbohydrate ABC transporter ATP-binding protein, CUT1 family (TC 3.A.1.1.-)	ENC_08790	Enterobacter cloacae	360	ATP binding; ATP-binding cassette (ABC) transporter complex; ATPase activity; hydrolase activity, acting on acid anhydrides, catalyzing transmembrane movement of substances	IPR003439; IPR017871; IPR003593; IPR008995; IPR013611;				ABC transporter domain (1)
contig00001	174204	175017	+	Gene160	810	YP_004952319	365970758	outer membrane protein g	0	98	529.635	270	265	365970758	G8LDN6	G8LDN6_ENTCL	unreviewed	Outer membrane protein G	ompG EcWSU1_02463	Enterobacter cloacae EcWSU1	304
contig00001	175050	176061	-	Gene161	1008	ZP_03086235	195940853	transcriptional family	0	96	576.63	336	324	195940853	*	*	*	LacI family transcription regulator	*	Escherichia coli O157:H7 str. EC4024	*	*	*	*	*	*	*
contig00001	176216	177614	+	Gene162	1395	ZP_08498287	334124278	#NAME?	0	99	936.021	465	462	334124278	F5RXV7	F5RXV7_9ENTR	unreviewed	ATPase	HMPREF9086_2549	Enterobacter hormaechei ATCC 49162	465		IPR007413;
contig00001	177610	178663	+	Gene163	1050	ZP_08498286	334124277	upf0283 membrane protein ycjf	0	98	609.757	350	344	334124277	F5RXV6	F5RXV6_9ENTR	unreviewed	UPF0283 membrane protein HMPREF9086_2548	HMPREF9086_2548	Enterobacter hormaechei ATCC 49162	350	integral to membrane; plasma membrane	IPR021147; IPR006507;			Cell inner membrane; Multi-pass membrane protein. Cell membrane; Multi-pass membrane protein.
contig00001	178774	180316	+	Gene164	1539	CBK84810	295095720	dna-binding transcriptional regulator	0	99	956.436	513	510	295095720	D6DQQ0	D6DQQ0_ENTCL	unreviewed	Transcriptional regulator of aromatic amino acids metabolism	ENC_08840	Enterobacter cloacae	513	ATP binding; DNA binding; intracellular; nucleoside-triphosphatase activity; regulation of transcription, DNA-dependent; signal transducer activity; transcription factor binding; transcription, DNA-dependent	IPR003593; IPR009057; IPR012287; IPR000014; IPR002078;				Sigma-54 factor interaction domain (1)
contig00001	180350	180857	-	Gene165	504	ZP_08498284	334124275	thiol peroxidase	6.82e-110	98	321.242	168	166	334124275	F5RXV4	F5RXV4_9ENTR	unreviewed	Thiol peroxidase (EC 1.11.1.-)	HMPREF9086_2546	Enterobacter hormaechei ATCC 49162	168	thioredoxin peroxidase activity	IPR018219; IPR002065; IPR013740; IPR012336;
contig00001	180963	181929	+	Gene166	963	ZP_08498283	334124274	l-ala-d l-glu epimerase	0	98	541.576	321	317	334124274	F5RXV3	F5RXV3_9ENTR	unreviewed	Mandelate racemase/muconate lactonizing enzyme family protein (EC 4.2.1.6)	ycjG HMPREF9086_2545	Enterobacter hormaechei ATCC 49162	321	cellular amino acid catabolic process; galactonate dehydratase activity	IPR018110; IPR013342; IPR013341; IPR001354;
contig00001	181919	182411	-	Gene167	489	ZP_08498282	334124273	murein peptide amidase a	5.26e-117	99	342.428	163	162	334124273	F5RXV2	F5RXV2_9ENTR	unreviewed	Murein peptide amid MpaA	mpaA HMPREF9086_2544	Enterobacter hormaechei ATCC 49162	257	metallocarboxypeptidase activity; proteolysis; zinc ion binding	IPR000834;
contig00001	182816	184433	+	Gene168	1614	ZP_08498281	334124272	periplasmic murein peptide-binding protein	0	99	1054.28	538	534	334124272	F5RXV1	F5RXV1_9ENTR	unreviewed	Oligopeptide ABC superfamily ATP binding cassette transporter, binding protein	oppA3 HMPREF9086_2543	Enterobacter hormaechei ATCC 49162	538	transporter activity	IPR000914; IPR023765;
contig00001	185299	186271	+	Gene169	969	ZP_08498255	334124246	methyl-accepting chemotaxis sensory transducer	0	98	566.229	323	318	334124246	F5RXS5	F5RXS5_9ENTR	unreviewed	Methyl-accepting chemotaxis sensory transducer	HMPREF9086_2517	Enterobacter hormaechei ATCC 49162	376	chemotaxis; integral to membrane; signal transducer activity	IPR004090; IPR004089; IPR003660;
contig00001	186361	187345	+	Gene170	981	ZP_08498254	334124245	zinc transporter	0	99	660.988	327	326	334124245	F5RXS4	F5RXS4_9ENTR	unreviewed	Zinc transport protein ZntB	zntB HMPREF9086_2516	Enterobacter hormaechei ATCC 49162	327	integral to membrane; plasma membrane; zinc ion transmembrane transporter activity	IPR002523; IPR023714;			Cell inner membrane; Multi-pass membrane protein. Cell membrane; Multi-pass membrane protein.
contig00001	187829	189203	+	Gene171	1371	ZP_08498253	334124244	atp-independent rna helicase	0	99	886.715	457	455	334124244	F5RXS3	F5RXS3_9ENTR	unreviewed	ATP-independent RNA helicase DbpA (EC 3.6.1.-)	dbpA HMPREF9086_2515	Enterobacter hormaechei ATCC 49162	457	ATP binding; ATP-dependent helicase activity; nucleic acid binding	IPR005580; IPR014001; IPR011545; IPR001650; IPR000629; IPR014014;
contig00001	189245	190181	-	Gene172	933	ZP_03086459	195941077	c32 trna thiolase	0	100	630.172	311	311	195941077	*	*	*	C32 tRNA thiolase	*	Escherichia coli O157:H7 str. EC4024	*	*	*	*	*	*	*
contig00001	190715	190913	+	Gene173	195	ZP_08498250	334124241	signal ysirk family protein	3.44e-35	100	123.25	65	65	334124241	F5RXS0	F5RXS0_9ENTR	unreviewed	Putative uncharacterized protein	HMPREF9086_2512	Enterobacter hormaechei ATCC 49162	65
contig00001	190916	191339	+	Gene174	420	YP_004952268	365970707	glutathione-dependent formaldehyde- gfa	2.33e-75	94	230.72	120	113	365970707	G8LD24	G8LD24_ENTCL	unreviewed	Glutathione-Dependent Formaldehyde-Activating GFA	EcWSU1_02412	Enterobacter cloacae EcWSU1	124
contig00001	191373	192501	-	Gene175	1125	ZP_08498248	334124239	outer membrane protein n	0	98	723.391	375	368	334124239	F5RXR8	F5RXR8_9ENTR	unreviewed	Outer membrane protein N	ompN2 HMPREF9086_2510	Enterobacter hormaechei ATCC 49162	375	membrane; transporter activity	IPR023614; IPR001897; IPR001702;
contig00001	192888	196413	-	Gene176	3522	ZP_08498247	334124238	pyruvate-flavodoxin oxidoreductase	0	99	2311.18	1174	1164	334124238	F5RXR7	F5RXR7_9ENTR	unreviewed	Pyruvate-flavodoxin oxidoreductase (EC 1.2.7.-)	por HMPREF9086_2509	Enterobacter hormaechei ATCC 49162	1174	electron carrier activity; electron transport chain; iron ion binding; iron-sulfur cluster binding; oxidoreductase activity, acting on the aldehyde or oxo group of donors; thiamine pyrophosphate binding; transport	IPR001450; IPR017896; IPR017900; IPR012285; IPR019456; IPR019752; IPR002880; IPR011895; IPR002869; IPR011766; IPR009014; IPR015941;
contig00001	196951	197389	-	Gene177	435	ZP_08498245	334124236	heat-inducible protein	2.41e-81	97	246.899	145	141	334124236	F5RXR5	F5RXR5_9ENTR	unreviewed	Heat shock protein HslJ	hslJ HMPREF9086_2507	Enterobacter hormaechei ATCC 49162	145	response to stress	IPR005184;
contig00001	197512	197641	-	Gene178	126	ZP_08498244	334124235	cyanide insensitive terminal subunit iii	5.92e-22	100	87.8113	42	42	334124235	F5RXR4	F5RXR4_9ENTR	unreviewed	Putative uncharacterized protein	HMPREF9086_2506	Enterobacter hormaechei ATCC 49162	42		IPR018895;
contig00001	197640	198651	-	Gene179	1008	ZP_08498243	334124234	cytochrome d ubiquinol subunit ii	0	96	562.762	336	325	334124234	F5RXR3	F5RXR3_9ENTR	unreviewed	Cyanide-insensitive terminal oxidase CioB (EC 1.10.3.-)	cioB HMPREF9086_2505	Enterobacter hormaechei ATCC 49162	336	membrane; oxidoreductase activity	IPR003317;
contig00001	198656	200051	-	Gene180	1392	CBK84843	295095753	terminal oxidase subunit i	0	98	888.256	464	457	295095753	D6DQT3	D6DQT3_ENTCL	unreviewed	Cytochrome bd quinol oxidase subunit 1 apoprotein (EC 1.10.3.-)	ENC_09300	Enterobacter cloacae	464	membrane; oxidoreductase activity	IPR002585;
contig00001	200444	200633	+	Gene181	186	ZP_03086254	195940872	cold-shock protein	2.36e-39	96	133.65	62	60	195940872	*	*	*	putative cold-shock protein	*	Escherichia coli O157:H7 str. EC4024	*	*	*	*	*	*	*
contig00001	200715	202140	+	Gene182	1422	ZP_08498239	334124230	classes i and ii superfamily protein	0	99	895.96	474	471	334124230	F5RXQ9	F5RXQ9_9ENTR	unreviewed	Transcriptional regulator (EC 2.6.1.-)	ydcR HMPREF9086_2501	Enterobacter hormaechei ATCC 49162	474	DNA binding; intracellular; pyridoxal phosphate binding; sequence-specific DNA binding transcription factor activity; transaminase activity; transcription, DNA-dependent	IPR004839; IPR015424; IPR015421; IPR000524; IPR011991;				HTH gntR-type DNA-binding domain (1)
contig00001	202279	203704	+	Gene183	1422	ZP_08498238	334124229	1-pyrroline dehydrogenase	0	97	839.336	474	463	334124229	F5RXQ8	F5RXQ8_9ENTR	unreviewed	Gamma-aminobutyraldehyde dehydrogenase (EC 1.2.1.19) (1-pyrroline dehydrogenase) (4-aminobutanal dehydrogenase)	betB2 prr HMPREF9086_2500	Enterobacter hormaechei ATCC 49162	474	1-pyrroline dehydrogenase activity; NAD binding; aminobutyraldehyde dehydrogenase activity; putrescine catabolic process	IPR017749; IPR016161; IPR016163; IPR016160; IPR016162; IPR015590;		Amine and polyamine degradation; putrescine degradation; 4-aminobutanoate from 4-aminobutanal: step 1/1.
contig00001	203739	203922	-	Gene184	180	ZP_05967791	261339933	conserved domain protein	8.79e-22	100	88.5817	60	60	261339933	D2ZCP7	D2ZCP7_9ENTR	unreviewed	Conserved domain protein	ENTCAN_06230	Enterobacter cancerogenus ATCC 35316	60		IPR015051;
contig00001	203925	204279	-	Gene185	351	ZP_08498236	334124227	cytoplasmic protein	1.23e-80	100	243.047	117	117	334124227	F5RXQ6	F5RXQ6_9ENTR	unreviewed	Tellurite resistance protein	HMPREF9086_2498	Enterobacter hormaechei ATCC 49162	122		IPR015392; IPR014710; IPR014510;
contig00001	204306	204633	-	Gene186	324	ZP_08498235	334124226	cytoplasmic protein	6.38e-75	99	227.639	108	107	334124226	F5RXQ5	F5RXQ5_9ENTR	unreviewed	Tellurite resistance protein	HMPREF9086_2497	Enterobacter hormaechei ATCC 49162	108		IPR015392; IPR014710; IPR014510;
contig00001	204804	205050	+	Gene187	243	CBK84847	295095757	inner membrane protein	5.48e-43	98	144.05	72	71	295095757	D6DQT7	D6DQT7_ENTCL	unreviewed	Putative uncharacterized protein	ENC_09350	Enterobacter cloacae	72		IPR019689;
contig00001	205135	205894	+	Gene188	756	CBK84848	295095758	alpha beta hydrolase fold protein	1.29e-167	94	474.552	252	237	295095758	D6DQT8	D6DQT8_ENTCL	unreviewed	Predicted hydrolases or acyltransferases (Alpha/beta hydrolase superfamily)	ENC_09360	Enterobacter cloacae	252	hydrolase activity; transferase activity, transferring acyl groups	IPR000073;
contig00001	205927	208102	-	Gene189	2172	ZP_08498231	334124222	virulence effector protein	0	95	1175.23	724	690	334124222	F5RXQ1	F5RXQ1_9ENTR	unreviewed	Putative virulence protein	HMPREF9086_2493	Enterobacter hormaechei ATCC 49162	724		IPR017030;
contig00001	208098	211080	-	Gene190	2979	CBK84850	295095760	virulence protein	0	99	1954.87	993	987	295095760	D6DQU0	D6DQU0_ENTCL	unreviewed	Uncharacterized protein conserved in bacteria, putative virulence factor	ENC_09380	Enterobacter cloacae	993		IPR009216;
contig00001	211084	212416	-	Gene191	1329	ZP_08498229	334124220	ssrab activated protein	0	96	667.537	443	429	334124220	F5RXP9	F5RXP9_9ENTR	unreviewed	SsrAB activated protein	srfA HMPREF9086_2491	Enterobacter hormaechei ATCC 49162	443
contig00001	212699	214298	+	Gene192	1596	CBK84851	295095761	periplasmic dipeptide transport protein	0	99	1034.25	532	528	295095761	D6DQU1	D6DQU1_ENTCL	unreviewed	ABC-type dipeptide transport system, periplasmic component	ENC_09410	Enterobacter cloacae	532	transporter activity	IPR000914; IPR023765;
contig00001	214397	214631	+	Gene193	231	ZP_08498227	334124218	cytoplasmic protein	8.2e-45	98	148.673	77	76	334124218	F5RXP7	F5RXP7_9ENTR	unreviewed	Putative uncharacterized protein	HMPREF9086_2489	Enterobacter hormaechei ATCC 49162	77		IPR019671;
contig00001	214633	215083	-	Gene194	447	CBK84853	295095763	inner membrane protein	2.11e-74	98	229.565	149	147	295095763	D6DQU3	D6DQU3_ENTCL	unreviewed	Uncharacterized protein conserved in bacteria	ENC_09430	Enterobacter cloacae	149		IPR006750;
contig00001	215079	215598	-	Gene195	516	CBK84854	295095764	acyltransferase	3.52e-119	97	345.125	172	168	295095764	D6DQU4	D6DQU4_ENTCL	unreviewed	Sortase and related acyltransferases (EC 2.3.1.-)	ENC_09440	Enterobacter cloacae	172	N-acetyltransferase activity	IPR000182; IPR016181;
contig00001	215767	216322	+	Gene196	552	ZP_09037924	354723709	xre family transcriptional regulator	5.31e-124	98	358.607	184	181	354723709	*	*	*	helix-turn-helix domain-containing protein	*	Enterobacter mori LMG 25706	*	*	*	*	*	*	*
contig00001	216388	217423	+	Gene197	1032	ZP_08498223	334124214	nadp-dependent oxidoreductase	0	99	648.277	344	341	334124214	F5RXP3	F5RXP3_9ENTR	unreviewed	Alcohol dehydrogenase (EC 1.1.1.1)	yncB HMPREF9086_2485	Enterobacter hormaechei ATCC 49162	344	alcohol dehydrogenase (NAD) activity; nucleotide binding; zinc ion binding	IPR013149; IPR002085; IPR011032; IPR016040;
contig00001	217684	218353	+	Gene198	666	CBK84857	295095767	transcriptional family	1.11e-143	97	411.379	222	217	295095767	D6DQU7	D6DQU7_ENTCL	unreviewed	Transcriptional regulator, GntR family	ENC_09480	Enterobacter cloacae	222	DNA binding; intracellular; sequence-specific DNA binding transcription factor activity; transcription, DNA-dependent	IPR011711; IPR000524; IPR011991;				HTH gntR-type DNA-binding domain (1)
contig00001	218483	220601	-	Gene199	2115	ZP_08498221	334124212	#NAME?	0	98	1391.33	705	693	334124212	F5RXP1	F5RXP1_9ENTR	unreviewed	TonB-dependent siderophore receptor	HMPREF9086_2483	Enterobacter hormaechei ATCC 49162	705	cell outer membrane; iron ion binding; plasma membrane; receptor activity; siderophore transmembrane transporter activity	IPR017690; IPR012910; IPR000531; IPR010105;			Cell outer membrane.
contig00001	220846	221908	+	Gene200	1059	ZP_08498220	334124211	receptor	0	98	637.876	331	327	334124211	F5RXP0	F5RXP0_9ENTR	unreviewed	ATP-binding protein	HMPREF9086_2482	Enterobacter hormaechei ATCC 49162	353	ATP binding	IPR011048; IPR015943;
contig00001	222000	223497	-	Gene201	1494	ZP_08498219	334124210	l-asparagine permease	0	99	932.939	498	496	334124210	F5RXN9	F5RXN9_9ENTR	unreviewed	APC family L-asparagine transporter	ansP HMPREF9086_2481	Enterobacter hormaechei ATCC 49162	498	amino acid transmembrane transporter activity; integral to membrane	IPR004841; IPR002293; IPR004840;
contig00001	223824	224715	-	Gene202	888	CBK84861	295095771	family transcriptional regulator	0	96	520.005	296	287	295095771	D6DQV1	D6DQV1_ENTCL	unreviewed	Transcriptional regulator, LysR family	ENC_09520	Enterobacter cloacae	296	DNA binding; sequence-specific DNA binding transcription factor activity; transcription, DNA-dependent	IPR005119; IPR000847; IPR011991;				HTH lysR-type DNA-binding domain (1)
contig00001	224826	225225	+	Gene203	396	CBK84862	295095772	cupin 2 conserved barrel domain protein	1.95e-93	99	276.559	131	130	295095772	D6DQV2	D6DQV2_ENTCL	unreviewed	Uncharacterized conserved protein, contains double-stranded beta-helix domain	ENC_09530	Enterobacter cloacae	132		IPR013096; IPR011051; IPR014710;
contig00001	225333	226335	+	Gene204	999	ZP_08498216	334124207	luciferase family protein	0	97	553.132	333	324	334124207	F5RXN6	F5RXN6_9ENTR	unreviewed	Bacterial luciferase	HMPREF9086_2478	Enterobacter hormaechei ATCC 49162	333	oxidoreductase activity, acting on paired donors, with incorporation or reduction of molecular oxygen	IPR011251; IPR019949;
contig00001	226331	227453	+	Gene205	1119	CBK84863	295095773	amidohydrolase	0	98	689.108	373	367	295095773	D6DQV3	D6DQV3_ENTCL	unreviewed	Amidohydrolase	ENC_09570	Enterobacter cloacae	373	hydrolase activity	IPR017439; IPR002933; IPR011650;
contig00001	227526	228786	+	Gene206	1257	CBK84864	295095774	nitrilotriacetate monooxygenase family fmn-dependent oxidoreductase	0	99	835.484	419	417	295095774	D6DQV4	D6DQV4_ENTCL	unreviewed	Coenzyme F420-dependent N5,N10-methylene tetrahydromethanopterin reductase and related flavin-dependent oxidoreductases	ENC_09580	Enterobacter cloacae	419	monooxygenase activity; oxidoreductase activity, acting on paired donors, with incorporation or reduction of molecular oxygen	IPR011251; IPR016215;
contig00001	228800	229733	+	Gene207	930	ZP_08498213	334124204	extracellular solute-binding protein family 3	0	98	601.282	310	305	334124204	F5RXN3	F5RXN3_9ENTR	unreviewed	Amino acid ABC superfamily ATP binding cassette transporter, binding protein	HMPREF9086_2475	Enterobacter hormaechei ATCC 49162	310	outer membrane-bounded periplasmic space; transporter activity	IPR001638;
contig00001	229742	230252	+	Gene208	507	ZP_08498212	334124203	gcn5-related n-acetyltransferase	4.11e-114	98	332.028	169	167	334124203	F5RXN2	F5RXN2_9ENTR	unreviewed	Acetyltransferase	HMPREF9086_2474	Enterobacter hormaechei ATCC 49162	169	N-acetyltransferase activity	IPR000182; IPR016181;
contig00001	230261	231188	+	Gene209	924	ZP_08498211	334124202	polar amino acid abc inner membrane subunit	0	97	517.309	308	301	334124202	F5RXN1	F5RXN1_9ENTR	unreviewed	Polar amino acid ABC superfamily ATP binding cassette transporter, membrane subunit	HMPREF9086_2473	Enterobacter hormaechei ATCC 49162	308	integral to membrane; plasma membrane; transporter activity	IPR010065; IPR000515;			Membrane; Multi-pass membrane protein.	ABC transmembrane type-1 domain (1)
contig00001	231171	231945	+	Gene210	771	ZP_08498210	334124201	glutamate transport atp-binding protein	1.94e-150	98	431.409	257	254	334124201	F5RXN0	F5RXN0_9ENTR	unreviewed	Glutamate ABC superfamily ATP binding cassette transporter, ABC protein (EC 3.6.3.-)	gluA HMPREF9086_2472	Enterobacter hormaechei ATCC 49162	257	ATP binding; ATPase activity	IPR003439; IPR017871; IPR003593;
contig00001	232012	232630	+	Gene211	615	ZP_08498208	334124199	transferase	3.08e-144	98	411.379	205	201	334124199	F5RXM8	F5RXM8_9ENTR	unreviewed	Glutathione S-transferase domain protein (EC 2.5.1.18)	HMPREF9086_2470	Enterobacter hormaechei ATCC 49162	205	glutathione transferase activity	IPR010987; IPR004045; IPR017933; IPR012336;
contig00001	232667	232898	+	Gene212	228	ZP_08498207	334124198	tautomerase enzyme family protein	6.82e-38	98	130.954	76	75	334124198	F5RXM7	F5RXM7_9ENTR	unreviewed	Tautomerase pptA (EC 5.3.2.-)	pptA HMPREF9086_2469	Enterobacter hormaechei ATCC 49162	76	cellular aromatic compound metabolic process; cytoplasm; intramolecular oxidoreductase activity, interconverting keto- and enol-groups	IPR004370; IPR014347; IPR017284;			Cytoplasm.
contig00001	233083	234085	+	Gene213	999	ZP_08498206	334124197	lipid a biosynthesis lauroyl acyltransferase	0	96	649.047	333	323	334124197	F5RXM6	F5RXM6_9ENTR	unreviewed	Cold shock-induced palmitoleoyl transferase (EC 2.3.1.-)	lpxP2 HMPREF9086_2468	Enterobacter hormaechei ATCC 49162	333	Gram-negative-bacterium-type cell wall; integral to membrane; lipopolysaccharide core region biosynthetic process; transferase activity, transferring acyl groups other than amino-acyl groups	IPR004960; IPR011920;
contig00001	234176	234812	+	Gene214	633	ZP_08498205	334124196	dna-binding protein	2.16e-134	97	387.111	207	201	334124196	F5RXM5	F5RXM5_9ENTR	unreviewed	Putative uncharacterized protein	HMPREF9086_2467	Enterobacter hormaechei ATCC 49162	216
contig00001	234953	235430	-	Gene215	474	YP_003612568	296102422	gcn5-related n-acetyltransferase	7.42e-97	94	287.345	158	149	296102422	D5C9H1	D5C9H1_ENTCC	unreviewed	Putative uncharacterized protein	ECL_02067	Enterobacter cloacae subsp. cloacae (strain ATCC 13047 / DSM 30054 / NBRC 13535 / NCDC 279-56)	158	N-acetyltransferase activity	IPR000182; IPR016181;
contig00001	235515	236448	+	Gene216	930	YP_004828577	345299219	family transcriptional regulator	0	92	521.161	308	284	345299219	G2S202	G2S202_ENTAL	unreviewed	Transcriptional regulator, LysR family	Entas_2057	Enterobacter asburiae (strain LF7a)	310	DNA binding; sequence-specific DNA binding transcription factor activity; transcription, DNA-dependent	IPR005119; IPR000847; IPR011991;				HTH lysR-type DNA-binding domain (1)
contig00001	236436	236748	-	Gene217	309	ZP_09037900	354723685	transcriptional family	5.47e-63	98	196.823	100	98	354723685	*	*	*	regulatory protein ArsR	*	Enterobacter mori LMG 25706	*	*	*	*	*	*	*
contig00001	236909	239012	+	Gene218	2100	CBK84872	295095782	elongation factor g	0	99	1374.38	699	694	295095782	D6DQW2	D6DQW2_ENTCL	unreviewed	Elongation factor G 1 (EF-G 1)	fusA1 ENC_09690	Enterobacter cloacae	699	GTP binding; GTPase activity; cytoplasm; translation elongation factor activity	IPR009022; IPR000795; IPR020568; IPR014721; IPR005225; IPR004540; IPR000640; IPR005517; IPR004161; IPR009000;			Cytoplasm.
contig00001	239076	239586	-	Gene219	507	ZP_09037898	354723683	hypothetical protein EmorL2_12538 [Enterobacter mori LMG 25706]	1.12e-78	95	241.121	125	119	354723683	*	*	*	hypothetical protein EmorL2_12538	*	Enterobacter mori LMG 25706	*	*	*	*	*	*	*
contig00001	239712	240285	-	Gene220	570	CBK84873	295095783	flavin reductase domain fmn-binding protein	1.01e-132	98	380.948	190	188	295095783	D6DQW3	D6DQW3_ENTCL	unreviewed	Conserved protein/domain typically associated with flavoprotein oxygenases, DIM6/NTAB family	ENC_09700	Enterobacter cloacae	190	FMN binding; flavin reductase activity	IPR002563; IPR012349; IPR009002;
contig00001	240390	241236	+	Gene221	843	CBK84874	295095784	n-hydroxyarylamine o-acetyltransferase	0	97	584.334	281	275	295095784	D6DQW4	D6DQW4_ENTCL	unreviewed	Arylamine N-acetyltransferase (EC 2.3.1.118)	ENC_09710	Enterobacter cloacae	281	N-hydroxyarylamine O-acetyltransferase activity	IPR001447;
contig00001	241301	241982	-	Gene222	678	CBK84876	295095786	respiratory nitrate gamma subunit	2.53e-149	100	426.017	226	226	295095786	D6DQW6	D6DQW6_ENTCL	unreviewed	Respiratory nitrate reductase, gamma subunit (EC 1.7.99.4)	ENC_09730	Enterobacter cloacae	226	nitrate reductase activity; nitrate reductase complex	IPR023234; IPR003816;
contig00001	241978	242674	-	Gene223	693	ZP_08498196	334124187	nitrate reductase molybdenum cofactor assembly chaperone	9.39e-145	99	414.846	231	229	334124187	F5RXL6	F5RXL6_9ENTR	unreviewed	Respiratory nitrate reductase subunit 2 delta (EC 1.7.99.4)	narW HMPREF9086_2458	Enterobacter hormaechei ATCC 49162	231	chaperone-mediated protein complex assembly; nitrate reductase activity; unfolded protein binding	IPR020945; IPR003765;
contig00001	242673	244218	-	Gene224	1542	ZP_08498195	334124186	nitrate beta subunit	0	100	1084.71	514	514	334124186	F5RXL5	F5RXL5_9ENTR	unreviewed	Respiratory nitrate reductase, beta subunit (EC 1.7.99.4)	narH HMPREF9086_2457	Enterobacter hormaechei ATCC 49162	514	iron-sulfur cluster binding; nitrate metabolic process; nitrate reductase activity; nitrate reductase complex	IPR017896; IPR006547;
contig00001	244214	247955	-	Gene225	3738	ZP_08498194	334124185	nitrate alpha subunit	0	99	2568.5	1246	1240	334124185	F5RXL4	F5RXL4_9ENTR	unreviewed	Respiratory nitrate reductase, alpha subunit (EC 1.7.99.4)	narG HMPREF9086_2456	Enterobacter hormaechei ATCC 49162	1246	electron carrier activity; iron-sulfur cluster binding; molybdenum ion binding; nitrate metabolic process; nitrate reductase activity; nitrate reductase complex	IPR009010; IPR006657; IPR006656; IPR006963; IPR006655; IPR006468;
contig00001	248022	249258	-	Gene226	1233	CBK84879	295095789	nitrite extrusion protein 2	0	99	740.725	411	408	295095789	D6DQW9	D6DQW9_ENTCL	unreviewed	Nitrite extrusion protein (Nitrite facilitator)	ENC_09770	Enterobacter cloacae	494	inorganic anion transmembrane transporter activity; integral to membrane	IPR011701; IPR016196; IPR004737;
contig00001	249619	250195	-	Gene227	573	CBK84880	295095790	transcriptional family	6.45e-127	97	366.311	191	187	295095790	D6DQX0	D6DQX0_ENTCL	unreviewed	Uncharacterized protein conserved in bacteria	ENC_09780	Enterobacter cloacae	191	DNA binding; regulation of transcription, DNA-dependent; transcription, DNA-dependent	IPR001647; IPR009057; IPR015893; IPR011075; IPR023773;				HTH tetR-type DNA-binding domain (1)
contig00001	250311	251802	+	Gene228	1488	ZP_08498191	334124182	methyl viologen resistance protein	0	97	677.552	495	483	334124182	F5RXL1	F5RXL1_9ENTR	unreviewed	MFS superfamily methyl viologen resistance protein SmvA	smvA HMPREF9086_2453	Enterobacter hormaechei ATCC 49162	496	integral to membrane; transmembrane transport	IPR011701; IPR020846; IPR016196; IPR001411;
contig00001	251845	252919	-	Gene229	1071	ZP_08498190	334124181	outer membrane porin protein lc	0	99	714.916	357	355	334124181	F5RXL0	F5RXL0_9ENTR	unreviewed	Outer membrane porin protein OmpD	HMPREF9086_2452	Enterobacter hormaechei ATCC 49162	357	cell outer membrane; ion transport; plasma membrane; pore complex; porin activity	IPR017690; IPR023614; IPR001897; IPR001702; IPR013793;			Cell outer membrane; Multi-pass membrane protein.
contig00001	253543	254422	-	Gene230	876	ZP_08498189	334124180	membrane protein	0	97	516.538	292	285	334124180	F5RXK9	F5RXK9_9ENTR	unreviewed	Inner membrane protein YddG	yddG HMPREF9086_2451	Enterobacter hormaechei ATCC 49162	292	membrane	IPR000620;
contig00001	254642	255230	+	Gene231	585	ZP_08498188	334124179	tat (twin-arginine translocation) pathway signal sequence domain protein	1.07e-127	100	368.622	195	195	334124179	F5RXK8	F5RXK8_9ENTR	unreviewed	Formate dehydrogenase-N, alpha subunit (EC 1.2.1.2)	fdnG4 HMPREF9086_2450	Enterobacter hormaechei ATCC 49162	195	electron carrier activity; formate dehydrogenase (NAD+) activity; iron-sulfur cluster binding; metal ion binding; oxidoreductase activity, acting on other nitrogenous compounds as donors	IPR006656; IPR006963; IPR006655; IPR006311;
contig00001	255278	257690	+	Gene232	2409	ZP_08498187	334124178	formate alpha subunit	0	99	1553.11	803	797	334124178	F5RXK7	F5RXK7_9ENTR	unreviewed	Formate dehydrogenase-N, alpha subunit (EC 1.2.1.2)	fdnG3 HMPREF9086_2449	Enterobacter hormaechei ATCC 49162	803	cellular respiration; cytoplasm; electron carrier activity; formate dehydrogenase (NAD+) activity; molybdenum ion binding; oxidoreductase activity, acting on other nitrogenous compounds as donors	IPR009010; IPR006443; IPR006657; IPR006656; IPR006655;
contig00001	257701	258586	+	Gene233	882	YP_003612406	296102260	formate beta subunit	0	100	603.979	283	283	296102260	D5C876	D5C876_ENTCC	unreviewed	Formate dehydrogenase beta subunit	ECL_01903	Enterobacter cloacae subsp. cloacae (strain ATCC 13047 / DSM 30054 / NBRC 13535 / NCDC 279-56)	294	4 iron, 4 sulfur cluster binding; cellular respiration; electron carrier activity; formate dehydrogenase (NAD+) activity; integral to membrane; metal ion binding	IPR001450; IPR017896; IPR017900; IPR006470; IPR014603; IPR015246;
contig00001	258578	259235	+	Gene234	654	CBK84886	295095796	formate gamma subunit	9.71e-126	99	365.54	218	217	295095796	D6DQX6	D6DQX6_ENTCL	unreviewed	Formate dehydrogenase gamma subunit (EC 1.2.1.2)	ENC_09860	Enterobacter cloacae	218	formate dehydrogenase (NAD+) activity; formate dehydrogenase complex; integral to membrane; respiratory electron transport chain	IPR016174; IPR006471;
contig00001	259901	260720	-	Gene235	816	ZP_08498184	334124175	polyphosphate kinase 2	0	99	538.495	272	270	334124175	F5RXK4	F5RXK4_9ENTR	unreviewed	Polyphosphate kinase 2 (EC 2.7.4.1)	ppk HMPREF9086_2446	Enterobacter hormaechei ATCC 49162	271	polyphosphate kinase activity	IPR016898; IPR022488; IPR022486;
contig00001	260881	262057	+	Gene236	1173	CBK84889	295095799	mfs transport protein	0	98	701.434	391	384	295095799	D6DQX9	D6DQX9_ENTCL	unreviewed	Arabinose efflux permease	ENC_09890	Enterobacter cloacae	391	integral to membrane; transmembrane transport	IPR011701; IPR020846; IPR016196;
contig00001	262097	263300	-	Gene237	1200	CBK84890	295095800	fad-dependent pyridine nucleotide-disulfide oxidoreductase	0	95	688.723	380	363	295095800	D6DQY0	D6DQY0_ENTCL	unreviewed	NADH dehydrogenase, FAD-containing subunit (EC 1.6.99.3)	ENC_09900	Enterobacter cloacae	400	NADH dehydrogenase activity; flavin adenine dinucleotide binding	IPR013027; IPR023753; IPR001327;
contig00001	263430	263940	+	Gene238	507	CBK84891	295095801	transcriptional regulator	9.3e-118	100	341.273	169	169	295095801	D6DQY1	D6DQY1_ENTCL	unreviewed	Rrf2 family protein (Putative transcriptional regulator)	ENC_09910	Enterobacter cloacae	169		IPR000944;
contig00001	263980	264991	-	Gene239	1008	ZP_08498182	334124173	alcohol dehydrogenase	0	99	588.956	336	335	334124173	F5RXK2	F5RXK2_9ENTR	unreviewed	Alcohol dehydrogenase (EC 1.1.1.1)	adhP HMPREF9086_2444	Enterobacter hormaechei ATCC 49162	336	alcohol dehydrogenase (NAD) activity; nucleotide binding; zinc ion binding	IPR013149; IPR013154; IPR002085; IPR002328; IPR011032; IPR016040;
contig00001	265199	266909	-	Gene240	1707	ZP_08498181	334124172	abc transporter atp-binding protein	0	95	955.666	569	545	334124172	F5RXK1	F5RXK1_9ENTR	unreviewed	ABC superfamily ATP binding cassette transporter, ABC protein (EC 3.6.3.-)	HMPREF9086_2443	Enterobacter hormaechei ATCC 49162	569	ATP binding; ATPase activity	IPR003439; IPR017871; IPR003593;
contig00001	267253	268951	-	Gene241	1695	ZP_08498180	334124171	nad-dependent malic enzyme	0	99	1086.25	565	564	334124171	F5RXK0	F5RXK0_9ENTR	unreviewed	NAD-dependent malic enzyme (NAD-ME) (EC 1.1.1.38)	sfcA maeA HMPREF9086_2442	Enterobacter hormaechei ATCC 49162	565	NAD binding; malate dehydrogenase (oxaloacetate-decarboxylating) activity; malate metabolic process; metal ion binding	IPR015884; IPR012301; IPR012302; IPR001891; IPR016040; IPR023667;
contig00001	269127	269265	-	Gene242	135	CBK84894	295095804	30s ribosomal subunit s22	1.99e-21	97	86.6557	45	44	295095804	D6DQY4	D6DQY4_ENTCL	unreviewed	SSU ribosomal protein S22P	ENC_09950	Enterobacter cloacae	45	ribosome; structural constituent of ribosome; translation	IPR012607;
contig00001	269360	269576	-	Gene243	213	ZP_09037853	354723638	biofilm-dependent modulation protein	2.88e-42	98	141.739	71	70	354723638	*	*	*	biofilm-dependent modulation protein	*	Enterobacter mori LMG 25706	*	*	*	*	*	*	*
contig00001	269717	270239	-	Gene244	519	ZP_08498177	334124168	glyoxalase family protein	3.8e-119	96	345.125	173	167	334124168	F5RXJ7	F5RXJ7_9ENTR	unreviewed	Glyoxalase	HMPREF9086_2439	Enterobacter hormaechei ATCC 49162	173		IPR004360;
contig00001	270290	271142	-	Gene245	849	ZP_08498176	334124167	metallo-beta-lactamase family protein	8.87e-177	96	500.36	283	272	334124167	F5RXJ6	F5RXJ6_9ENTR	unreviewed	Metallo-beta-lactamase superfamily protein	HMPREF9086_2438	Enterobacter hormaechei ATCC 49162	283	hydrolase activity	IPR001279;
contig00001	271253	272141	+	Gene246	885	CBK84899	295095809	family transcriptional regulator	0	97	523.087	295	287	295095809	D6DQY9	D6DQY9_ENTCL	unreviewed	Transcriptional regulator, LysR family	ENC_10000	Enterobacter cloacae	299	DNA binding; sequence-specific DNA binding transcription factor activity; transcription, DNA-dependent	IPR005119; IPR000847; IPR011991;				HTH lysR-type DNA-binding domain (1)
contig00001	272210	272639	+	Gene247	426	ZP_08498174	334124165	peroxiredoxin	1.86e-96	99	285.034	142	141	334124165	F5RXJ4	F5RXJ4_9ENTR	unreviewed	Hydroperoxide resistance protein OsmC (EC 1.11.1.-)	osmC HMPREF9086_2436	Enterobacter hormaechei ATCC 49162	142	peroxidase activity; response to stress	IPR015946; IPR003718; IPR019904;
contig00001	272670	273597	-	Gene248	924	ZP_08498171	334124162	oligopeptide dipeptide abc atp- c-terminal domain protein	0	96	543.888	308	297	334124162	F5RXJ1	F5RXJ1_9ENTR	unreviewed	Dipeptide ABC superfamily ATP binding cassette transporter, ABC protein (EC 3.6.3.-)	dppF2 HMPREF9086_2433	Enterobacter hormaechei ATCC 49162	308	ATP binding; ATPase activity; peptide transporter activity	IPR003439; IPR017871; IPR003593; IPR010066; IPR013563;				ABC transporter domain (1)
contig00001	273589	274576	-	Gene249	984	ZP_08498170	334124161	oligopeptide dipeptide abc atp- c-terminal domain protein	0	98	590.882	328	322	334124161	F5RXJ0	F5RXJ0_9ENTR	unreviewed	Oligopeptide ABC superfamily ATP binding cassette transporter, ABC protein (EC 3.6.3.-)	oppD HMPREF9086_2432	Enterobacter hormaechei ATCC 49162	328	ATP binding; ATPase activity; peptide transporter activity	IPR003439; IPR017871; IPR003593; IPR010066; IPR013563;				ABC transporter domain (1)
contig00001	274572	275466	-	Gene250	891	ZP_08498169	334124160	yddq	3.64e-169	99	482.256	297	295	334124160	F5RXI9	F5RXI9_9ENTR	unreviewed	Dipeptide ABC superfamily ATP binding cassette transporter, membrane protein	dppC3 HMPREF9086_2431	Enterobacter hormaechei ATCC 49162	298	integral to membrane; plasma membrane; transporter activity	IPR000515;			Membrane; Multi-pass membrane protein.
contig00001	275465	276488	-	Gene251	1020	ZP_08498168	334124159	binding--dependent transport system inner membrane component family protein	0	100	614.379	340	340	334124159	F5RXI8	F5RXI8_9ENTR	unreviewed	Dipeptide ABC superfamily ATP binding cassette transporter, permease protein	dppB2 HMPREF9086_2430	Enterobacter hormaechei ATCC 49162	340	integral to membrane; plasma membrane; transporter activity	IPR000515;			Membrane; Multi-pass membrane protein.
contig00001	276511	278044	-	Gene252	1530	ZP_03085873	195940491	abc transporter periplasmic-binding protein ydds precursor	0	99	971.074	486	482	195940491	*	*	*	extracellular solute-binding protein	*	Escherichia coli O157:H7 str. EC4024	*	*	*	*	*	*	*
contig00001	278059	278632	-	Gene253	570	ZP_08498166	334124157	d-alanyl-d-alanine dipeptidase	1.4e-108	97	319.701	190	185	334124157	F5RXI6	F5RXI6_9ENTR	unreviewed	D-Ala-D-Ala dipeptidase (EC 3.4.13.-)	ddpX HMPREF9086_2428	Enterobacter hormaechei ATCC 49162	190	cell wall; dipeptidase activity; metallopeptidase activity; proteolysis	IPR009045; IPR000755;
contig00001	278644	279499	-	Gene254	852	ZP_08498165	334124156	transcriptional family	0	98	556.984	284	281	334124156	F5RXI5	F5RXI5_9ENTR	unreviewed	RpiR family transcriptional regulator	HMPREF9086_2427	Enterobacter hormaechei ATCC 49162	284	sequence-specific DNA binding transcription factor activity	IPR000281; IPR011991;
contig00001	279766	281242	+	Gene255	1473	CBK84908	295095818	membrane protein	0	97	891.338	491	478	295095818	D6DQZ8	D6DQZ8_ENTCL	unreviewed	Lysophospholipase	ENC_10120	Enterobacter cloacae	491
contig00001	281279	282539	+	Gene256	1257	ZP_08498163	334124154	diguanylate phosphodiesterase	0	96	746.503	403	389	334124154	F5RXI3	F5RXI3_9ENTR	unreviewed	BLUF domain/cyclic diguanylate phosphodiesterase	HMPREF9086_2425	Enterobacter hormaechei ATCC 49162	403	FAD binding; blue light photoreceptor activity	IPR001792; IPR007024; IPR001633;
contig00001	282627	283524	+	Gene257	894	ZP_08498162	334124153	fructokinase	0	94	552.362	298	282	334124153	F5RXI2	F5RXI2_9ENTR	unreviewed	Fructokinase (EC 2.7.1.4)	scrK HMPREF9086_2424	Enterobacter hormaechei ATCC 49162	298	fructokinase activity	IPR011611; IPR002173;
contig00001	283694	285212	+	Gene258	1515	ZP_08498161	334124152	sucrose porin	0	98	941.414	505	497	334124152	F5RXI1	F5RXI1_9ENTR	unreviewed	Sucrose porin	HMPREF9086_2423	Enterobacter hormaechei ATCC 49162	505	cell outer membrane; plasma membrane; pore complex; porin activity; sugar:hydrogen symporter activity	IPR003192;			Cell outer membrane; Multi-pass membrane protein.
contig00001	285278	286649	+	Gene259	1368	ZP_08498160	334124151	pts sucrose-specific iibc component	0	100	825.469	456	456	334124151	F5RXI0	F5RXI0_9ENTR	unreviewed	PTS family sucrose porter, EIIBC component ScrA (EC 2.7.1.69)	scrA HMPREF9086_2422	Enterobacter hormaechei ATCC 49162	456	integral to membrane; kinase activity; phosphoenolpyruvate-dependent sugar phosphotransferase system; plasma membrane; protein-N(PI)-phosphohistidine-sugar phosphotransferase activity; sugar:hydrogen symporter activity	IPR018113; IPR004719; IPR001996; IPR003352; IPR013013; IPR011535; IPR010973;				PTS EIIB type-1 domain (1); PTS EIIC type-1 domain (1)
contig00001	286648	288055	+	Gene260	1404	ZP_08498159	334124150	sucrose-6-phosphate hydrolase	0	96	952.199	468	451	334124150	F5RXH9	F5RXH9_9ENTR	unreviewed	Sucrose-6-phosphate hydrolase (EC 3.2.1.26)	scrB HMPREF9086_2421	Enterobacter hormaechei ATCC 49162	468	carbohydrate metabolic process; cytoplasm; sucrose alpha-glucosidase activity	IPR008985; IPR001362; IPR018053; IPR013148; IPR023296; IPR006232;
contig00001	288083	289100	+	Gene261	1014	ZP_08498158	334124149	sucrose operon repressor	0	99	658.677	338	335	334124149	F5RXH8	F5RXH8_9ENTR	unreviewed	Sucrose operon repressor	scrR HMPREF9086_2420	Enterobacter hormaechei ATCC 49162	338	DNA binding; intracellular; response to fructose stimulus; sequence-specific DNA binding transcription factor activity; transcription, DNA-dependent	IPR012781; IPR010982; IPR001761; IPR000843;				HTH lacI-type DNA-binding domain (1)
contig00001	289198	290749	+	Gene262	1548	ZP_08498157	334124148	methyl-accepting chemotaxis sensory transducer	0	95	687.952	461	440	334124148	F5RXH7	F5RXH7_9ENTR	unreviewed	Methyl-accepting chemotaxis protein	trg2 HMPREF9086_2419	Enterobacter hormaechei ATCC 49162	516	chemotaxis; integral to membrane; transmembrane signaling receptor activity	IPR003122; IPR004089; IPR003660;
contig00001	290813	291590	+	Gene263	774	CBK84912	295095822	thiol:disulfide interchange protein	8.5e-162	98	460.299	258	254	295095822	D6DR02	D6DR02_ENTCL	unreviewed	Protein-disulfide isomerase	ENC_10220	Enterobacter cloacae	258	isomerase activity	IPR018950; IPR012336;
contig00001	291627	292917	-	Gene264	1287	ZP_08498153	334124144	lipoprotein	0	99	853.203	429	426	334124144	F5RXH3	F5RXH3_9ENTR	unreviewed	YngK protein (EC 3.2.1.22)	yngK HMPREF9086_2415	Enterobacter hormaechei ATCC 49162	429	carbohydrate metabolic process; cation binding; raffinose alpha-galactosidase activity	IPR003790; IPR013781; IPR017853;
contig00001	292924	293212	-	Gene265	285	ZP_03086447	195941065	uncharacterized conserved protein	3.91e-62	97	194.126	95	93	195941065	*	*	*	hypothetical protein EscherichcoliO157_32526	*	Escherichia coli O157:H7 str. EC4024	*	*	*	*	*	*	*
contig00001	293337	294819	-	Gene266	1479	ZP_08498151	334124142	3-octaprenyl-4-hydroxybenzoate carboxy-lyase	0	99	882.093	493	489	334124142	F5RXH1	F5RXH1_9ENTR	unreviewed	3-octaprenyl-4-hydroxybenzoate carboxy-lyase (EC 4.1.1.-)	ubiD HMPREF9086_2413	Enterobacter hormaechei ATCC 49162	493	carboxy-lyase activity; plasma membrane; ubiquinone biosynthetic process	IPR002830; IPR009002;
contig00001	294930	295815	+	Gene267	882	CBK84916	295095826	family transcriptional regulator	3.34e-175	96	497.278	293	284	295095826	D6DR06	D6DR06_ENTCL	unreviewed	Transcriptional regulator, LysR family	ENC_10260	Enterobacter cloacae	294	DNA binding; sequence-specific DNA binding transcription factor activity; transcription, DNA-dependent	IPR005119; IPR000847; IPR011991;				HTH lysR-type DNA-binding domain (1)
contig00001	295805	296699	-	Gene268	891	CBK84917	295095827	transcriptional family	1.43e-168	95	481.1	284	271	295095827	D6DR07	D6DR07_ENTCL	unreviewed	Transcriptional regulator	ENC_10270	Enterobacter cloacae	307	DNA binding; sequence-specific DNA binding transcription factor activity; transcription, DNA-dependent	IPR005119; IPR000847; IPR011991;				HTH lysR-type DNA-binding domain (1)
contig00001	296715	297693	-	Gene269	975	CBK84920	295095830	beta-lactamase-like protein	0	97	631.713	325	318	295095830	D6DR10	D6DR10_ENTCL	unreviewed	Zn-dependent hydrolases, including glyoxylases	ENC_10300	Enterobacter cloacae	325	hydrolase activity	IPR001279;
contig00001	297800	298685	-	Gene270	882	ZP_03085854	195940472	short-chain dehydrogenase reductase sdr	0	99	554.288	294	293	195940472	*	*	*	putative oxidoreductase	*	Escherichia coli O157:H7 str. EC4024	*	*	*	*	*	*	*
contig00001	298797	299325	-	Gene271	525	ZP_03085855	195940473	gcn5-related n-acetyltransferase	2.46e-123	98	355.91	175	173	195940473	*	*	*	GCN5-related N-acetyltransferase	*	Escherichia coli O157:H7 str. EC4024	*	*	*	*	*	*	*
contig00001	299456	301244	+	Gene272	1785	ZP_08498146	334124137	malto-oligosyltrehalose trehalohydrolase	0	96	1157.9	595	575	334124137	F5RXG6	F5RXG6_9ENTR	unreviewed	Malto-oligosyltrehalose trehalohydrolase (MTHase) (EC 3.2.1.141) (4-alpha-D-((1->4)-alpha-D-glucano)trehalose trehalohydrolase) (Maltooligosyl trehalose trehalohydrolase)	treZ HMPREF9086_2408	Enterobacter hormaechei ATCC 49162	595	4-alpha-D-{(1->4)-alpha-D-glucano}trehalose trehalohydrolase activity; cation binding; cytoplasm; trehalose biosynthetic process	IPR015902; IPR006047; IPR013781; IPR017853; IPR013783; IPR014756; IPR022567; IPR012768;		Glycan biosynthesis; trehalose biosynthesis.	Cytoplasm.
contig00001	301240	303709	+	Gene273	2466	ZP_08498145	334124136	malto-oligosyltrehalose synthase	0	95	1542.71	822	786	334124136	F5RXG5	F5RXG5_9ENTR	unreviewed	(1->4)-alpha-D-glucan 1-alpha-D-glucosylmutase (EC 5.4.99.15)	treY HMPREF9086_2407	Enterobacter hormaechei ATCC 49162	822	(1,4)-alpha-D-glucan 1-alpha-D-glucosylmutase activity; carbohydrate metabolic process; cation binding	IPR015902; IPR006047; IPR013781; IPR017853; IPR013797; IPR012767;
contig00001	303724	305800	+	Gene274	2073	ZP_08498144	334124135	glycogen debranching enzyme	0	99	1410.97	691	687	334124135	F5RXG4	F5RXG4_9ENTR	unreviewed	Glycogen debranching enzyme GlgX (EC 3.2.1.-)	glgX HMPREF9086_2406	Enterobacter hormaechei ATCC 49162	706	cation binding; glycogen catabolic process; glycogen debranching enzyme activity; hydrolase activity, hydrolyzing O-glycosyl compounds	IPR015902; IPR013780; IPR006047; IPR004193; IPR013781; IPR011837; IPR017853; IPR013783; IPR014756;
contig00001	305796	306345	-	Gene275	546	ZP_08498143	334124134	transcriptional regulator	7.88e-121	97	350.132	182	177	334124134	F5RXG3	F5RXG3_9ENTR	unreviewed	MarR family transcriptional regulator	HMPREF9086_2405	Enterobacter hormaechei ATCC 49162	182		IPR014601; IPR011991;
contig00001	306569	307292	+	Gene276	720	ZP_08498142	334124133	membrane protein	5.93e-148	99	423.705	239	238	334124133	F5RXG2	F5RXG2_9ENTR	unreviewed	Permease	HMPREF9086_2404	Enterobacter hormaechei ATCC 49162	240		IPR010374;
contig00001	307288	308275	+	Gene277	984	ZP_08498141	334124132	membrane protein	0	100	583.563	328	328	334124132	F5RXG1	F5RXG1_9ENTR	unreviewed	Transmembrane protein	HMPREF9086_2403	Enterobacter hormaechei ATCC 49162	328	integral to membrane	IPR009323;
contig00001	308284	309280	+	Gene278	993	ZP_08498140	334124131	hypothetical protein HMPREF9086_2402 [Enterobacter hormaechei ATCC 49162]	0	95	640.573	331	317	334124131	F5RXG0	F5RXG0_9ENTR	unreviewed	Putative uncharacterized protein	HMPREF9086_2402	Enterobacter hormaechei ATCC 49162	331		IPR021365;
contig00001	309292	310672	-	Gene279	1377	AEJ99827	339763607	major facilitator superfamily mfs_1	0	91	683.33	437	402	339763607	G0GV82	G0GV82_KLEPN	unreviewed	Putative transport protein	KPN2242_19720	Klebsiella pneumoniae	463	integral to membrane; transmembrane transport	IPR011701; IPR020846; IPR016196; IPR001411;
contig00001	310799	311708	+	Gene280	906	ZP_08498138	334124129	transcriptional family	0	95	531.176	301	286	334124129	F5RXF8	F5RXF8_9ENTR	unreviewed	LysR family transcriptional regulator	HMPREF9086_2400	Enterobacter hormaechei ATCC 49162	304	DNA binding; sequence-specific DNA binding transcription factor activity; transcription, DNA-dependent	IPR005119; IPR000847; IPR011991;				HTH lysR-type DNA-binding domain (1)
contig00001	311801	312068	+	Gene281	264	CBK84930	295095840	cytoplasmic protein	1.27e-54	100	174.481	88	88	295095840	D6DR20	D6DR20_ENTCL	unreviewed	Uncharacterized protein conserved in bacteria	ENC_10440	Enterobacter cloacae	88	regulation of transcription, DNA-dependent	IPR010985; IPR014795;
contig00001	312055	312541	+	Gene282	483	ZP_08498136	334124127	acetyltransferase	7.29e-104	97	305.449	161	157	334124127	F5RXF6	F5RXF6_9ENTR	unreviewed	Acetyltransferase	HMPREF9086_2398	Enterobacter hormaechei ATCC 49162	163	transferase activity	IPR016181;
contig00001	312737	313307	-	Gene283	567	ZP_06390735	288549597	protein of hypothetical function duf208	2.49e-138	99	396.356	189	188	288549597	D2ZBW0	D2ZBW0_9ENTR	unreviewed	Putative uncharacterized protein	ENTCAN_05954	Enterobacter cancerogenus ATCC 35316	222		IPR003828;
contig00001	313491	314784	-	Gene284	1290	CBK84934	295095844	glycoside family 28	0	94	780.015	430	406	295095844	D6DR24	D6DR24_ENTCL	unreviewed	Endopolygalacturonase	ENC_10500	Enterobacter cloacae	430	carbohydrate metabolic process; polygalacturonase activity	IPR000743; IPR006626; IPR012334; IPR011050;
contig00001	314888	315647	-	Gene285	756	CBK84935	295095845	transcriptional family	2.59e-167	99	473.781	252	250	295095845	D6DR25	D6DR25_ENTCL	unreviewed	Transcriptional regulator, DeoR family	ENC_10510	Enterobacter cloacae	252	DNA binding; intracellular; sequence-specific DNA binding transcription factor activity; transcription, DNA-dependent	IPR014036; IPR018356; IPR001034; IPR011991;				HTH deoR-type DNA-binding domain (1)
contig00001	315733	316318	+	Gene286	582	ZP_03086184	195940802	nudix hydrolase	6.77e-133	98	381.719	194	192	195940802	*	*	*	hypothetical protein EscherichcoliO157_31157	*	Escherichia coli O157:H7 str. EC4024	*	*	*	*	*	*	*
contig00001	316402	317161	+	Gene287	756	ZP_03086185	195940803	trans-aconitate 2-methyltransferase	1.79e-160	96	456.447	252	243	195940803	*	*	*	trans-aconitate 2-methyltransferase	*	Escherichia coli O157:H7 str. EC4024	*	*	*	*	*	*	*
contig00001	317167	318358	-	Gene288	1188	ZP_08498108	334124099	cytochrome c biogenesis protein	0	95	661.759	396	378	334124099	F5RXC8	F5RXC8_9ENTR	unreviewed	Cytochrome c biogenesis protein	HMPREF9086_2370	Enterobacter hormaechei ATCC 49162	396	cell redox homeostasis; cytochrome complex assembly; electron carrier activity; glycerol ether metabolic process; integral to membrane; protein disulfide oxidoreductase activity	IPR003834; IPR013740; IPR005746; IPR012336;
contig00001	318493	319789	-	Gene289	1293	CBK84937	295095847	integral membrane sensor signal transduction histidine kinase	0	97	677.552	431	420	295095847	D6DR27	D6DR27_ENTCL	unreviewed	Signal transduction histidine kinase	ENC_10550	Enterobacter cloacae	431	ATP binding; integral to membrane; peptidyl-histidine phosphorylation; two-component sensor activity	IPR003594; IPR003660; IPR004358; IPR003661; IPR005467; IPR009082;			Membrane; Multi-pass membrane protein.	Histidine kinase domain (1)
contig00001	319785	320526	-	Gene290	738	ZP_08498106	334124097	two component transcriptional winged helix family	1.05e-151	100	433.721	224	224	334124097	F5RXC6	F5RXC6_9ENTR	unreviewed	Transcriptional regulatory protein OmpR	ompR2 HMPREF9086_2368	Enterobacter hormaechei ATCC 49162	246	DNA binding; intracellular; regulation of transcription, DNA-dependent; transcription, DNA-dependent; two-component response regulator activity	IPR011006; IPR006594; IPR001867; IPR016032; IPR001789; IPR011991;				Response regulatory domain (1)
contig00001	320570	321566	-	Gene291	993	CBK84938	295095848	alpha beta hydrolase fold protein	0	98	620.928	331	325	295095848	D6DR28	D6DR28_ENTCL	unreviewed	Predicted hydrolases or acyltransferases (Alpha/beta hydrolase superfamily)	ENC_10570	Enterobacter cloacae	346	hydrolase activity; transferase activity, transferring acyl groups	IPR000639;
contig00001	321940	324148	-	Gene292	2205	ZP_09389920	365849450	toxin secretion abc atp-binding protein	0	92	1212.98	730	674	365849450	G9Z7H1	G9Z7H1_9ENTR	unreviewed	ABC transporter, ATP-binding protein	HMPREF0880_03464	Yokenella regensburgei ATCC 43003	730
contig00001	324147	325401	-	Gene293	1251	YP_004828015	345298657	secretion protein	0	90	632.098	417	377	345298657	G2S626	G2S626_ENTAL	unreviewed	Secretion protein HlyD family protein	Entas_1487	Enterobacter asburiae (strain LF7a)	417	membrane; protein secretion; transmembrane transport	IPR003997;
contig00001	327254	327563	-	Gene294	306	ZP_08498104	334124095	gcn5-related n-acetyltransferase	3.14e-46	93	155.606	79	74	334124095	F5RXC4	F5RXC4_9ENTR	unreviewed	Acetyltransferase (EC 2.3.1.-)	HMPREF9086_2366	Enterobacter hormaechei ATCC 49162	146	N-acetyltransferase activity	IPR000182; IPR016181;
contig00001	328272	328821	+	Gene295	546	ZP_08498101	334124092	acetyltransferase	2.19e-125	98	361.688	182	180	334124092	F5RXC1	F5RXC1_9ENTR	unreviewed	Putative uncharacterized protein	HMPREF9086_2363	Enterobacter hormaechei ATCC 49162	182		IPR016181;
contig00001	328808	329723	-	Gene296	912	CBK84941	295095851	upf0187 protein ynee	0	99	604.749	304	303	295095851	D6DR31	D6DR31_ENTCL	unreviewed	Predicted membrane protein	ENC_10620	Enterobacter cloacae	304		IPR021134;
contig00001	329923	331375	-	Gene297	1449	ZP_08498099	334124090	altronate oxidoreductase	0	98	946.421	483	474	334124090	F5RXB9	F5RXB9_9ENTR	unreviewed	Altronate oxidoreductase (EC 1.1.1.58) (Tagaturonate dehydrogenase) (Tagaturonate reductase)	uxaB HMPREF9086_2361	Enterobacter hormaechei ATCC 49162	483	coenzyme binding; nucleotide binding; tagaturonate reductase activity	IPR008927; IPR023668; IPR013328; IPR013118; IPR013131; IPR016040;		Carbohydrate metabolism; pentose and glucuronate interconversion.
contig00001	331492	332020	-	Gene298	525	ZP_08498098	334124089	gnat family	1.38e-88	94	267.7	175	165	334124089	F5RXB8	F5RXB8_9ENTR	unreviewed	GNAT family acetyltransferase	HMPREF9086_2360	Enterobacter hormaechei ATCC 49162	175	N-acetyltransferase activity	IPR000182; IPR016181;
contig00001	332102	333068	-	Gene299	963	ZP_08498097	334124088	diguanylate cyclase with gaf sensor	0	95	550.821	321	306	334124088	F5RXB7	F5RXB7_9ENTR	unreviewed	Diguanylate cyclase with GAF sensor	HMPREF9086_2359	Enterobacter hormaechei ATCC 49162	321	cyclic nucleotide biosynthetic process; intracellular signal transduction; phosphorus-oxygen lyase activity	IPR001054; IPR000160; IPR003018;
contig00001	333126	333489	-	Gene300	360	CBK84944	295095854	cytoplasmic protein	3.42e-83	98	249.595	120	118	295095854	D6DR34	D6DR34_ENTCL	unreviewed	Putative uncharacterized protein	ENC_10660	Enterobacter cloacae	120
contig00001	333488	334415	-	Gene301	924	ZP_08498095	334124086	glutaminase	0	98	599.356	308	304	334124086	F5RXB5	F5RXB5_9ENTR	unreviewed	Glutaminase (EC 3.5.1.2)	glsA HMPREF9086_2357	Enterobacter hormaechei ATCC 49162	308	glutaminase activity; glutamine metabolic process	IPR012338; IPR015868;
contig00001	334477	336154	-	Gene302	1674	ZP_08498094	334124085	methyl-accepting chemotaxis protein	0	97	833.173	529	517	334124085	F5RXB4	F5RXB4_9ENTR	unreviewed	Methyl-accepting chemotaxis sensory transducer	HMPREF9086_2356	Enterobacter hormaechei ATCC 49162	529	chemotaxis; integral to membrane; transmembrane signaling receptor activity	IPR004090; IPR003122; IPR004089; IPR003660;
contig00001	336194	337577	-	Gene303	1380	CBK84947	295095857	succinate semialdehyde dehydrogenase	0	97	775.393	460	447	295095857	D6DR37	D6DR37_ENTCL	unreviewed	Succinate semialdehyde dehydrogenase (EC 1.2.1.-) (EC 1.2.1.16)	ENC_10690	Enterobacter cloacae	460	succinate-semialdehyde dehydrogenase [NAD(P)+] activity	IPR016161; IPR016163; IPR016160; IPR016162; IPR015590;
contig00001	337676	338555	+	Gene304	876	ZP_08498092	334124083	family transcriptional regulator	0	98	530.406	287	284	334124083	F5RXB2	F5RXB2_9ENTR	unreviewed	LysR family transcriptional regulator	yneJ HMPREF9086_2354	Enterobacter hormaechei ATCC 49162	292	DNA binding; sequence-specific DNA binding transcription factor activity; transcription, DNA-dependent	IPR005119; IPR000847; IPR011991;				HTH lysR-type DNA-binding domain (1)
contig00001	338575	339388	-	Gene305	810	ZP_08498091	334124082	phenazine biosynthesis protein family	0	94	509.605	270	255	334124082	F5RXB1	F5RXB1_9ENTR	unreviewed	PhzF family phenazine biosynthesis protein (EC 5.1.-.-)	phzF2 HMPREF9086_2353	Enterobacter hormaechei ATCC 49162	270	biosynthetic process; isomerase activity	IPR003719;
contig00001	339412	340243	-	Gene306	828	ZP_08498090	334124081	phenazine biosynthesis protein family	1.42e-180	96	508.834	262	253	334124081	F5RXB0	F5RXB0_9ENTR	unreviewed	PhzF family phenazine biosynthesis protein (EC 5.1.-.-)	phzF HMPREF9086_2352	Enterobacter hormaechei ATCC 49162	262	biosynthetic process; isomerase activity	IPR003719;
contig00001	340419	341574	+	Gene307	1152	ZP_08498089	334124080	sugar efflux transporter	0	99	646.351	384	381	334124080	F5RXA9	F5RXA9_9ENTR	unreviewed	Probable sugar efflux transporter	sotB HMPREF9086_2351	Enterobacter hormaechei ATCC 49162	398	carbohydrate transmembrane transporter activity; integral to membrane; plasma membrane	IPR011701; IPR020846; IPR016196; IPR023495;			Cell inner membrane; Multi-pass membrane protein. Cell membrane; Multi-pass membrane protein.
contig00001	341619	342285	-	Gene308	663	ZP_08498088	334124079	multiple drug resistance protein	2.04e-114	99	337.035	221	219	334124079	F5RXA8	F5RXA8_9ENTR	unreviewed	Membrane protein MarC	marC HMPREF9086_2350	Enterobacter hormaechei ATCC 49162	221	integral to membrane	IPR002771;
contig00001	342541	342976	+	Gene309	432	YP_004952031	365970470	dna-binding transcriptional repressor	9.15e-98	100	288.886	144	144	365970470	G8LPF5	G8LPF5_ENTCL	unreviewed	Multiple antibiotic resistance protein marR	marR EcWSU1_02173	Enterobacter cloacae EcWSU1	154
contig00001	342996	343377	+	Gene310	378	ZP_03086562	195941180	multiple antibiotic resistance protein	1.48e-87	100	261.151	126	126	195941180	*	*	*	DNA-binding transcriptional activator MarA	*	Escherichia coli O157:H7 str. EC4024	*	*	*	*	*	*	*
contig00001	343409	343625	+	Gene311	213	CBK84955	295095865	multiple antibiotic resistance protein	6.58e-33	98	117.857	71	70	295095865	D6DR45	D6DR45_ENTCL	unreviewed	Putative uncharacterized protein	ENC_10800	Enterobacter cloacae	71
contig00001	343663	344563	-	Gene312	897	ZP_08498084	334124075	o-acetylserine cysteine export protein	5e-170	98	484.567	298	293	334124075	F5RXA4	F5RXA4_9ENTR	unreviewed	EamA family efflux transporter	eamA HMPREF9086_2346	Enterobacter hormaechei ATCC 49162	299	membrane	IPR000620;
contig00001	344756	345974	+	Gene313	1215	ZP_08498082	334124073	mfs-type transporter	0	98	589.341	385	381	334124073	F5RXA2	F5RXA2_9ENTR	unreviewed	MFS-type transporter YdeE	HMPREF9086_2344	Enterobacter hormaechei ATCC 49162	405	integral to membrane; transmembrane transport	IPR011701; IPR020846; IPR016196;
contig00001	346020	346659	-	Gene314	636	ZP_08498081	334124072	metal-binding protein	3.11e-138	97	396.741	212	206	334124072	F5RYH8	F5RYH8_9ENTR	unreviewed	Zinc ABC superfamily ATP binding cassette transporter, binding protein	adcA HMPREF9086_2343	Enterobacter hormaechei ATCC 49162	212	binding	IPR012674; IPR011038; IPR015304;
contig00001	346711	347410	-	Gene315	696	ZP_08498080	334124071	urea abc atp-binding protein	1.44e-144	98	414.461	232	229	334124071	F5RYH7	F5RYH7_9ENTR	unreviewed	Branched-chain amino acid ABC superfamily ATP binding cassette transporter, ABC protein (EC 3.6.3.-)	livF HMPREF9086_2342	Enterobacter hormaechei ATCC 49162	232	ATP binding; ATPase activity	IPR003439; IPR017780; IPR003593;
contig00001	347419	348217	-	Gene316	795	CBK84958	295095868	urea abc atp-binding protein	1.92e-171	99	485.337	265	263	295095868	D6DR48	D6DR48_ENTCL	unreviewed	Urea ABC transporter, ATP-binding protein UrtD	ENC_10860	Enterobacter cloacae	265	ATP binding; ATPase activity	IPR003439; IPR017781; IPR003593;
contig00001	348216	349290	-	Gene317	1071	CBK84959	295095869	branched-chain amino acid transport permease component	0	98	576.244	356	352	295095869	D6DR49	D6DR49_ENTCL	unreviewed	Amino acid/amide ABC transporter membrane protein 2, HAAT family (TC 3.A.1.4.-)	ENC_10870	Enterobacter cloacae	357	integral to membrane; plasma membrane; transporter activity	IPR001851; IPR017778;
contig00001	349289	350864	-	Gene318	1572	ZP_08498077	334124068	branched-chain amino acid transport permease component	0	97	781.941	524	511	334124068	F5RYH4	F5RYH4_9ENTR	unreviewed	Branched-chain amino acid ABC superfamily ATP binding cassette transporter, permease protein	livM HMPREF9086_2339	Enterobacter hormaechei ATCC 49162	524	binding; integral to membrane; plasma membrane; transporter activity	IPR001851; IPR017779; IPR011989; IPR016024;
contig00001	350887	352159	-	Gene319	1269	ZP_08498076	334124067	urea abc urea binding protein	0	99	843.188	423	421	334124067	F5RYH3	F5RYH3_9ENTR	unreviewed	Branched-chain amino acid ABC superfamily ATP binding cassette transporter, binding protein	livK HMPREF9086_2338	Enterobacter hormaechei ATCC 49162	423	amino acid transport; outer membrane-bounded periplasmic space	IPR017777; IPR000709;
contig00001	352360	353464	-	Gene320	1101	CBK84962	295095872	methionine synthase vitamin-b12 independent	0	99	747.273	367	364	295095872	D6DR52	D6DR52_ENTCL	unreviewed	Methionine synthase II (Cobalamin-independent) (EC 2.1.1.14)	ENC_10900	Enterobacter cloacae	367	5-methyltetrahydropteroyltriglutamate-homocysteine S-methyltransferase activity; methionine biosynthetic process	IPR002629;
contig00001	353614	354031	-	Gene321	414	CBK84963	295095873	rhodanese domain protein	1.91e-86	96	259.225	129	124	295095873	D6DR53	D6DR53_ENTCL	unreviewed	Rhodanese-related sulfurtransferase	ENC_10910	Enterobacter cloacae	136	thiosulfate sulfurtransferase activity	IPR001763; IPR001307;				Rhodanese domain (1)
contig00001	354104	355103	+	Gene322	996	ZP_03085770	195940388	transcriptional activator	0	97	627.861	330	322	195940388	*	*	*	transcriptional activator FtrA	*	Escherichia coli O157:H7 str. EC4024	*	*	*	*	*	*	*
contig00001	355250	355613	-	Gene323	360	CBK84964	295095874	hypothetical protein ENC_10940 [Enterobacter cloacae subsp. cloacae NCTC 9394]	1.51e-64	100	202.216	98	98	295095874	D6DR54	D6DR54_ENTCL	unreviewed	Putative uncharacterized protein	ENC_10940	Enterobacter cloacae	120
contig00001	355857	356091	+	Gene324	231	ZP_08498070	334124061	periplasmic protein	5.35e-35	93	123.635	77	72	334124061	F5RYG7	F5RYG7_9ENTR	unreviewed	Putative uncharacterized protein	HMPREF9086_2332	Enterobacter hormaechei ATCC 49162	77		IPR020117;
contig00001	356087	358052	-	Gene325	1962	ZP_08498069	334124060	peptidase	0	99	1309.28	654	651	334124060	F5RYG6	F5RYG6_9ENTR	unreviewed	U32 family peptidase (EC 3.4.-.-)	ydcP HMPREF9086_2331	Enterobacter hormaechei ATCC 49162	654	peptidase activity; proteolysis	IPR020988; IPR001539;
contig00001	358132	358660	-	Gene326	525	CBK84967	295095877	dna-binding protein	1.09e-119	99	346.665	175	174	295095877	D6DR57	D6DR57_ENTCL	unreviewed	Predicted transcriptional regulators	ENC_10970	Enterobacter cloacae	175	sequence-specific DNA binding	IPR013096; IPR011051; IPR001387; IPR010982; IPR014710;
contig00001	358751	359918	+	Gene327	1164	ZP_08498067	334124058	benzoate transporter	0	96	605.52	343	331	334124058	F5RYG4	F5RYG4_9ENTR	unreviewed	Inner membrane protein YdcO	ydcO HMPREF9086_2329	Enterobacter hormaechei ATCC 49162	388	integral to membrane	IPR004711;
contig00001	359897	360770	-	Gene328	870	ZP_08498066	334124057	transcriptional family	0	99	554.673	290	289	334124057	F5RYG3	F5RYG3_9ENTR	unreviewed	AraC family transcriptional regulator	HMPREF9086_2328	Enterobacter hormaechei ATCC 49162	290	intracellular; sequence-specific DNA binding; sequence-specific DNA binding transcription factor activity; transcription, DNA-dependent	IPR009057; IPR012287; IPR018062; IPR018060; IPR020449;				HTH araC/xylS-type DNA-binding domain (1)
contig00001	360944	361841	+	Gene329	894	ZP_08498064	334124055	permease of the drug metabolite transporter superfamily	0	98	540.806	298	295	334124055	F5RYG1	F5RYG1_9ENTR	unreviewed	Transmembrane protein	HMPREF9086_2326	Enterobacter hormaechei ATCC 49162	298	integral to membrane	IPR000620;
contig00001	361874	362549	-	Gene330	672	CBK84969	295095879	lipoprotein	1.05e-142	97	409.068	224	219	295095879	D6DR59	D6DR59_ENTCL	unreviewed	Putative uncharacterized protein	ENC_11030	Enterobacter cloacae	224		IPR021747;
contig00001	362684	364283	-	Gene331	1596	CBK84970	295095880	periplasmic dipeptide transport protein	0	98	1001.12	506	500	295095880	D6DR60	D6DR60_ENTCL	unreviewed	ABC-type dipeptide transport system, periplasmic component	ENC_11040	Enterobacter cloacae	532	transporter activity	IPR000914; IPR023765;
contig00001	364391	365621	+	Gene332	1227	ZP_08498061	334124052	peptidase t	0	97	782.711	408	398	334124052	F5RYF8	F5RYF8_9ENTR	unreviewed	Tripeptide aminopeptidase (EC 3.4.11.4)	pepT2 HMPREF9086_2323	Enterobacter hormaechei ATCC 49162	409	cytoplasm; metallopeptidase activity; peptide metabolic process; proteolysis; tripeptide aminopeptidase activity; zinc ion binding	IPR001261; IPR002933; IPR011650; IPR010161;			Cytoplasm.
contig00001	365617	366211	-	Gene333	591	CBK84972	295095882	tellurite resistance protein	2.56e-134	97	385.571	197	193	295095882	D6DR62	D6DR62_ENTCL	unreviewed	Tellurite resistance protein TehB	ENC_11060	Enterobacter cloacae	197	S-adenosylmethionine-dependent methyltransferase activity; cytoplasm; response to tellurium ion	IPR015985; IPR004537;
contig00001	366207	367155	-	Gene334	945	ZP_08498059	334124050	potassium-tellurite ethidium and proflavin transporter	0	97	564.303	314	305	334124050	F5RYF6	F5RYF6_9ENTR	unreviewed	TDT family tellurite/dicarboxylate transporter	HMPREF9086_2321	Enterobacter hormaechei ATCC 49162	331	integral to membrane; transmembrane transport	IPR004695; IPR011552;
contig00001	367327	368308	+	Gene335	978	ZP_08498058	334124049	transferase	0	96	632.869	326	316	334124049	F5RYF5	F5RYF5_9ENTR	unreviewed	Putative uncharacterized protein	HMPREF9086_2320	Enterobacter hormaechei ATCC 49162	326	transferase activity	IPR011004;
contig00001	368302	368842	-	Gene336	537	ZP_08498057	334124048	ribosomal-protein-serine acetyltransferase	1.7e-118	97	343.969	179	174	334124048	F5RYF4	F5RYF4_9ENTR	unreviewed	Acetyltransferase	HMPREF9086_2319	Enterobacter hormaechei ATCC 49162	179	N-acetyltransferase activity	IPR000182; IPR016181;
contig00001	368901	370557	-	Gene337	1653	ZP_08498056	334124047	glucan biosynthesis protein d	0	99	1100.89	551	550	334124047	F5RYF3	F5RYF3_9ENTR	unreviewed	Glucans biosynthesis protein D	mdoG mdoD opgD HMPREF9086_2318	Enterobacter hormaechei ATCC 49162	551	carbohydrate binding; catalytic activity; glucan biosynthetic process; periplasmic space	IPR023724; IPR007444; IPR014438; IPR011013; IPR014756; IPR006311;		Glycan metabolism; osmoregulated periplasmic glucan (OPG) biosynthesis.	Periplasm.
contig00001	370786	371560	-	Gene338	771	CBK84976	295095886	extracellular solute-binding protein family 3	2.25e-180	99	507.294	257	256	295095886	D6DR66	D6DR66_ENTCL	unreviewed	Amino acid ABC transporter substrate-binding protein, PAAT family (TC 3.A.1.3.-)	ENC_11120	Enterobacter cloacae	257	outer membrane-bounded periplasmic space; transporter activity	IPR001638; IPR018313;
contig00001	371561	372734	-	Gene339	1170	CBK84977	295095887	aminotransferase	0	97	751.125	387	379	295095887	D6DR67	D6DR67_ENTCL	unreviewed	2-keto-4-methylthiobutyrate aminotransferase apoenzyme (EC 2.6.1.-)	ENC_11130	Enterobacter cloacae	389	biosynthetic process; pyridoxal phosphate binding; transaminase activity	IPR004839; IPR015424; IPR015421; IPR015422;
contig00001	372853	373696	+	Gene340	840	ZP_08498053	334124044	transcriptional family	0	99	544.658	280	278	334124044	F5RYF0	F5RYF0_9ENTR	unreviewed	LysR family transcriptional regulator	HMPREF9086_2315	Enterobacter hormaechei ATCC 49162	280	DNA binding; sequence-specific DNA binding transcription factor activity; transcription, DNA-dependent	IPR005119; IPR000847; IPR011991;				HTH lysR-type DNA-binding domain (1)
contig00001	373682	375188	-	Gene341	1503	ZP_08498052	334124043	carboxylesterase type b	0	97	1001.89	501	488	334124043	F5RYE9	F5RYE9_9ENTR	unreviewed	Carboxylesterase	HMPREF9086_2314	Enterobacter hormaechei ATCC 49162	501	cholinesterase activity	IPR002018; IPR019826; IPR019819; IPR000997;
contig00001	375230	376574	-	Gene342	1341	ZP_08498051	334124042	cytoplasmic protein	0	98	877.47	447	441	334124042	F5RYE8	F5RYE8_9ENTR	unreviewed	Putative uncharacterized protein	HMPREF9086_2313	Enterobacter hormaechei ATCC 49162	447		IPR009770;
contig00001	376801	377725	+	Gene343	921	ZP_08498049	334124040	family transcriptional regulator	0	99	591.267	307	305	334124040	F5RYE6	F5RYE6_9ENTR	unreviewed	Transcriptional regulator PcaQ	pcaQ HMPREF9086_2311	Enterobacter hormaechei ATCC 49162	307	DNA binding; sequence-specific DNA binding transcription factor activity; transcription, DNA-dependent	IPR005119; IPR000847; IPR011991;				HTH lysR-type DNA-binding domain (1)
contig00001	377766	379440	-	Gene344	1671	ZP_08498048	334124039	methyl-accepting chemotaxis protein iii	0	97	773.081	557	545	334124039	F5RYE5	F5RYE5_9ENTR	unreviewed	Methyl-accepting chemotaxis protein III	trg HMPREF9086_2310	Enterobacter hormaechei ATCC 49162	563	chemotaxis; integral to membrane; transmembrane signaling receptor activity	IPR004090; IPR003122; IPR004091; IPR004089; IPR003660;
contig00001	379617	380736	-	Gene345	1116	ZP_08498047	334124038	s- glutathione dehydrogenase class iii alcohol dehydrogenase	0	99	729.169	372	371	334124038	F5RYE4	F5RYE4_9ENTR	unreviewed	S-(Hydroxymethyl)glutathione dehydrogenase (EC 1.1.1.284)	frmA HMPREF9086_2309	Enterobacter hormaechei ATCC 49162	372	S-(hydroxymethyl)glutathione dehydrogenase activity; ethanol oxidation; nucleotide binding; zinc ion binding	IPR014183; IPR013149; IPR013154; IPR002085; IPR002328; IPR011032; IPR016040;
contig00001	380768	381044	-	Gene346	273	ZP_09037716	354723501	cytoplasmic protein	8.39e-57	100	180.259	91	91	354723501	*	*	*	hypothetical protein EmorL2_11618	*	Enterobacter mori LMG 25706	*	*	*	*	*	*	*
contig00001	381288	381894	+	Gene347	603	ZP_08498042	334124033	transport protein	2.98e-123	97	358.221	201	195	334124033	F5RYD9	F5RYD9_9ENTR	unreviewed	Putative uncharacterized protein	HMPREF9086_2304	Enterobacter hormaechei ATCC 49162	211
contig00001	382082	382355	+	Gene348	270	ZP_08498041	334124032	uncharacterized conserved protein	4.08e-30	100	112.079	71	71	334124032	F5RYD8	F5RYD8_9ENTR	unreviewed	Putative uncharacterized protein	HMPREF9086_2303	Enterobacter hormaechei ATCC 49162	90		IPR008462; IPR010279;
contig00001	382543	382783	+	Gene349	237	ZP_08498040	334124031	ycgz protein	2.52e-47	98	155.221	79	78	334124031	F5RYD7	F5RYD7_9ENTR	unreviewed	Putative uncharacterized protein	HMPREF9086_2302	Enterobacter hormaechei ATCC 49162	79
contig00001	382901	383201	+	Gene350	297	ZP_08498039	334124030	hypothetical protein HMPREF9086_2301 [Enterobacter hormaechei ATCC 49162]	8.39e-56	94	178.333	99	94	334124030	F5RYD6	F5RYD6_9ENTR	unreviewed	Putative uncharacterized protein	HMPREF9086_2301	Enterobacter hormaechei ATCC 49162	99
contig00001	383224	383503	+	Gene351	276	ZP_08498038	334124029	regulator of acid influenced by indole	4.78e-54	95	173.326	92	88	334124029	F5RYD5	F5RYD5_9ENTR	unreviewed	Putative uncharacterized protein	HMPREF9086_2300	Enterobacter hormaechei ATCC 49162	92	biofilm formation; cellular response to acid	IPR024753;
contig00001	383587	385045	-	Gene352	1455	ZP_08498037	334124028	fimbrial protein	0	91	834.713	485	444	334124028	F5RYD4	F5RYD4_9ENTR	unreviewed	Putative uncharacterized protein	HMPREF9086_2299	Enterobacter hormaechei ATCC 49162	525	DNA binding; intracellular; regulation of transcription, DNA-dependent; two-component response regulator activity	IPR001633; IPR016032; IPR011991;
contig00001	385507	386215	+	Gene353	705	ZP_08498036	334124027	hypothetical protein HMPREF9086_2298 [Enterobacter hormaechei ATCC 49162]	6.65e-159	97	453.366	235	230	334124027	F5RYD3	F5RYD3_9ENTR	unreviewed	Putative uncharacterized protein	HMPREF9086_2298	Enterobacter hormaechei ATCC 49162	294		IPR011991;
contig00001	386249	387425	-	Gene354	1173	ZP_09037693	354723478	membrane spanning export protein	0	98	702.205	391	385	354723478	*	*	*	HlyD family type I secretion membrane fusion protein	*	Enterobacter mori LMG 25706	*	*	*	*	*	*	*
contig00001	387421	389587	-	Gene355	2163	ZP_08498034	334124025	cytoplasmic membrane export protein	0	99	1288.48	721	714	334124025	F5RYD1	F5RYD1_9ENTR	unreviewed	Protein secretion efflux system ABC superfamily ATP binding protein	cyaB HMPREF9086_2296	Enterobacter hormaechei ATCC 49162	721	ATP binding; ATPase activity, coupled to transmembrane movement of substances; integral to membrane; peptidase activity; proteolysis	IPR003439; IPR017871; IPR017940; IPR001140; IPR011527; IPR003593; IPR017750; IPR005074;
contig00001	407938	409270	-	Gene357	1329	ZP_08498031	334124022	outer membrane export protein	0	97	790.03	443	431	334124022	F5RYC8	F5RYC8_9ENTR	unreviewed	Putative uncharacterized protein	HMPREF9086_2293	Enterobacter hormaechei ATCC 49162	443	outer membrane; protein transport; transporter activity	IPR003423; IPR010130;
contig00001	410008	410752	+	Gene358	741	ZP_08498029	334124020	dna-binding transcriptional repressor	2.33e-158	97	450.669	247	240	334124020	F5RYC6	F5RYC6_9ENTR	unreviewed	DeoR family transcriptional regulator	glpR2 HMPREF9086_2291	Enterobacter hormaechei ATCC 49162	247	DNA binding; intracellular; sequence-specific DNA binding transcription factor activity; transcription, DNA-dependent	IPR014036; IPR018356; IPR001034; IPR011991;				HTH deoR-type DNA-binding domain (1)
contig00001	410765	411833	+	Gene359	1065	ZP_08498028	334124019	oxidoreductase	0	96	639.032	355	344	334124019	F5RYC5	F5RYC5_9ENTR	unreviewed	Gfo/Idh/MocA family oxidoreductase (EC 1.-.-.-)	HMPREF9086_2290	Enterobacter hormaechei ATCC 49162	359	nucleotide binding; oxidoreductase activity	IPR016040; IPR000683; IPR004104;
contig00001	411875	412406	-	Gene360	528	CBK84989	295095899	cytochrome b561	3.44e-126	100	363.229	176	176	295095899	D6DSK7	D6DSK7_ENTCL	unreviewed	Cytochrome B561	ENC_11340	Enterobacter cloacae	176	membrane; respiratory electron transport chain	IPR016174;
contig00001	412493	413933	-	Gene361	1437	ZP_08498025	334124016	aldehyde dehydrogenase a	0	99	931.013	479	475	334124016	F5RYC2	F5RYC2_9ENTR	unreviewed	Succinate-semialdehyde dehydrogenase (EC 1.2.1.16)	gabD HMPREF9086_2287	Enterobacter hormaechei ATCC 49162	479	succinate-semialdehyde dehydrogenase [NAD(P)+] activity	IPR016161; IPR016163; IPR016160; IPR016162; IPR015590;
contig00001	414131	414926	-	Gene362	792	CBK84991	295095901	protein	1.25e-180	97	508.449	262	255	295095901	D6DSK9	D6DSK9_ENTCL	unreviewed	Uncharacterized conserved protein	ENC_11360	Enterobacter cloacae	262		IPR003848; IPR014729;
contig00001	415317	416637	+	Gene363	1317	ZP_09037677	354723462	general substrate transporter	0	98	724.161	437	429	354723462	*	*	*	General substrate transporter	*	Enterobacter mori LMG 25706	*	*	*	*	*	*	*
contig00001	416795	418451	+	Gene364	1653	CBK84992	295095902	major facilitator transporter	0	99	988.793	550	549	295095902	D6DSL0	D6DSL0_ENTCL	unreviewed	Major Facilitator Superfamily	ENC_11370	Enterobacter cloacae	550	integral to membrane; transmembrane transport	IPR011701; IPR016196;
contig00001	418470	419553	+	Gene365	1080	CBK84993	295095903	family secretion protein	0	99	654.055	360	358	295095903	D6DSL1	D6DSL1_ENTCL	unreviewed	Multidrug resistance efflux pump	ENC_11380	Enterobacter cloacae	360	membrane; protein secretion; transmembrane transport	IPR006143; IPR003997;
contig00001	419549	420929	+	Gene366	1377	ZP_08498021	334124012	rnd efflux outer membrane family	0	96	744.191	459	445	334124012	F5RYB8	F5RYB8_9ENTR	unreviewed	RND efflux system outer membrane lipoprotein	HMPREF9086_2283	Enterobacter hormaechei ATCC 49162	459	lipid binding; membrane; transporter activity	IPR003423; IPR010131;
contig00001	421058	424961	-	Gene367	3900	ZP_08498019	334124010	atp-dependent helicase	0	99	2531.13	1299	1289	334124010	F5RYB6	F5RYB6_9ENTR	unreviewed	ATP-dependent helicase HrpA (EC 3.-.-.-)	hrpA HMPREF9086_2281	Enterobacter hormaechei ATCC 49162	1300	ATP binding; ATP-dependent helicase activity; nucleic acid binding	IPR003593; IPR014001; IPR011545; IPR011709; IPR007502; IPR001650; IPR024590; IPR010222;
contig00001	425165	425771	+	Gene368	603	ZP_08498018	334124009	azoreductase	4.49e-137	100	392.889	201	201	334124009	F5RYB5	F5RYB5_9ENTR	unreviewed	Fmn-dependent NADH-azoreductase (EC 1.7.-.-)	HMPREF9086_2280	Enterobacter hormaechei ATCC 49162	201	coenzyme binding; electron carrier activity; oxidoreductase activity, acting on other nitrogenous compounds as donors	IPR003680; IPR023048;
contig00001	425861	426548	+	Gene369	684	CBK84997	295095907	pseudouridine synthase	8.28e-161	97	455.292	228	223	295095907	D6DSL5	D6DSL5_ENTCL	unreviewed	Pseudouridine synthase (EC 5.4.99.-)	ENC_11450	Enterobacter cloacae	228	RNA binding; pseudouridine synthase activity; pseudouridine synthesis	IPR020103; IPR006224; IPR006145;
contig00001	426555	427068	-	Gene370	510	CBK84998	295095908	nucleoprotein polynucleotide-associated enzyme	6.68e-99	100	293.508	170	170	295095908	D6DSL6	D6DSL6_ENTCL	unreviewed	Uncharacterized protein conserved in bacteria	ENC_11460	Enterobacter cloacae	170		IPR018636;
contig00001	427264	428239	+	Gene371	972	CBK84999	295095909	Domain of unknown function (DUF1852) [Enterobacter cloacae subsp. cloacae NCTC 9394]	0	97	637.106	324	317	295095909	D6DSL7	D6DSL7_ENTCL	unreviewed	Putative uncharacterized protein	ENC_11470	Enterobacter cloacae	324		IPR015004;
contig00001	428266	429295	+	Gene372	1026	ZP_08498014	334124005	5-methyltetrahydropteroyltriglutamate--homocysteine methyltransferase	0	100	686.026	342	342	334124005	F5RYB1	F5RYB1_9ENTR	unreviewed	5-methyltetrahydropteroyltriglutamate--homocysteine S-methyltransferase (EC 2.1.1.14)	metE2 HMPREF9086_2276	Enterobacter hormaechei ATCC 49162	342	5-methyltetrahydropteroyltriglutamate-homocysteine S-methyltransferase activity; methionine biosynthetic process	IPR016456; IPR002629;
contig00001	429298	430231	-	Gene373	930	CBK85001	295095911	transcriptional family	0	99	587.8	310	307	295095911	D6DSL9	D6DSL9_ENTCL	unreviewed	Transcriptional regulator, LysR family	ENC_11490	Enterobacter cloacae	310	DNA binding; sequence-specific DNA binding transcription factor activity; transcription, DNA-dependent	IPR005119; IPR000847; IPR011991;				HTH lysR-type DNA-binding domain (1)
contig00001	430329	430764	+	Gene374	432	ZP_08498012	334124003	membrane protein	1.2e-73	100	227.254	144	144	334124003	F5RYA9	F5RYA9_9ENTR	unreviewed	Putative uncharacterized protein	HMPREF9086_2274	Enterobacter hormaechei ATCC 49162	144		IPR006750;
contig00001	430768	431227	+	Gene375	456	ZP_08498011	334124002	membrane protein	9.02e-95	98	281.567	152	149	334124002	F5RYA8	F5RYA8_9ENTR	unreviewed	Putative uncharacterized protein	HMPREF9086_2273	Enterobacter hormaechei ATCC 49162	152		IPR006750;
contig00001	431223	431757	-	Gene376	531	ZP_08498010	334124001	lipoprotein	9.15e-115	98	334.339	177	174	334124001	F5RYA7	F5RYA7_9ENTR	unreviewed	Lipoprotein	HMPREF9086_2272	Enterobacter hormaechei ATCC 49162	177		IPR024409;
contig00001	431753	432278	-	Gene377	522	ZP_08498009	334124000	hypothetical protein HMPREF9086_2271 [Enterobacter hormaechei ATCC 49162]	3.04e-109	91	320.087	174	159	334124000	F5RYA6	F5RYA6_9ENTR	unreviewed	Putative uncharacterized protein	HMPREF9086_2271	Enterobacter hormaechei ATCC 49162	174
contig00001	432274	432760	-	Gene378	483	ZP_08498008	334123999	membrane protein	2.47e-94	98	281.182	161	158	334123999	F5RYA5	F5RYA5_9ENTR	unreviewed	Putative uncharacterized protein	HMPREF9086_2270	Enterobacter hormaechei ATCC 49162	161		IPR021306;
contig00001	432756	433977	-	Gene379	1218	ZP_08498007	334123998	cyclopropane-fatty-acyl-phospholipid synthase	0	97	762.681	406	397	334123998	F5RYA4	F5RYA4_9ENTR	unreviewed	Cyclopropane-fatty-acyl-phospholipid synthase (EC 2.1.1.79)	cfa2 HMPREF9086_2269	Enterobacter hormaechei ATCC 49162	406	cyclopropane-fatty-acyl-phospholipid synthase activity; lipid biosynthetic process	IPR003333;
contig00001	433973	434696	-	Gene380	720	ZP_08498006	334123997	plasmid partition protein	2.3e-164	93	465.307	240	224	334123997	F5RYA3	F5RYA3_9ENTR	unreviewed	Plasmid partition ParA protein	parA HMPREF9086_2268	Enterobacter hormaechei ATCC 49162	240		IPR010775;
contig00001	434697	435957	-	Gene381	1257	ZP_08498005	334123996	amine oxidase	0	96	800.816	419	404	334123996	F5RYA2	F5RYA2_9ENTR	unreviewed	Amine oxidase	HMPREF9086_2267	Enterobacter hormaechei ATCC 49162	419		IPR002937;
contig00001	435953	436673	-	Gene382	717	ZP_08498004	334123995	short-chain dehydrogenase reductase sdr	7.74e-160	97	453.751	239	232	334123995	F5RYA1	F5RYA1_9ENTR	unreviewed	Short-chain dehydrogenase/reductase family oxidoreductase	HMPREF9086_2266	Enterobacter hormaechei ATCC 49162	239	nucleotide binding; oxidoreductase activity	IPR002198; IPR002347; IPR016040; IPR020904;
contig00001	436669	437104	-	Gene383	432	ZP_08498003	334123994	transcriptional regulator	6.55e-98	98	288.886	144	142	334123994	F5RYA0	F5RYA0_9ENTR	unreviewed	Putative uncharacterized protein	HMPREF9086_2265	Enterobacter hormaechei ATCC 49162	144
contig00001	437362	437560	+	Gene384	195	ZP_08498002	334123993	hypothetical protein HMPREF9086_2264 [Enterobacter hormaechei ATCC 49162]	8.57e-36	100	124.79	65	65	334123993	F5RY99	F5RY99_9ENTR	unreviewed	Putative uncharacterized protein	HMPREF9086_2264	Enterobacter hormaechei ATCC 49162	65
contig00001	437561	438314	+	Gene385	750	ZP_08498001	334123992	phage protein	1.21e-164	99	466.848	250	249	334123992	F5RY98	F5RY98_9ENTR	unreviewed	Putative uncharacterized protein	HMPREF9086_2263	Enterobacter hormaechei ATCC 49162	250
contig00001	438367	440344	-	Gene386	1974	CBK85007	295095917	hydrolase	0	98	1231.08	658	650	295095917	D6DSM5	D6DSM5_ENTCL	unreviewed	Alkyl sulfatase and related hydrolases	ENC_11550	Enterobacter cloacae	658	hydrolase activity; sterol binding	IPR001279; IPR003033;
contig00001	440545	441181	+	Gene387	633	YP_004594915	336251205	inner membrane protein	1.43e-126	92	367.081	211	195	336251205	G0E3K6	G0E3K6_ENTAK	unreviewed	Crp/Fnr family transcriptional regulator	EAE_23705	Enterobacter aerogenes (strain ATCC 13048 / DSM 30053 / JCM 1235 / KCTC 2190 / NBRC 13534 / NCIMB 10102 / NCTC 10006) (Aerobacter aerogenes)	211
contig00001	441221	441827	-	Gene388	603	ZP_08497999	334123990	phenylacetic acid degradation protein	1.44e-140	99	401.749	200	199	334123990	F5RY96	F5RY96_9ENTR	unreviewed	Phenylacetic acid degradation protein PaaY	paaY HMPREF9086_2261	Enterobacter hormaechei ATCC 49162	201	transferase activity	IPR001451; IPR011974; IPR011004;
contig00001	441836	442763	-	Gene389	924	ZP_08497998	334123989	phenylacetic acid degradation operon negative regulatory protein	0	99	566.229	308	307	334123989	F5RY95	F5RY95_9ENTR	unreviewed	Phenylacetic acid degradation operon negative regulatory protein PaaX	paaX HMPREF9086_2260	Enterobacter hormaechei ATCC 49162	311		IPR012906; IPR013225; IPR011965;
contig00001	442882	444199	-	Gene390	1314	ZP_08496044	334122001	phenylacetate- ligase	0	99	880.167	438	436	334122001	F5RRP8	F5RRP8_9ENTR	unreviewed	Phenylacetate-CoA ligase (EC 6.2.1.30)	paaF HMPREF9086_0302	Enterobacter hormaechei ATCC 49162	438	phenylacetate-CoA ligase activity	IPR000873; IPR011880;
contig00001	444225	445431	-	Gene391	1203	ZP_08496045	334122002	beta-ketoadipyl thiolase	0	98	761.911	401	396	334122002	F5RRP9	F5RRP9_9ENTR	unreviewed	Monovalent cation/proton (H+) antiporter subunit D (EC 2.3.1.16)	phaD HMPREF9086_0303	Enterobacter hormaechei ATCC 49162	401	acetyl-CoA C-acyltransferase activity; protocatechuate catabolic process	IPR012793; IPR002155; IPR016039; IPR016038; IPR020615; IPR020610; IPR020617; IPR020613; IPR020616;
contig00001	445430	445853	-	Gene392	420	ZP_08496046	334122003	phenylacetic acid degradation protein	4.59e-96	98	283.878	140	138	334122003	F5RRQ0	F5RRQ0_9ENTR	unreviewed	Phenylacetic acid degradation protein PaaD	paaD HMPREF9086_0304	Enterobacter hormaechei ATCC 49162	140	thiolester hydrolase activity	IPR011973; IPR003736; IPR006683;
contig00001	445842	447270	-	Gene393	1425	ZP_08496047	334122004	3-hydroxyacyl- dehydrogenase	0	97	886.715	472	460	334122004	F5RRQ1	F5RRQ1_9ENTR	unreviewed	3-hydroxyacyl-CoA dehydrogenase PhaC (EC 1.1.1.-)	paaC HMPREF9086_0305	Enterobacter hormaechei ATCC 49162	474	3-hydroxyacyl-CoA dehydrogenase activity; coenzyme binding; fatty acid metabolic process; nucleotide binding	IPR006180; IPR006176; IPR011967; IPR006108; IPR008927; IPR013328; IPR016040;
contig00001	447271	448057	-	Gene394	783	YP_004828553	345299195	phenylacetate degradation enoyl- hydratase paab	3.95e-152	98	436.032	261	256	345299195	G2S1X8	G2S1X8_ENTAL	unreviewed	Phenylacetate degradation, enoyl-CoA hydratase paaB	Entas_2032	Enterobacter asburiae (strain LF7a)	261	catalytic activity	IPR001753; IPR018376; IPR011968;
contig00001	448059	448827	-	Gene395	765	CBK85016	295095926	enoyl- hydratase	2.77e-117	96	347.051	255	247	295095926	D6DSN4	D6DSN4_ENTCL	unreviewed	Enoyl-CoA hydratase/carnithine racemase (EC 4.2.1.17)	ENC_11660	Enterobacter cloacae	255	enoyl-CoA hydratase activity	IPR001753; IPR018376;
contig00001	448823	449894	-	Gene396	1068	ZP_08496050	334122007	phenylacetate- oxygenase subunit	0	98	681.789	356	349	334122007	F5RRQ4	F5RRQ4_9ENTR	unreviewed	Phenylacetate-CoA oxygenase/reductase (EC 1.-.-.-)	paaK HMPREF9086_0308	Enterobacter hormaechei ATCC 49162	356	2 iron, 2 sulfur cluster binding; electron carrier activity; metal ion binding; oxidoreductase activity	IPR006058; IPR012675; IPR017927; IPR001041; IPR001709; IPR008333; IPR001433; IPR011884; IPR001221; IPR017938;				2Fe-2S ferredoxin-type domain (1); FAD-binding FR-type domain (1)
contig00001	449901	450399	-	Gene397	495	ZP_08496051	334122008	phenylacetate- subunit	1.81e-119	99	345.51	165	164	334122008	F5RRQ5	F5RRQ5_9ENTR	unreviewed	Ring-hydroxylation complex protein 3	phaH HMPREF9086_0309	Enterobacter hormaechei ATCC 49162	171		IPR002744; IPR011883;
contig00001	450410	451157	-	Gene398	744	CBK85018	295095928	phenylacetate- subunit	9.31e-161	97	456.833	248	242	295095928	D6DSN6	D6DSN6_ENTCL	unreviewed	Phenylacetate-CoA oxygenase, PaaI subunit	ENC_11690	Enterobacter cloacae	248	oxidoreductase activity; transition metal ion binding	IPR012347; IPR009078; IPR011882; IPR007814;
contig00001	451165	451453	-	Gene399	285	YP_003612649	296102503	phenylacetate- subunit	1.47e-64	100	200.29	95	95	296102503	D5C9Q2	D5C9Q2_ENTCC	unreviewed	Phenylacetate-CoA oxygenase, effector protein	ECL_02152	Enterobacter cloacae subsp. cloacae (strain ATCC 13047 / DSM 30054 / NBRC 13535 / NCDC 279-56)	95		IPR009359;
contig00001	451465	452395	-	Gene400	927	ZP_08496054	334122011	phenylacetate- subunit	0	99	632.869	309	307	334122011	F5RRQ8	F5RRQ8_9ENTR	unreviewed	Phenylacetate-CoA oxygenase subunit PaaA	paaA HMPREF9086_0312	Enterobacter hormaechei ATCC 49162	327	oxidoreductase activity; transition metal ion binding	IPR012347; IPR009078; IPR011881; IPR007814;
contig00001	452680	454720	+	Gene401	2037	ZP_08496055	334122012	phenylacetic acid degradation protein paan	0	98	1246.88	679	672	334122012	F5RRQ9	F5RRQ9_9ENTR	unreviewed	Aldehyde dehydrogenase/enoyl-CoA hydratase	phaL HMPREF9086_0313	Enterobacter hormaechei ATCC 49162	680	oxidoreductase activity, acting on the aldehyde or oxo group of donors, NAD or NADP as acceptor	IPR016161; IPR016163; IPR016162; IPR015590; IPR002539; IPR011966;
contig00001	454915	457186	+	Gene402	2268	ZP_08496056	334122013	primary amine oxidase	0	97	1483.77	756	740	334122013	F5RRR0	F5RRR0_9ENTR	unreviewed	Amine oxidase	HMPREF9086_0314	Enterobacter hormaechei ATCC 49162	757	amine metabolic process; copper ion binding; primary amine oxidase activity; quinone binding	IPR000269; IPR012854; IPR015798; IPR016182; IPR015800; IPR015801; IPR015802;
contig00001	457357	459331	+	Gene403	1971	YP_003612655	296102509	hydrolase	0	98	1176.39	657	645	296102509	D5C9Q8	D5C9Q8_ENTCC	unreviewed	Putative hydrolase	ECL_02158	Enterobacter cloacae subsp. cloacae (strain ATCC 13047 / DSM 30054 / NBRC 13535 / NCDC 279-56)	657	hydrolase activity; sterol binding	IPR001279; IPR003033;
contig00001	459383	460490	+	Gene404	1104	ZP_08496057	334122014	diguanylate cyclase	0	91	632.484	368	337	334122014	F5RRR1	F5RRR1_9ENTR	unreviewed	Diguanylate cyclase (EC 2.7.7.65)	HMPREF9086_0315	Enterobacter hormaechei ATCC 49162	368	cyclic nucleotide biosynthetic process; diguanylate cyclase activity; intracellular signal transduction; phosphorus-oxygen lyase activity	IPR001054; IPR000160;
contig00001	460560	462060	-	Gene405	1497	ZP_08496058	334122015	phenylacetaldehyde dehydrogenase	0	99	952.199	499	496	334122015	F5RRR2	F5RRR2_9ENTR	unreviewed	Phenylacetaldehyde dehydrogenase (EC 1.2.1.39)	styD HMPREF9086_0316	Enterobacter hormaechei ATCC 49162	499	phenylacetaldehyde dehydrogenase activity	IPR016161; IPR016163; IPR016160; IPR016162; IPR015590;
contig00001	462301	463210	+	Gene406	906	CBK85022	295095932	transcriptional activator fear	0	98	555.058	302	297	295095932	D6DSP0	D6DSP0_ENTCL	unreviewed	Transcriptional regulator, AraC family	ENC_11790	Enterobacter cloacae	302	intracellular; sequence-specific DNA binding; sequence-specific DNA binding transcription factor activity; transcription, DNA-dependent	IPR009057; IPR012287; IPR018060; IPR020449;				HTH araC/xylS-type DNA-binding domain (1)
contig00001	463210	463528	-	Gene407	315	ZP_08496060	334122017	secreted protein	1.83e-65	98	203.371	105	103	334122017	F5RRR4	F5RRR4_9ENTR	unreviewed	Putative uncharacterized protein	HMPREF9086_0318	Enterobacter hormaechei ATCC 49162	105		IPR008309;
contig00001	463535	463727	-	Gene408	189	CBK85024	295095934	lipoprotein	4.69e-26	100	99.7525	63	63	295095934	D6DSP2	D6DSP2_ENTCL	unreviewed	Putative uncharacterized protein	ENC_11810	Enterobacter cloacae	63
contig00001	463723	466363	-	Gene409	2637	ZP_08496062	334122019	conserved domain protein	0	98	1706.42	879	863	334122019	F5RRR6	F5RRR6_9ENTR	unreviewed	Putative uncharacterized protein	HMPREF9086_0320	Enterobacter hormaechei ATCC 49162	879		IPR021730;
contig00001	466573	467563	+	Gene410	987	ZP_08496063	334122020	d-lactate dehydrogenase	0	99	625.165	329	328	334122020	F5RRR7	F5RRR7_9ENTR	unreviewed	D-lactate dehydrogenase (EC 1.1.1.28)	ldhA HMPREF9086_0321	Enterobacter hormaechei ATCC 49162	329	D-lactate dehydrogenase activity; NAD binding	IPR006139; IPR006140; IPR016040;
contig00001	467834	468671	+	Gene411	834	ZP_09037076	354722861	non-heme chloroperoxidase	0	99	517.309	278	276	354722861	*	*	*	putative non-heme chloroperoxidase	*	Enterobacter mori LMG 25706	*	*	*	*	*	*	*
contig00001	468730	469009	-	Gene412	276	ZP_08496071	334122028	secreted protein	1.46e-55	98	177.178	92	91	334122028	F5RRS5	F5RRS5_9ENTR	unreviewed	Putative uncharacterized protein	HMPREF9086_0329	Enterobacter hormaechei ATCC 49162	92		IPR009923; IPR010854;
contig00001	469260	469851	+	Gene413	588	ZP_08496072	334122029	outer membrane protein	1.51e-104	93	310.842	196	184	334122029	F5RRS6	F5RRS6_9ENTR	unreviewed	Putative uncharacterized protein	HMPREF9086_0330	Enterobacter hormaechei ATCC 49162	220		IPR012347;
contig00001	469929	472026	-	Gene414	2094	ZP_08496073	334122030	quinoprotein glucose dehydrogenase	0	98	1410.2	698	685	334122030	F5RRS7	F5RRS7_9ENTR	unreviewed	Quinoprotein glucose dehydrogenase (EC 1.1.5.2)	gcd HMPREF9086_0331	Enterobacter hormaechei ATCC 49162	698	quinoprotein glucose dehydrogenase activity	IPR019556; IPR019551; IPR018391; IPR002372; IPR011047;
contig00001	472036	472402	-	Gene415	363	ZP_08496074	334122031	hypothetical protein HMPREF9086_0332 [Enterobacter hormaechei ATCC 49162]	2.21e-54	93	176.407	121	113	334122031	F5RRS8	F5RRS8_9ENTR	unreviewed	Putative uncharacterized protein	HMPREF9086_0332	Enterobacter hormaechei ATCC 49162	121
contig00001	473109	473379	+	Gene416	267	YP_005017290	375258120	gcn5-related n-acetyltransferase	5.21e-38	84	133.65	85	72	375258120	*	*	*	unnamed protein product	*	Klebsiella oxytoca KCTC 1686	*	*	*	*	*	*	*
contig00001	473507	474275	-	Gene417	765	AEG36936	333970131	abc transporter atp-binding protein	2.1e-146	96	421.009	254	246	333970131	G0D354	G0D354_ECOLX	unreviewed	ATP-binding ABC transporter protein	ECNA114_2106	Escherichia coli NA114	255	ATP binding; ATPase activity	IPR003439; IPR017871; IPR003593;
contig00001	474271	475330	-	Gene418	1056	NP_752240	26246201	abc transporter permease	7.79e-150	96	437.573	352	341	26246201	Q8CLZ5	Q8CLZ5_ECOL6	unreviewed	ABC transporter, FecCD transport family	c0296 c2516	Escherichia coli O6	352	integral to membrane; plasma membrane; transporter activity	IPR000522;
contig00001	475347	476340	-	Gene419	990	NP_752239	26246200	periplasmic binding protein	0	95	581.637	330	316	26246200	Q8CM11	Q8CM11_ECOL6	unreviewed	Periplasmic binding protein	c0295 c2517	Escherichia coli O6	330	binding	IPR002491;				Fe/B12 periplasmic-binding domain (1)
contig00001	476346	478419	-	Gene420	2070	ADE92678	294493922	#NAME?	0	98	1319.68	671	662	294493922	D5D5N3	D5D5N3_ECOKI	unreviewed	TonB dependent receptor	ECOK1_2223	Escherichia coli O18:K1:H7 (strain IHE3034 / ExPEC)	711	cell outer membrane; integral to membrane; iron ion binding; plasma membrane; receptor activity; siderophore transmembrane transporter activity	IPR012910; IPR000531; IPR010917; IPR010105;			Cell outer membrane.
contig00001	478835	481004	-	Gene421	2166	CBK85032	295095942	ferric-rhodotorulic acid outer membrane transporter	0	98	1432.93	722	711	295095942	D6DSQ0	D6DSQ0_ENTCL	unreviewed	TonB-dependent siderophore receptor	ENC_11940	Enterobacter cloacae	723	cell outer membrane; integral to membrane; iron ion binding; plasma membrane; receptor activity; siderophore transmembrane transporter activity	IPR012910; IPR000531; IPR010917; IPR010105;			Cell outer membrane.
contig00001	481168	482227	+	Gene422	1056	CBK85033	295095943	pqq enzyme repeat protein	0	97	637.491	352	344	295095943	D6DSQ1	D6DSQ1_ENTCL	unreviewed	Putative uncharacterized protein	ENC_11950	Enterobacter cloacae	352		IPR011048; IPR015943;
contig00001	482583	483531	+	Gene423	945	YP_001756413	170750153	transcriptional family	1.4e-113	72	342.428	306	221	170750153	B1LX25	B1LX25_METRJ	unreviewed	Transcriptional regulator, LysR family (EC 4.2.1.1)	Mrad2831_3755	Methylobacterium radiotolerans (strain ATCC 27329 / DSM 1819 / JCM 2831)	318	DNA binding; carbonate dehydratase activity; sequence-specific DNA binding transcription factor activity; transcription, DNA-dependent	IPR005119; IPR000847; IPR011991;				HTH lysR-type DNA-binding domain (1)
contig00001	483573	484308	-	Gene424	732	YP_004184197	320108607	short-chain dehydrogenase reductase sdr	6.16e-82	72	256.144	237	172	320108607	E8UXW9	E8UXW9_TERSS	unreviewed	Short-chain dehydrogenase/reductase SDR	AciPR4_3449	Terriglobus saanensis (strain ATCC BAA-1853 / DSM 23119 / SP1PR4)	245	nucleotide binding; oxidoreductase activity	IPR002198; IPR002347; IPR016040;
contig00001	484553	485240	+	Gene425	684	EHE83893	354510976	nadp oxidoreductase coenzyme f420-dependent	1.26e-75	70	238.81	227	159	354510976	G6WVC6	G6WVC6_CORGL	unreviewed	NADP oxidoreductase, coenzyme F420-dependent	KIQ_05633	Corynebacterium glutamicum ATCC 14067	229
contig00001	485302	486235	-	Gene426	930	YP_004502295	333928716	aldo keto reductase	1.15e-158	83	456.833	306	257	333928716	G0BHM9	G0BHM9_9ENTR	unreviewed	Aldo/keto reductase	SerAS12_3886	Serratia sp. AS12	315	oxidoreductase activity	IPR001395; IPR020471; IPR023210;
contig00001	486514	487480	+	Gene427	963	YP_003741715	300716912	magnesium and cobalt transport protein	1.25e-152	86	442.195	309	266	300716912	D8MSR1	D8MSR1_ERWBE	unreviewed	Mg2+ transporter	EbC_23370	Erwinia billingiae (strain Eb661)	321	membrane; metal ion transmembrane transporter activity	IPR002523;
contig00001	487800	491109	+	Gene428	3306	ZP_05967904	288549700	outer membrane autotransporter barrel domain-containing protein	0	95	2059.65	1102	1051	288549700	D2ZD17	D2ZD17_9ENTR	unreviewed	Putative outer membrane autotransporter barrel domain protein	ENTCAN_06350	Enterobacter cancerogenus ATCC 35316	1105		IPR005546; IPR024079;				Autotransporter (TC 1.B.12) domain (1)
contig00001	491195	491957	-	Gene429	759	ZP_09806996	377578016	secreted protein	2.94e-155	92	443.736	253	233	377578016	*	*	*	hypothetical protein EH105704_05_01670	*	Escherichia hermannii NBRC 105704	*	*	*	*	*	*	*
contig00001	493061	494180	-	Gene430	1116	YP_004952170	365970609	dna polymerase v subunit	0	97	708.368	372	363	365970609	G8LCB7	G8LCB7_ENTCL	unreviewed	UmuC	umuC EcWSU1_02314	Enterobacter cloacae EcWSU1	422
contig00001	494331	494751	-	Gene431	417	YP_004952277	365970716	dna polymerase v subunit	3.77e-88	98	264.618	139	137	365970716	G8LD33	G8LD33_ENTCL	unreviewed	UmuD	umuD EcWSU1_02421	Enterobacter cloacae EcWSU1	164
contig00001	495077	495317	+	Gene432	237	ZP_08496076	334122033	virulence protein	2.2e-48	100	157.918	79	79	334122033	F5RRT0	F5RRT0_9ENTR	unreviewed	Gifsy-2 prophage MsgA	HMPREF9086_0334	Enterobacter hormaechei ATCC 49162	79		IPR010391;
contig00001	496146	496815	+	Gene433	666	YP_004952169	365970608	gifsy-2 prophage	8.08e-139	95	399.053	222	212	365970608	G8LCB6	G8LCB6_ENTCL	unreviewed	YedK	yedK EcWSU1_02313	Enterobacter cloacae EcWSU1	222
contig00001	496861	498895	-	Gene434	2031	CBK85034	295095944	dipeptidyl carboxypeptidase ii	0	97	1199.5	677	661	295095944	D6DSQ2	D6DSQ2_ENTCL	unreviewed	Peptidyl-dipeptidase Dcp . Metallo peptidase. MEROPS family M03A (EC 3.4.15.5)	ENC_11960	Enterobacter cloacae	677	carboxypeptidase activity; metalloendopeptidase activity; proteolysis	IPR024079; IPR024077; IPR024080; IPR001567;
contig00001	499038	499785	+	Gene435	744	ZP_08496078	334122035	3-hydroxy acid dehydrogenase	1.68e-175	100	494.197	248	248	334122035	F5RRT2	F5RRT2_9ENTR	unreviewed	NADP-dependent L-serine/L-allo-threonine dehydrogenase YdfG (EC 1.1.1.-)	ydfG HMPREF9086_0336	Enterobacter hormaechei ATCC 49162	248	nucleotide binding; oxidoreductase activity	IPR002198; IPR002347; IPR016040; IPR020904;
contig00001	499875	500562	+	Gene436	684	ZP_08496079	334122036	transcriptional family	4.51e-158	99	448.358	228	226	334122036	F5RRT3	F5RRT3_9ENTR	unreviewed	GntR family regulatory protein	ydfH HMPREF9086_0337	Enterobacter hormaechei ATCC 49162	228	DNA binding; intracellular; sequence-specific DNA binding transcription factor activity; transcription, DNA-dependent	IPR011711; IPR000524; IPR011991;				HTH gntR-type DNA-binding domain (1)
contig00001	500597	501029	-	Gene437	429	CBK85037	295095947	universal stress protein g	1.53e-93	99	277.715	143	142	295095947	D6DSQ5	D6DSQ5_ENTCL	unreviewed	Universal stress protein UspA and related nucleotide-binding proteins	ENC_11990	Enterobacter cloacae	143	response to stress	IPR014729; IPR006015; IPR006016;
contig00001	501316	501520	+	Gene438	201	ZP_08496081	334122038	selenium-binding protein	2.32e-39	98	134.035	67	66	334122038	F5RRT5	F5RRT5_9ENTR	unreviewed	Putative uncharacterized protein	HMPREF9086_0339	Enterobacter hormaechei ATCC 49162	67		IPR017704;
contig00001	501564	503028	-	Gene439	1461	ZP_08496082	334122039	d-mannonate oxidoreductase	0	98	953.355	487	480	334122039	F5RRT6	F5RRT6_9ENTR	unreviewed	Fructuronate reductase (EC 1.1.1.57)	uxuB2 HMPREF9086_0340	Enterobacter hormaechei ATCC 49162	487	coenzyme binding; fructuronate reductase activity; mannitol-1-phosphate 5-dehydrogenase activity; nucleotide binding	IPR008927; IPR013328; IPR000669; IPR013118; IPR023027; IPR013131; IPR016040;
contig00001	503251	504592	-	Gene440	1338	ZP_08496083	334122040	membrane transport protein	0	99	832.402	446	442	334122040	F5RRT7	F5RRT7_9ENTR	unreviewed	Inner membrane metabolite transporter YdfJ	ydfJ HMPREF9086_0341	Enterobacter hormaechei ATCC 49162	459	integral to membrane; transmembrane transport	IPR011701; IPR020846; IPR016196;
contig00001	504703	505726	-	Gene441	1020	ZP_08496084	334122041	dehydrogenase	0	99	674.085	340	338	334122041	F5RRT8	F5RRT8_9ENTR	unreviewed	Starvation-sensing protein RspB (EC 1.1.1.-)	rspB HMPREF9086_0342	Enterobacter hormaechei ATCC 49162	340	nucleotide binding; oxidoreductase activity; zinc ion binding	IPR013149; IPR013154; IPR002085; IPR002328; IPR011032; IPR016040;
contig00001	505737	506952	-	Gene442	1212	ZP_09037595	354723380	starvation sensing protein	0	99	847.04	404	403	354723380	*	*	*	bifunctional D-altronate/D-mannonate dehydratase	*	Enterobacter mori LMG 25706	*	*	*	*	*	*	*
contig00001	507062	507389	-	Gene443	324	CBK85045	295095955	inner membrane protein	1.7e-72	100	221.476	108	108	295095955	D6DSR3	D6DSR3_ENTCL	unreviewed	UPF0060 membrane protein ENC_12080	ENC_12080	Enterobacter cloacae	108	integral to membrane; plasma membrane	IPR003844;			Cell membrane; Multi-pass membrane protein.
contig00001	507539	507878	+	Gene444	336	YP_004828525	345299167	secreted protein	9.75e-59	99	186.808	112	111	345299167	G2S112	G2S112_ENTAL	unreviewed	UPF0482 protein Entas_2004	Entas_2004	Enterobacter asburiae (strain LF7a)	112		IPR009700;
contig00001	507877	508438	+	Gene445	558	CBK85047	295095957	spermidine n1-acetyltransferase	2.01e-130	98	374.785	186	184	295095957	D6DSR5	D6DSR5_ENTCL	unreviewed	Spermine/spermidine N-acetyltransferase (EC 2.3.1.-) (EC 2.3.1.57)	ENC_12100	Enterobacter cloacae	186	diamine N-acetyltransferase activity	IPR000182; IPR016181;
contig00001	508455	509166	-	Gene446	708	ZP_08496088	334122045	membrane protein	9.77e-164	98	463.381	236	232	334122045	F5RRU2	F5RRU2_9ENTR	unreviewed	Membrane protein	HMPREF9086_0346	Enterobacter hormaechei ATCC 49162	236	plasma membrane	IPR010646;
contig00001	509501	510212	+	Gene447	708	CBK85048	295095958	n-acetylglucosaminyltransferase	1.95e-170	97	482.256	236	231	295095958	D6DSR6	D6DSR6_ENTCL	unreviewed	Glycosyltransferase family 17	ENC_12120	Enterobacter cloacae	284	beta-1,4-mannosylglycoprotein 4-beta-N-acetylglucosaminyltransferase activity; membrane; protein N-linked glycosylation	IPR006813;
contig00001	510314	510620	+	Gene448	303	ZP_08496090	334122047	outer membrane protein	1.7e-66	99	205.682	101	100	334122047	F5RRU4	F5RRU4_9ENTR	unreviewed	Putative uncharacterized protein	HMPREF9086_0348	Enterobacter hormaechei ATCC 49162	101		IPR010595;
contig00001	510750	513189	+	Gene449	2436	CBK85050	295095960	anaerobic dimethyl sulfoxide a family	0	98	1585.08	812	803	295095960	D6DSR8	D6DSR8_ENTCL	unreviewed	Anaerobic dimethyl sulfoxide reductase, A subunit, DmsA/YnfE family (EC 1.8.99.-)	ENC_12140	Enterobacter cloacae	812	4 iron, 4 sulfur cluster binding; dimethyl sulfoxide reductase activity; electron carrier activity; molybdenum ion binding; oxidoreductase activity, acting on other nitrogenous compounds as donors	IPR011888; IPR009010; IPR006657; IPR006656; IPR006963; IPR006655; IPR006311;
contig00001	513199	513817	+	Gene450	615	YP_004951342	365969781	dimethylsulfoxide chain b	1.58e-158	100	447.588	205	205	365969781	G8LGZ8	G8LGZ8_ENTCL	unreviewed	Anaerobic dimethyl sulfoxide reductase chain B	dmsB EcWSU1_01482	Enterobacter cloacae EcWSU1	205
contig00001	513818	514673	+	Gene451	852	YP_004951863	365970302	dmso reductase anchor subunit	5.15e-145	92	419.853	284	263	365970302	G8LN25	G8LN25_ENTCL	unreviewed	Anaerobic dimethyl sulfoxide reductase chain ynfH	ynfH EcWSU1_02005	Enterobacter cloacae EcWSU1	284
contig00001	514717	515332	+	Gene452	612	ZP_08496095	334122053	twin-argninine leader-binding protein	1.1e-141	97	404.831	204	199	334122053	F5RRU9	F5RRU9_9ENTR	unreviewed	Twin-arginine leader-binding protein DmsD	dmsD HMPREF9086_0353	Enterobacter hormaechei ATCC 49162	204		IPR020945;
contig00001	515440	515752	+	Gene453	309	ZP_08496096	334122054	protein	3.82e-51	98	166.777	103	101	334122054	F5RRV0	F5RRV0_9ENTR	unreviewed	DNA damage-inducible protein in SOS regulon	yebG HMPREF9086_0354	Enterobacter hormaechei ATCC 49162	103		IPR009813;
contig00001	515886	516201	-	Gene454	312	ZP_08496097	334122055	nitroreductase [Enterobacter hormaechei ATCC 49162]	1.58e-58	97	185.652	104	101	334122055	F5RRV1	F5RRV1_9ENTR	unreviewed	Nitroreductase (EC 3.4.24.-)	HMPREF9086_0355	Enterobacter hormaechei ATCC 49162	104	hydrolase activity
contig00001	516240	516918	-	Gene455	675	CBK85054	295095964	chloramphenicol acetyltransferase	3.86e-148	93	422.935	225	210	295095964	D6DSS2	D6DSS2_ENTCL	unreviewed	Chloramphenicol acetyltransferase (EC 2.3.1.28)	ENC_12200	Enterobacter cloacae	225	chloramphenicol O-acetyltransferase activity; response to antibiotic	IPR023213; IPR018372; IPR001707;
contig00001	517004	517889	-	Gene456	882	CBK85055	295095965	substrate binding domain protein	0	98	544.273	294	289	295095965	D6DSS3	D6DSS3_ENTCL	unreviewed	Transcriptional regulator, LysR family	ENC_12210	Enterobacter cloacae	295	DNA binding; sequence-specific DNA binding transcription factor activity; transcription, DNA-dependent	IPR005119; IPR000847; IPR011991;				HTH lysR-type DNA-binding domain (1)
contig00001	518072	519131	+	Gene457	1056	ZP_09037554	354723339	hydrolase of the alpha beta family protein	0	97	678.322	352	342	354723339	*	*	*	hypothetical protein EmorL2_10788	*	Enterobacter mori LMG 25706	*	*	*	*	*	*	*
contig00001	519346	520090	+	Gene458	741	ZP_08496102	334122060	membrane protein	2.65e-160	97	455.677	247	241	334122060	F5RRV6	F5RRV6_9ENTR	unreviewed	Putative uncharacterized protein	HMPREF9086_0360	Enterobacter hormaechei ATCC 49162	249		IPR010699;
contig00001	520352	521063	+	Gene459	708	CBK85058	295095968	binding-protein-dependent transport systems inner membrane component	1.03e-129	100	377.096	236	236	295095968	D6DSS6	D6DSS6_ENTCL	unreviewed	ABC-type proline/glycine betaine transport systems, permease component	ENC_12250	Enterobacter cloacae	236	integral to membrane; plasma membrane; transporter activity	IPR000515;			Membrane; Multi-pass membrane protein.
contig00001	521081	521981	+	Gene460	897	CBK85059	295095969	abc transporter periplasmic binding protein	0	99	563.918	299	297	295095969	D6DSS7	D6DSS7_ENTCL	unreviewed	Periplasmic glycine betaine/choline-binding (Lipo)protein of an ABC-type transport system (Osmoprotectant binding protein)	ENC_12260	Enterobacter cloacae	299	binding; transporter activity	IPR007210;
contig00001	521989	522637	+	Gene461	645	YP_004951845	365970284	abc transporter membrane protein	2.63e-94	99	285.419	215	214	365970284	G8LN07	G8LN07_ENTCL	unreviewed	Glycine betaine/carnitine/choline transport system permease protein opuCB	opuCB EcWSU1_01987	Enterobacter cloacae EcWSU1	215
contig00001	522636	523785	+	Gene462	1146	ZP_08496106	334122064	choline transport atp-binding protein opuba	0	99	750.355	382	380	334122064	F5RRW0	F5RRW0_9ENTR	unreviewed	Glycine betaine/carnitine/choline ABC superfamily ATP binding cassette transporter, ABC protein (EC 3.6.3.32)	opuCA HMPREF9086_0364	Enterobacter hormaechei ATCC 49162	382	ATP binding; amino acid transmembrane transporter activity; membrane; quaternary-ammonium-compound-transporting ATPase activity	IPR003439; IPR017871; IPR003593; IPR000644; IPR005892;
contig00001	523889	525200	+	Gene463	1308	ZP_08496109	334122067	voltage-gated -type chloride channel	0	98	622.083	436	429	334122067	F5RRW3	F5RRW3_9ENTR	unreviewed	Voltage-gated ClC-type chloride channel ClcB	clcB HMPREF9086_0367	Enterobacter hormaechei ATCC 49162	436	membrane; voltage-gated chloride channel activity	IPR014743; IPR001807;
contig00001	525960	527181	-	Gene464	1218	ZP_08496111	334122069	transcriptional regulator mic	0	100	785.023	406	406	334122069	F5RRW5	F5RRW5_9ENTR	unreviewed	N-acetylglucosamine repressor	nagC HMPREF9086_0369	Enterobacter hormaechei ATCC 49162	426		IPR000600; IPR011991;
contig00001	527302	528208	-	Gene465	903	ZP_08496112	334122070	bacterial regulatory helix-turn- lysr family protein	0	97	529.25	301	293	334122070	F5RRW6	F5RRW6_9ENTR	unreviewed	LysR family transcriptional regulator	ynfL HMPREF9086_0370	Enterobacter hormaechei ATCC 49162	301	DNA binding; sequence-specific DNA binding transcription factor activity; transcription, DNA-dependent	IPR005119; IPR000847; IPR011991;				HTH lysR-type DNA-binding domain (1)
contig00001	528329	529583	+	Gene466	1251	ZP_08496113	334122071	major facilitator superfamily protein	0	99	748.429	417	415	334122071	F5RRW7	F5RRW7_9ENTR	unreviewed	Major facilitator transporter	ynfM HMPREF9086_0371	Enterobacter hormaechei ATCC 49162	424	integral to membrane; transmembrane transport; transporter activity	IPR011701; IPR020846; IPR016196; IPR005829;
contig00001	529752	530235	+	Gene467	480	ZP_08496114	334122072	type vi secretion system hcp1 family	3.25e-111	98	323.939	160	157	334122072	F5RRW8	F5RRW8_9ENTR	unreviewed	Hcp protein	hcp HMPREF9086_0372	Enterobacter hormaechei ATCC 49162	160		IPR017728; IPR008514;
contig00001	530695	531034	+	Gene468	336	ZP_08496116	334122074	cytoplasmic protein	9.59e-61	88	191.815	107	95	334122074	F5RRX0	F5RRX0_9ENTR	unreviewed	Putative uncharacterized protein	HMPREF9086_0374	Enterobacter hormaechei ATCC 49162	109		IPR010862;
contig00001	531135	532623	+	Gene469	1485	CBK85065	295095975	carboxypeptidase taq	0	99	989.949	493	492	295095975	D6DST3	D6DST3_ENTCL	unreviewed	Zn-dependent carboxypeptidase (EC 3.4.17.19)	ENC_12350	Enterobacter cloacae	494	metallocarboxypeptidase activity; proteolysis	IPR001333;
contig00001	533356	534178	+	Gene471	819	ZP_08496119	334122077	exported protease	0	98	517.694	273	269	334122077	F5RRX3	F5RRX3_9ENTR	unreviewed	Peptidase S1 and S6, chymotrypsin/Hap	HMPREF9086_0377	Enterobacter hormaechei ATCC 49162	273	proteolysis; serine-type endopeptidase activity	IPR009003; IPR018114; IPR001254; IPR008256;
contig00001	534183	534513	-	Gene472	327	YP_003612732	296102586	multidrug efflux system protein	4.56e-68	98	210.305	109	107	296102586	D5CAQ5	D5CAQ5_ENTCC	unreviewed	Spermidine export protein MdtI	mdtI ECL_02235	Enterobacter cloacae subsp. cloacae (strain ATCC 13047 / DSM 30054 / NBRC 13535 / NCDC 279-56)	109	integral to membrane; plasma membrane; spermidine transmembrane transporter activity	IPR000390; IPR023737;			Cell inner membrane; Multi-pass membrane protein.
contig00001	534499	534892	-	Gene473	390	ZP_08496121	334122079	multidrug efflux system protein	4.06e-82	99	247.669	130	129	334122079	F5RRX5	F5RRX5_9ENTR	unreviewed	Spermidine export protein MdtJ	mdtJ HMPREF9086_0379	Enterobacter hormaechei ATCC 49162	130	integral to membrane; plasma membrane; spermidine transmembrane transporter activity	IPR000390; IPR023740;			Cell inner membrane; Multi-pass membrane protein. Cell membrane; Multi-pass membrane protein.
contig00001	535282	536323	+	Gene474	1038	CBK85068	295095978	transport protein	0	99	548.125	346	345	295095978	D6DST6	D6DST6_ENTCL	unreviewed	Predicted permease	ENC_12400	Enterobacter cloacae	346		IPR002549;
contig00001	536319	537267	-	Gene475	945	ZP_08496124	334122082	polyketide synthase	0	95	552.747	315	300	334122082	F5RRX8	F5RRX8_9ENTR	unreviewed	Putative uncharacterized protein	HMPREF9086_0382	Enterobacter hormaechei ATCC 49162	315	nucleotide binding; oxidoreductase activity; zinc ion binding	IPR013154; IPR002085; IPR011032; IPR016040;
contig00001	537259	538294	-	Gene476	1032	ZP_08496125	334122083	luciferase	0	98	635.565	344	339	334122083	F5RRX9	F5RRX9_9ENTR	unreviewed	Bacterial luciferase (EC 1.14.14.3)	HMPREF9086_0383	Enterobacter hormaechei ATCC 49162	344	alkanal monooxygenase (FMN-linked) activity	IPR011251;
contig00001	538498	538846	+	Gene477	345	YP_003612736	296102590	hnh endonuclease family protein	2.38e-83	100	249.595	115	115	296102590	D5CAQ9	D5CAQ9_ENTCC	unreviewed	Putative uncharacterized protein	ECL_02239	Enterobacter cloacae subsp. cloacae (strain ATCC 13047 / DSM 30054 / NBRC 13535 / NCDC 279-56)	115	endonuclease activity; intracellular; nucleic acid binding; zinc ion binding	IPR002711; IPR003615; IPR015880;
contig00001	539013	540033	+	Gene478	1017	ZP_08496129	334122087	membrane dipeptidase	0	97	599.742	339	331	334122087	F5RRY3	F5RRY3_9ENTR	unreviewed	Renal dipeptidase	acdP HMPREF9086_0387	Enterobacter hormaechei ATCC 49162	339	dipeptidase activity; dipeptidyl-peptidase activity; metalloexopeptidase activity; proteolysis	IPR008257;
contig00001	540298	541216	+	Gene479	915	ZP_08496131	334122089	pyrroloquinoline quinone biosynthesis protein	0	99	634.795	305	302	334122089	F5RRY5	F5RRY5_9ENTR	unreviewed	Coenzyme PQQ synthesis protein B (Pyrroloquinoline quinone biosynthesis protein B)	pqqB HMPREF9086_0389	Enterobacter hormaechei ATCC 49162	305	pyrroloquinoline quinone biosynthetic process; transport	IPR011842;		Cofactor biosynthesis; pyrroloquinoline quinone biosynthesis.
contig00001	541218	541974	+	Gene480	753	ZP_08496132	334122090	pyrroloquinoline quinone biosynthesis protein	4.02e-173	99	488.419	251	250	334122090	F5RRY6	F5RRY6_9ENTR	unreviewed	Pyrroloquinoline-quinone synthase (EC 1.3.3.11) (Coenzyme PQQ synthesis protein C) (Pyrroloquinoline quinone biosynthesis protein C)	pqqC HMPREF9086_0390	Enterobacter hormaechei ATCC 49162	251	pyrroloquinoline quinone biosynthetic process; pyrroloquinoline-quinone synthase activity	IPR016084; IPR011845; IPR004305;		Cofactor biosynthesis; pyrroloquinoline quinone biosynthesis.
contig00001	541976	542255	+	Gene481	276	CBK85074	295095984	pyrroloquinoline quinone biosynthesis protein	5.53e-58	100	183.341	92	92	295095984	D6DSU2	D6DSU2_ENTCL	unreviewed	Coenzyme PQQ synthesis protein D (Pyrroloquinoline quinone biosynthesis protein D)	pqqD ENC_12510	Enterobacter cloacae	92	pyrroloquinoline quinone biosynthetic process; quinone binding	IPR008792; IPR022479;		Cofactor biosynthesis; pyrroloquinoline quinone biosynthesis.
contig00001	542241	543384	+	Gene482	1140	ZP_08496134	334122092	coenzyme pqq synthesis protein e	0	99	771.926	380	378	334122092	F5RRY8	F5RRY8_9ENTR	unreviewed	Coenzyme PQQ synthesis protein E (Pyrroloquinoline quinone biosynthesis protein E)	pqqE HMPREF9086_0392	Enterobacter hormaechei ATCC 49162	380	4 iron, 4 sulfur cluster binding; catalytic activity; iron ion binding; pyrroloquinoline quinone biosynthetic process	IPR013785; IPR006638; IPR000385; IPR011843; IPR007197; IPR017200;		Cofactor biosynthesis; pyrroloquinoline quinone biosynthesis.
contig00001	543389	545666	+	Gene483	2274	ZP_08496135	334122093	coenzyme pqq synthesis protein f	0	90	1194.1	758	688	334122093	F5RRY9	F5RRY9_9ENTR	unreviewed	Coenzyme PQQ synthesis protein F (EC 3.4.24.-)	pqqF HMPREF9086_0393	Enterobacter hormaechei ATCC 49162	758	cysteine-type peptidase activity; metalloendopeptidase activity; proteolysis; pyrroloquinoline quinone biosynthetic process; zinc ion binding	IPR011249; IPR011237; IPR011765; IPR001431; IPR011844; IPR007863;
contig00001	545753	548183	-	Gene484	2427	ZP_08496136	334122094	quinate shikimate dehydrogenase	0	99	1520.75	809	801	334122094	F5RRZ0	F5RRZ0_9ENTR	unreviewed	Glucose dehydrogenase (EC 1.1.5.2)	gcd2 HMPREF9086_0394	Enterobacter hormaechei ATCC 49162	809	integral to membrane; quinone binding; quinoprotein glucose dehydrogenase activity	IPR017511; IPR019551; IPR018391; IPR002372; IPR011047;
contig00001	548805	549006	+	Gene485	198	ZP_08496138	334122096	hypothetical protein HMPREF9086_0396 [Enterobacter hormaechei ATCC 49162]	2.6e-35	98	123.635	66	65	334122096	F5RRZ2	F5RRZ2_9ENTR	unreviewed	Putative uncharacterized protein	HMPREF9086_0396	Enterobacter hormaechei ATCC 49162	66
contig00001	549052	549919	-	Gene486	864	CBK85077	295095987	oxidoreductase	1.41e-173	98	492.656	287	283	295095987	D6DSU5	D6DSU5_ENTCL	unreviewed	Predicted oxidoreductases (Related to aryl-alcohol dehydrogenases)	ENC_12570	Enterobacter cloacae	288		IPR001395; IPR023210;
contig00001	550063	551725	+	Gene487	1659	ZP_08496140	334122098	methyl-accepting chemotaxis citrate transducer	0	96	922.154	553	534	334122098	F5RRZ4	F5RRZ4_9ENTR	unreviewed	Methyl-accepting chemotaxis citrate transducer	HMPREF9086_0398	Enterobacter hormaechei ATCC 49162	556	chemotaxis; integral to membrane; transmembrane signaling receptor activity	IPR004090; IPR003122; IPR004089; IPR003660;
contig00001	551761	552325	-	Gene488	561	ZP_08496141	334122099	smr domain protein	1.72e-122	99	354.755	187	186	334122099	F5RRZ5	F5RRZ5_9ENTR	unreviewed	Smr domain protein	ydaL HMPREF9086_0399	Enterobacter hormaechei ATCC 49162	187		IPR002625;				Smr domain (1)
contig00001	553093	553609	+	Gene489	513	CBK85082	295095992	methylated-dna-	3.24e-107	100	314.694	171	171	295095992	D6DSV0	D6DSV0_ENTCL	unreviewed	O-6-methylguanine DNA methyltransferase (EC 2.1.1.63)	ENC_12650	Enterobacter cloacae	171	DNA repair; methylated-DNA-[protein]-cysteine S-methyltransferase activity	IPR001497; IPR014048; IPR008332; IPR011991;
contig00001	553792	554545	+	Gene490	750	ZP_03086423	195941041	fumarate and nitrate reduction regulatory protein	2.39e-176	100	496.508	250	250	195941041	*	*	*	fumarate/nitrate reduction transcriptional regulator	*	Escherichia coli O157:H7 str. EC4024	*	*	*	*	*	*	*
contig00001	554683	555634	+	Gene491	948	ZP_08496148	334122106	universal stress protein e	0	100	643.269	316	316	334122106	F5RS02	F5RS02_9ENTR	unreviewed	Universal stress protein E	uspE HMPREF9086_0406	Enterobacter hormaechei ATCC 49162	316	response to stress	IPR014729; IPR006016;
contig00001	555675	556785	-	Gene492	1107	CBK85085	295095995	mechanosensitive ion channel	0	98	675.241	369	364	295095995	D6DSV3	D6DSV3_ENTCL	unreviewed	Small-conductance mechanosensitive channel	ENC_12680	Enterobacter cloacae	369	membrane; transmembrane transport	IPR010920; IPR011066; IPR006685; IPR011014;
contig00001	556892	558281	-	Gene493	1386	CBK85086	295095996	pyridine nucleotide transhydrogenase	0	100	812.372	462	462	295095996	D6DSV4	D6DSV4_ENTCL	unreviewed	NAD(P) transhydrogenase subunit beta (EC 1.6.1.2) (Nicotinamide nucleotide transhydrogenase subunit beta)	ENC_12690	Enterobacter cloacae	462	NAD(P)+ transhydrogenase (AB-specific) activity; NADP binding; integral to membrane; plasma membrane	IPR012136;
contig00001	558291	559821	-	Gene494	1527	ZP_08496151	334122109	nad transhydrogenase subunit alpha	0	100	848.966	509	509	334122109	F5RS05	F5RS05_9ENTR	unreviewed	NAD(P) transhydrogenase subunit alpha (EC 1.6.1.2)	pntA HMPREF9086_0409	Enterobacter hormaechei ATCC 49162	533	NAD(P)+ transhydrogenase (AB-specific) activity; proton transport	IPR008142; IPR008143; IPR007886; IPR007698; IPR004571; IPR024605;
contig00001	560356	561301	+	Gene495	942	ZP_03086505	195941123	protein	1.03e-162	100	467.233	287	287	195941123	*	*	*	hypothetical protein EscherichcoliO157_32832	*	Escherichia coli O157:H7 str. EC4024	*	*	*	*	*	*	*
contig00001	561486	562869	+	Gene496	1380	ZP_08496154	334122112	arginine ornithine antiporter	0	100	779.245	460	460	334122112	F5RS08	F5RS08_9ENTR	unreviewed	APC family lysine transporter	lysP HMPREF9086_0412	Enterobacter hormaechei ATCC 49162	460	amino acid transmembrane transporter activity; integral to membrane	IPR002293; IPR004754;
contig00001	562908	563631	+	Gene497	720	ZP_08496155	334122113	short chain dehydrogenase	2.21e-169	99	478.019	240	239	334122113	F5RS09	F5RS09_9ENTR	unreviewed	Short chain dehydrogenase/reductase family oxidoreductase (EC 1.1.-.-)	folM HMPREF9086_0413	Enterobacter hormaechei ATCC 49162	240	nucleotide binding; oxidoreductase activity	IPR002198; IPR002347; IPR016040; IPR020904;
contig00001	563627	563963	-	Gene498	333	CBK85090	295096000	family protein	4.53e-59	100	187.578	89	89	295096000	D6DSV8	D6DSV8_ENTCL	unreviewed	Uncharacterized membrane protein required for alginate biosynthesis	ENC_12740	Enterobacter cloacae	111		IPR009707;
contig00001	564054	564807	+	Gene499	750	ZP_08496157	334122115	dna-binding transcriptional regulator	5.08e-159	99	452.595	250	248	334122115	F5RS11	F5RS11_9ENTR	unreviewed	Transcriptional regulatory protein RstA	rstA HMPREF9086_0415	Enterobacter hormaechei ATCC 49162	250	DNA binding; regulation of transcription, DNA-dependent; two-component response regulator activity	IPR011006; IPR001867; IPR001789; IPR011991;
contig00001	565054	565315	+	Gene500	258	YP_003612767	296102621	hypothetical protein ECL_02270 [Enterobacter cloacae subsp. cloacae ATCC 13047]	1.4e-31	81	115.546	86	70	296102621	D5CAU0	D5CAU0_ENTCC	unreviewed	Putative uncharacterized protein	ECL_02270	Enterobacter cloacae subsp. cloacae (strain ATCC 13047 / DSM 30054 / NBRC 13535 / NCDC 279-56)	86
contig00001	566216	567515	+	Gene501	1296	ZP_03086049	195940667	sensor protein	0	99	847.81	432	429	195940667	*	*	*	sensor protein RstB	*	Escherichia coli O157:H7 str. EC4024	*	*	*	*	*	*	*
contig00001	567589	568519	+	Gene502	927	ZP_08496164	334122122	dna replication terminus site-binding protein	0	98	595.119	308	302	334122122	F5RS18	F5RS18_9ENTR	unreviewed	DNA replication terminus site-binding protein (Ter-binding protein)	tus HMPREF9086_0422	Enterobacter hormaechei ATCC 49162	309	DNA binding; DNA replication termination; cytoplasm	IPR008865;			Cytoplasm.
contig00001	568519	569914	-	Gene503	1392	ZP_08496165	334122123	fumarate hydratase	0	99	838.565	464	461	334122123	F5RS19	F5RS19_9ENTR	unreviewed	Fumarate hydratase (EC 4.2.1.2)	fumC HMPREF9086_0423	Enterobacter hormaechei ATCC 49162	464	fumarate hydratase activity; fumarate metabolic process; tricarboxylic acid cycle; tricarboxylic acid cycle enzyme complex	IPR003031; IPR005677; IPR018951; IPR000362; IPR020557; IPR008948; IPR024083; IPR022761;
contig00001	570095	571742	-	Gene504	1644	ZP_09037492	354723277	fumarate hydratase class anaerobic	0	99	1099.73	548	546	354723277	*	*	*	fumarate hydratase FumA	*	Enterobacter mori LMG 25706	*	*	*	*	*	*	*
contig00001	571941	573117	+	Gene505	1173	CBK85099	295096009	mannose-6-phosphate isomerase	0	96	718.383	391	379	295096009	D6DSW7	D6DSW7_ENTCL	unreviewed	Mannose-6-phosphate isomerase (EC 5.3.1.8)	ENC_12850	Enterobacter cloacae	391	carbohydrate metabolic process; mannose-6-phosphate isomerase activity; zinc ion binding	IPR011051; IPR001250; IPR016305; IPR018050; IPR014710;
contig00001	573216	574743	+	Gene506	1524	ZP_08496168	334122126	protein	0	99	892.108	508	504	334122126	F5RS22	F5RS22_9ENTR	unreviewed	YdgA like protein	ydgA HMPREF9086_0426	Enterobacter hormaechei ATCC 49162	508		IPR010352;
contig00001	574824	575853	-	Gene507	1026	ZP_08496169	334122127	dna-binding transcriptional repressor	0	99	585.104	342	339	334122127	F5RS23	F5RS23_9ENTR	unreviewed	Maltose regulon regulatory protein MalI	malI HMPREF9086_0427	Enterobacter hormaechei ATCC 49162	342	DNA binding; intracellular; sequence-specific DNA binding transcription factor activity; transcription, DNA-dependent	IPR010982; IPR001761; IPR000843;				HTH lacI-type DNA-binding domain (1)
contig00001	576032	577625	+	Gene508	1590	CBK85101	295096011	pts maltose and glucose-specific iibc component	0	99	877.856	530	528	295096011	D6DSW9	D6DSW9_ENTCL	unreviewed	PTS system IIB component, Glc family (TC 4.A.1)/PTS system IIC component, Glc family (TC 4.A.1)	ENC_12890	Enterobacter cloacae	530	integral to membrane; kinase activity; phosphoenolpyruvate-dependent sugar phosphotransferase system; plasma membrane; protein-N(PI)-phosphohistidine-sugar phosphotransferase activity; sugar:hydrogen symporter activity	IPR018113; IPR004719; IPR001996; IPR003352; IPR013013; IPR011535; IPR011301;				PTS EIIB type-1 domain (1); PTS EIIC type-1 domain (1)
contig00001	577674	578847	+	Gene509	1170	CBK85102	295096012	maltose regulon modulator	0	96	756.133	390	377	295096012	D6DSX0	D6DSX0_ENTCL	unreviewed	Bifunctional PLP-dependent enzyme with beta-cystathionase and maltose regulon repressor activities (EC 4.4.1.8)	ENC_12900	Enterobacter cloacae	390	biosynthetic process; cystathionine beta-lyase activity; pyridoxal phosphate binding; transferase activity, transferring nitrogenous groups	IPR004839; IPR015424; IPR015421; IPR015422;
contig00001	578943	579945	+	Gene510	999	CBK85103	295096013	adenosine deaminase	0	99	589.726	331	330	295096013	D6DSX1	D6DSX1_ENTCL	unreviewed	Adenosine deaminase (EC 3.5.4.4) (Adenosine aminohydrolase)	add ENC_12910	Enterobacter cloacae	332	adenosine deaminase activity; purine ribonucleoside monophosphate biosynthetic process; zinc ion binding	IPR006650; IPR001365; IPR006330;
contig00001	579999	581040	-	Gene511	1038	ZP_08496218	334122177	oxidoreductase	0	97	652.899	346	339	334122177	F5RS72	F5RS72_9ENTR	unreviewed	Oxidoreductase	ydgJ HMPREF9086_0476	Enterobacter hormaechei ATCC 49162	346	nucleotide binding; oxidoreductase activity	IPR016040; IPR000683; IPR004104;
contig00001	581635	581851	+	Gene512	213	ZP_03086326	195940944	oric-binding nucleoid-associated protein	8.86e-44	100	145.591	71	71	195940944	*	*	*	oriC-binding nucleoid-associated protein	*	Escherichia coli O157:H7 str. EC4024	*	*	*	*	*	*	*
contig00001	581936	582377	+	Gene513	438	CBK85106	295096016	inner membrane protein	2.67e-63	100	201.06	146	146	295096016	D6DSX4	D6DSX4_ENTCL	unreviewed	Putative uncharacterized protein	ENC_12960	Enterobacter cloacae	146		IPR019690;
contig00001	582453	583035	+	Gene514	579	ZP_03086328	195940946	electron transport a subunit	5.55e-117	100	341.273	193	193	195940946	*	*	*	Na(+)-translocating NADH-quinone reductase subunit E	*	Escherichia coli O157:H7 str. EC4024	*	*	*	*	*	*	*
contig00001	583034	583613	+	Gene515	576	CBK85108	295096018	electron transport b subunit	1.11e-130	100	375.941	180	180	295096018	D6DSX6	D6DSX6_ENTCL	unreviewed	Electron transport complex, RnfABCDGE type, B subunit	ENC_12980	Enterobacter cloacae	192	2 iron, 2 sulfur cluster binding; 4 iron, 4 sulfur cluster binding; electron carrier activity; electron transport chain; metal ion binding; plasma membrane; transport	IPR001450; IPR017896; IPR017900; IPR010207; IPR016463; IPR007202;				4Fe-4S ferredoxin-type domains (2)
contig00001	583605	585627	+	Gene516	2019	CBK85109	295096019	electron transport complex protein	0	97	1000.35	585	573	295096019	D6DSX7	D6DSX7_ENTCL	unreviewed	Electron transport complex, RnfABCDGE type, C subunit	ENC_12990	Enterobacter cloacae	673	4 iron, 4 sulfur cluster binding; electron carrier activity; electron transport chain; metal ion binding; oxidoreductase activity, acting on NADH or NADPH; plasma membrane; transport	IPR001450; IPR017896; IPR017900; IPR010208; IPR012285; IPR009051; IPR011538; IPR019554;			Cell inner membrane; Peripheral membrane protein.	4Fe-4S ferredoxin-type domains (2)
contig00001	585627	586680	+	Gene517	1050	CBK85110	295096020	electron transport complex protein	0	100	696.812	350	350	295096020	D6DSX8	D6DSX8_ENTCL	unreviewed	Electron transport complex, RnfABCDGE type, D subunit	ENC_13000	Enterobacter cloacae	350	electron transport chain; integral to membrane; plasma membrane; transport	IPR011303; IPR004338;
contig00001	586690	587311	+	Gene518	618	ZP_08496226	334122185	electron transport complex protein	4.22e-140	98	400.979	206	202	334122185	F5RS80	F5RS80_9ENTR	unreviewed	Electron transport complex protein RnfG	rnfG HMPREF9086_0484	Enterobacter hormaechei ATCC 49162	206	FMN binding; electron carrier activity; electron transport chain; membrane; transport	IPR022989; IPR010209; IPR007329;
contig00001	587313	588000	+	Gene519	684	ZP_08496227	334122186	electron transport e subunit	4.18e-137	100	395.201	228	228	334122186	F5RS81	F5RS81_9ENTR	unreviewed	Na(+)-translocating NADH-quinone reductase subunit D (EC 1.6.5.-)	nqrD HMPREF9086_0485	Enterobacter hormaechei ATCC 49162	228	electron transport chain; integral to membrane; oxidoreductase activity; plasma membrane; transport	IPR003667; IPR010968;
contig00001	587996	588632	+	Gene520	633	CBK85113	295096023	endonuclease iii	1.07e-140	100	402.905	211	211	295096023	D6DSY1	D6DSY1_ENTCL	unreviewed	DNA-(Apurinic or apyrimidinic site) lyase /endonuclease III (EC 3.2.2.-) (EC 4.2.99.18)	ENC_13030	Enterobacter cloacae	211	4 iron, 4 sulfur cluster binding; DNA binding; DNA-(apurinic or apyrimidinic site) lyase activity; base-excision repair; endonuclease activity; hydrolase activity, acting on glycosyl bonds; intracellular	IPR011257; IPR004036; IPR005759; IPR004035; IPR003651; IPR003265; IPR000445; IPR003583; IPR023170;
contig00001	589240	590749	+	Gene521	1506	ZP_08496229	334122188	tripeptide transporter permease	0	99	913.294	502	498	334122188	F5RS83	F5RS83_9ENTR	unreviewed	Dipeptide and tripeptide permease A	tppB dtpA HMPREF9086_0487	Enterobacter hormaechei ATCC 49162	502	dipeptide transporter activity; integral to plasma membrane; peptide:hydrogen symporter activity; protein transport; tripeptide transporter activity	IPR005279; IPR023517; IPR020846; IPR016196; IPR000109; IPR018456;			Cell inner membrane; Multi-pass membrane protein.
contig00001	590854	591460	+	Gene522	603	ZP_08496230	334122189	glutathione s-transferase	2.33e-115	98	337.806	182	180	334122189	F5RS84	F5RS84_9ENTR	unreviewed	Glutathione S-transferase (EC 2.5.1.18)	gst2 HMPREF9086_0488	Enterobacter hormaechei ATCC 49162	201	glutathione transferase activity	IPR010987; IPR004045; IPR017933; IPR004046; IPR012336;
contig00001	591520	592381	-	Gene523	858	CBK85115	295096025	pyridoxal kinase	0	98	563.918	286	283	295096025	D6DSY3	D6DSY3_ENTCL	unreviewed	Pyridoxal kinase (EC 2.7.1.35)	ENC_13060	Enterobacter cloacae	286	ATP binding; metal ion binding; pyridoxal 5'-phosphate salvage; pyridoxal kinase activity	IPR013749; IPR004625; IPR023685;
contig00001	592447	593677	-	Gene524	1227	ZP_08496232	334122191	tyrosyl-trna synthetase	0	100	771.155	409	409	334122191	F5RS86	F5RS86_9ENTR	unreviewed	Tyrosine--tRNA ligase (EC 6.1.1.1) (Tyrosyl-tRNA synthetase)	tyrS HMPREF9086_0490	Enterobacter hormaechei ATCC 49162	428	ATP binding; RNA binding; cytoplasm; tyrosine-tRNA ligase activity; tyrosyl-tRNA aminoacylation	IPR001412; IPR002305; IPR014729; IPR002942; IPR002307; IPR024088; IPR024107;			Cytoplasm.	S4 RNA-binding domain (1)
contig00001	593847	594504	-	Gene525	654	ZP_08496233	334122192	pyridoxamine 5 -phosphate oxidase	1.82e-159	100	451.055	218	218	334122192	F5RS87	F5RS87_9ENTR	unreviewed	Pyridoxine/pyridoxamine 5'-phosphate oxidase (EC 1.4.3.5) (PNP/PMP oxidase) (Pyridoxal 5'-phosphate synthase)	pdxH HMPREF9086_0491	Enterobacter hormaechei ATCC 49162	218	FMN binding; pyridoxamine-phosphate oxidase activity; pyridoxine biosynthetic process	IPR000659; IPR019740; IPR011576; IPR019576; IPR012349; IPR009002;		Cofactor biosynthesis; B6 vitamer interconversion; pyridoxal 5'-phosphate from pyridoxamine 5'-phosphate: step 1/1. Cofactor biosynthesis; B6 vitamer interconversion; pyridoxal 5'-phosphate from pyridoxine 5'-phosphate: step 1/1.
contig00001	594561	594885	-	Gene526	321	ZP_08496234	334122193	lysozyme inhibitor	1.05e-70	99	216.853	107	106	334122193	F5RS88	F5RS88_9ENTR	unreviewed	Lipoprotein	HMPREF9086_0492	Enterobacter hormaechei ATCC 49162	107		IPR018660;
contig00001	594978	596103	-	Gene527	1122	ZP_08496235	334122194	anhydro-n-acetylmuramic acid kinase	0	100	701.819	374	374	334122194	F5RS89	F5RS89_9ENTR	unreviewed	Anhydro-N-acetylmuramic acid kinase (EC 2.7.1.170) (AnhMurNAc kinase)	anmK HMPREF9086_0493	Enterobacter hormaechei ATCC 49162	374	ATP binding; amino sugar metabolic process; kinase activity; peptidoglycan turnover; phosphotransferase activity, alcohol group as acceptor	IPR005338;		Amino-sugar metabolism; 1,6-anhydro-N-acetylmuramate degradation. Cell wall biogenesis; peptidoglycan recycling.
contig00001	596358	596826	+	Gene528	465	ZP_08496236	334122195	outer membrane lipoprotein	2.18e-64	100	204.527	155	155	334122195	F5RS90	F5RS90_9ENTR	unreviewed	Outer membrane lipoprotein SlyB	HMPREF9086_0494	Enterobacter hormaechei ATCC 49162	155	outer membrane	IPR008816;
contig00001	597061	598387	+	Gene529	1323	ZP_08496237	334122196	diguanylate cyclase domain-containing protein	0	97	736.873	441	430	334122196	F5RS91	F5RS91_9ENTR	unreviewed	Putative uncharacterized protein	HMPREF9086_0495	Enterobacter hormaechei ATCC 49162	453	cyclic nucleotide biosynthetic process; intracellular signal transduction; phosphorus-oxygen lyase activity	IPR001054; IPR000160;
contig00001	598425	598860	-	Gene530	432	ZP_08496238	334122197	transcriptional regulator	2.17e-94	100	280.026	144	144	334122197	F5RS92	F5RS92_9ENTR	unreviewed	Transcriptional regulator slyA	slyA HMPREF9086_0496	Enterobacter hormaechei ATCC 49162	146	DNA binding; intracellular; sequence-specific DNA binding transcription factor activity; transcription, DNA-dependent	IPR000835; IPR023187; IPR023071; IPR011991;				HTH marR-type DNA-binding domain (1); HTH marR-type DNA-binding domains (4)
contig00001	599053	599290	+	Gene531	234	ZP_08496239	334122198	inner membrane protein	2.16e-48	98	158.303	78	77	334122198	F5RS93	F5RS93_9ENTR	unreviewed	Putative uncharacterized protein	HMPREF9086_0497	Enterobacter hormaechei ATCC 49162	92		IPR012451;
contig00001	599292	600153	+	Gene532	858	ZP_08496240	334122199	auxiliary transport membrane fusion protein family	0	98	523.472	286	283	334122199	F5RS94	F5RS94_9ENTR	unreviewed	HlyD family secretion protein	ydhJ HMPREF9086_0498	Enterobacter hormaechei ATCC 49162	289	membrane; transmembrane transport	IPR006143;
contig00001	600152	602186	+	Gene533	2031	ZP_08496241	334122200	fusaric acid resistance domain protein	0	98	1190.64	677	668	334122200	F5RS95	F5RS95_9ENTR	unreviewed	Fusaric acid resistance protein region	HMPREF9086_0499	Enterobacter hormaechei ATCC 49162	677	integral to membrane; plasma membrane; transport	IPR006726;
contig00001	602164	602683	-	Gene534	516	CBK85125	295096035	superoxide dismutase	1.23e-119	99	346.28	172	171	295096035	D6DSZ3	D6DSZ3_ENTCL	unreviewed	Superoxide dismutase [Cu-Zn] (EC 1.15.1.1)	ENC_13190	Enterobacter cloacae	172	metal ion binding; superoxide dismutase activity; superoxide metabolic process	IPR024134; IPR018152; IPR001424;
contig00001	602763	603660	-	Gene535	894	CBK85126	295096036	oxidoreductase	0	99	556.984	298	296	295096036	D6DSZ4	D6DSZ4_ENTCL	unreviewed	Predicted oxidoreductase	ENC_13200	Enterobacter cloacae	298		IPR001395; IPR023210;
contig00001	603708	603960	-	Gene536	249	YP_004951764	365970203	oxidoreductase	3.59e-49	96	160.999	82	79	365970203	G8LM70	G8LM70_ENTCL	unreviewed	YdhL	ydhL EcWSU1_01905	Enterobacter cloacae EcWSU1	107
contig00001	604095	605736	+	Gene537	1638	ZP_08496245	334122204	cell division protein	0	98	1046.19	546	537	334122204	F5RS99	F5RS99_9ENTR	unreviewed	Membrane-associated metal-dependent hydrolase	HMPREF9086_0503	Enterobacter hormaechei ATCC 49162	585	integral to membrane; sulfuric ester hydrolase activity	IPR017849; IPR017850; IPR012549; IPR000917;
contig00001	605825	606362	+	Gene538	534	CBK85129	295096039	transcriptional family	9.05e-118	98	342.043	177	174	295096039	D6DSZ7	D6DSZ7_ENTCL	unreviewed	Transcriptional regulator	ENC_13230	Enterobacter cloacae	178	DNA binding	IPR001647; IPR009057; IPR015893; IPR011075;				HTH tetR-type DNA-binding domain (1)
contig00001	606415	607513	+	Gene539	1095	CBK85130	295096040	n-ethylmaleimide reductase	0	99	726.087	365	364	295096040	D6DSZ8	D6DSZ8_ENTCL	unreviewed	NADH:flavin oxidoreductases, Old Yellow Enzyme family (EC 1.-.-.-)	ENC_13240	Enterobacter cloacae	365	FMN binding; oxidoreductase activity	IPR013785; IPR001155;
contig00001	607612	608020	+	Gene540	405	ZP_08496248	334122207	lactoylglutathione lyase	1.4e-92	100	274.633	135	135	334122207	F5RSA2	F5RSA2_9ENTR	unreviewed	Lactoylglutathione lyase (EC 4.4.1.5)	gloA HMPREF9086_0506	Enterobacter hormaechei ATCC 49162	135	lactoylglutathione lyase activity; metal ion binding	IPR004360; IPR004361; IPR018146;
contig00001	608116	608776	+	Gene541	657	ZP_08496249	334122208	ribonuclease t	6.51e-158	100	447.203	219	219	334122208	F5RSA3	F5RSA3_9ENTR	unreviewed	Ribonuclease T (EC 3.1.13.-) (Exoribonuclease T)	rnt HMPREF9086_0507	Enterobacter hormaechei ATCC 49162	219	exoribonuclease activity, producing 5'-phosphomonoesters; intracellular; nucleic acid binding; tRNA processing	IPR006055; IPR013520; IPR005987; IPR012337;				Exonuclease domain (1)
contig00001	608853	609201	-	Gene542	345	ZP_04561864	237731383	glutaredoxin-4	2.42e-78	100	236.884	115	115	237731383	C1M470	C1M470_9ENTR	unreviewed	Glutaredoxin	CSAG_01194	Citrobacter sp. 30_2	115	cell redox homeostasis; electron carrier activity; protein disulfide oxidoreductase activity	IPR002109; IPR014434; IPR004480; IPR012336;
contig00001	609564	610299	+	Gene543	732	ZP_08496251	334122210	p60 family protein	3.44e-149	99	427.172	244	243	334122210	F5RSA5	F5RSA5_9ENTR	unreviewed	Chitinase 3 (EC 3.2.1.14)	ydhO HMPREF9086_0509	Enterobacter hormaechei ATCC 49162	244	chitinase activity	IPR000064;
contig00001	610421	611003	+	Gene544	579	ZP_08496252	334122211	superoxide dismutase	1.34e-122	99	355.525	193	192	334122211	F5RSA6	F5RSA6_9ENTR	unreviewed	Superoxide dismutase (EC 1.15.1.1)	sodB HMPREF9086_0510	Enterobacter hormaechei ATCC 49162	193	metal ion binding; superoxide dismutase activity; superoxide metabolic process	IPR001189; IPR019833; IPR019832; IPR019831;
contig00001	611040	612207	-	Gene545	1164	CBK85135	295096045	major facilitator superfamily protein	0	99	617.461	388	386	295096045	D6DT03	D6DT03_ENTCL	unreviewed	Arabinose efflux permease	ENC_13310	Enterobacter cloacae	388	integral to membrane; transmembrane transport	IPR011701; IPR020846; IPR016196;
contig00001	612755	613781	+	Gene547	1023	ZP_08496254	334122213	dna-binding transcriptional repressor	0	100	681.789	341	341	334122213	F5RSA8	F5RSA8_9ENTR	unreviewed	HTH-type transcriptional repressor PurR (Pur regulon repressor) (Purine nucleotide synthesis repressor)	rbsR2 purR HMPREF9086_0512	Enterobacter hormaechei ATCC 49162	341	DNA binding; intracellular; negative regulation of transcription, DNA-dependent; purine nucleotide biosynthetic process; sequence-specific DNA binding transcription factor activity; transcription, DNA-dependent	IPR010982; IPR001761; IPR000843; IPR023588;		Purine metabolism; purine nucleotide biosynthesis [regulation].		HTH lacI-type DNA-binding domain (1)
contig00001	613798	614710	-	Gene548	909	ZP_08496255	334122214	dna-binding transcriptional regulator	0	99	625.165	303	302	334122214	F5RSA9	F5RSA9_9ENTR	unreviewed	LysR family transcriptional regulator	ydhB HMPREF9086_0513	Enterobacter hormaechei ATCC 49162	303	DNA binding; sequence-specific DNA binding transcription factor activity; transcription, DNA-dependent	IPR005119; IPR000847; IPR011991;				HTH lysR-type DNA-binding domain (1)
contig00001	614823	616023	+	Gene549	1197	ZP_08496256	334122215	inner membrane transport protein	0	97	681.019	399	389	334122215	F5RSB0	F5RSB0_9ENTR	unreviewed	MFS family major facilitator transporter, multidrug:cation symporter	ydhC HMPREF9086_0514	Enterobacter hormaechei ATCC 49162	394	integral to membrane; transmembrane transport; transporter activity	IPR004812; IPR011701; IPR020846; IPR016196;
contig00001	616320	617469	+	Gene550	1146	ZP_08496257	334122216	cyclopropane-fatty-acyl-phospholipid synthase	0	99	787.334	382	379	334122216	F5RSB1	F5RSB1_9ENTR	unreviewed	Cyclopropane-fatty-acyl-phospholipid synthase (EC 2.1.1.79)	cfa HMPREF9086_0515	Enterobacter hormaechei ATCC 49162	382	cyclopropane-fatty-acyl-phospholipid synthase activity; lipid biosynthetic process	IPR003333;
contig00001	617500	618142	-	Gene551	639	YP_003612837	296102691	riboflavin alpha subunit	1.82e-135	99	389.808	199	198	296102691	D5CBS4	D5CBS4_ENTCC	unreviewed	Riboflavin synthase subunit alpha	ECL_02345	Enterobacter cloacae subsp. cloacae (strain ATCC 13047 / DSM 30054 / NBRC 13535 / NCDC 279-56)	213	oxidoreductase activity; riboflavin biosynthetic process; riboflavin synthase activity	IPR023366; IPR001783; IPR017938;
contig00001	618367	619741	+	Gene552	1371	ZP_08496259	334122218	multidrug efflux protein	0	98	816.994	457	449	334122218	F5RSB3	F5RSB3_9ENTR	unreviewed	Multidrug resistance protein MdtK (Multidrug-efflux transporter)	mdtK HMPREF9086_0517	Enterobacter hormaechei ATCC 49162	457	antiporter activity; drug transmembrane transporter activity; integral to membrane; plasma membrane; sodium ion transport	IPR002528; IPR022913;			Cell inner membrane; Multi-pass membrane protein. Cell membrane; Multi-pass membrane protein.
contig00001	620174	621770	+	Gene553	1593	CBK85145	295096055	conserved protein with fad nad -binding domain	0	96	1008.44	531	515	295096055	D6DT13	D6DT13_ENTCL	unreviewed	Uncharacterized protein conserved in bacteria	ENC_13440	Enterobacter cloacae	531
contig00001	621798	622434	-	Gene554	633	ZP_08496264	334122223	carbonate dehydratase	4.11e-148	99	421.779	211	210	334122223	F5RSB8	F5RSB8_9ENTR	unreviewed	Carbonic anhydrase (EC 4.2.1.1)	cynT HMPREF9086_0522	Enterobacter hormaechei ATCC 49162	213	carbon utilization; carbonate dehydratase activity; zinc ion binding	IPR001765; IPR015892;
contig00001	622506	623289	-	Gene555	780	ZP_08496265	334122224	metallo-beta-lactamase family protein	2.64e-171	95	484.567	260	247	334122224	F5RSB9	F5RSB9_9ENTR	unreviewed	Metallo-beta-lactamase	HMPREF9086_0523	Enterobacter hormaechei ATCC 49162	260	hydrolase activity	IPR001279;
contig00001	623414	623555	+	Gene556	138	ZP_05967430	261339572	conserved hypothetical protein [Enterobacter cancerogenus ATCC 35316]	3.69e-25	100	96.2857	46	46	261339572	D2ZBK1	D2ZBK1_9ENTR	unreviewed	Putative uncharacterized protein	ENTCAN_05843	Enterobacter cancerogenus ATCC 35316	46
contig00001	623611	625018	-	Gene557	1404	ZP_08496267	334122226	periplasmic or exported protein	0	96	886.33	467	452	334122226	F5RSC1	F5RSC1_9ENTR	unreviewed	Putative uncharacterized protein	HMPREF9086_0525	Enterobacter hormaechei ATCC 49162	472		IPR018535;
contig00001	625162	625330	-	Gene558	165	YP_003612847	296102701	hypothetical protein ECL_02355 [Enterobacter cloacae subsp. cloacae ATCC 13047]	3.13e-28	96	104.76	55	53	296102701	D5CBT4	D5CBT4_ENTCC	unreviewed	Putative uncharacterized protein	ECL_02355	Enterobacter cloacae subsp. cloacae (strain ATCC 13047 / DSM 30054 / NBRC 13535 / NCDC 279-56)	55
contig00001	625448	625664	-	Gene559	213	ZP_08496273	334122232	cytoplasmic protein	6.6e-41	100	138.272	71	71	334122232	F5RSC7	F5RSC7_9ENTR	unreviewed	Putative uncharacterized protein	HMPREF9086_0531	Enterobacter hormaechei ATCC 49162	71		IPR024493;
contig00001	625766	626579	-	Gene560	810	ZP_09037427	354723212	nlpa lipoprotein	3.13e-175	100	495.352	248	248	354723212	*	*	*	NLPA lipoprotein	*	Enterobacter mori LMG 25706	*	*	*	*	*	*	*
contig00001	626602	627271	-	Gene561	666	ZP_08496275	334122234	binding-protein-dependent transport systems inner membrane component	2.05e-134	98	387.882	222	219	334122234	F5RSC9	F5RSC9_9ENTR	unreviewed	Methionine ABC superfamily ATP binding cassette transporter, membrane protein	metI HMPREF9086_0533	Enterobacter hormaechei ATCC 49162	222	integral to membrane; plasma membrane; transporter activity	IPR000515;			Membrane; Multi-pass membrane protein.
contig00001	627263	628286	-	Gene562	1020	CBK85156	295096066	methionine import atp-binding protein metn	0	98	607.06	340	334	295096066	D6DT24	D6DT24_ENTCL	unreviewed	ABC-type metal ion transport system, ATPase component	ENC_13580	Enterobacter cloacae	340	ATP binding; amino acid-transporting ATPase activity; methionine transport; plasma membrane	IPR003439; IPR017871; IPR017908; IPR003593; IPR018449;				ABC transporter domain (1)
contig00001	628685	630056	+	Gene563	1368	CBK85157	295096067	cystathionine beta-synthase	0	98	821.617	456	451	295096067	D6DT25	D6DT25_ENTCL	unreviewed	Cystathionine beta-synthase (EC 4.2.1.22)	ENC_13590	Enterobacter cloacae	458	cystathionine beta-synthase activity; cysteine biosynthetic process from serine; pyridoxal phosphate binding	IPR013785; IPR001216; IPR000644; IPR001926;
contig00001	630068	631214	+	Gene564	1143	ZP_09037423	354723208	cystathionine beta-lyase	0	95	687.567	381	365	354723208	*	*	*	cystathionine gamma-synthase	*	Enterobacter mori LMG 25706	*	*	*	*	*	*	*
contig00001	631591	633013	+	Gene565	1419	CBK85158	295096068	pyruvate kinase	0	99	911.753	473	472	295096068	D6DT26	D6DT26_ENTCL	unreviewed	Pyruvate kinase (EC 2.7.1.40)	ENC_13620	Enterobacter cloacae	473	glycolysis; magnesium ion binding; potassium ion binding; pyruvate kinase activity	IPR001697; IPR015813; IPR011037; IPR015794; IPR018209; IPR015793; IPR015795; IPR015806;		Carbohydrate degradation; glycolysis; pyruvate from D-glyceraldehyde 3-phosphate: step 5/5.
contig00001	633325	633562	+	Gene566	234	NP_456148	16760531	major outer membrane lipoprotein	1.54e-45	100	150.599	78	78	16760531	Q8XFI1	LPP1_SALTI	reviewed	Major outer membrane lipoprotein 1 (Murein-lipoprotein 1)	lpp1 lppA STY1745 t1245	Salmonella typhi	78	cell outer membrane; plasma membrane	IPR006817; IPR016367; IPR023147;			Cell outer membrane; Lipid-anchor. Cell outer membrane; Peptidoglycan-anchor.
contig00001	633622	634636	-	Gene567	1011	CBK85160	295096070	family protein	0	98	541.962	337	331	295096070	D6DT28	D6DT28_ENTCL	unreviewed	Uncharacterized protein conserved in bacteria	ENC_13640	Enterobacter cloacae	337	cell wall macromolecule catabolic process; transferase activity	IPR005490; IPR018392; IPR002482;
contig00001	634733	635150	-	Gene568	414	CBK85161	295096071	cysteine desufuration protein	1.26e-82	100	249.595	124	124	295096071	D6DT29	D6DT29_ENTCL	unreviewed	Cysteine desulfuration protein sufE	sufE ENC_13650	Enterobacter cloacae	138	cytoplasm	IPR023939; IPR003808;		Cofactor biosynthesis; iron-sulfur cluster biosynthesis.	Cytoplasm.
contig00001	635164	636385	-	Gene569	1218	ZP_08496282	334122241	cysteine desulfurase	0	98	768.844	406	401	334122241	F5RSD6	F5RSD6_9ENTR	unreviewed	Cysteine desulfurase (EC 2.8.1.7) (Selenocysteine beta-lyase) (Selenocysteine lyase) (Selenocysteine reductase)	csdB sufS HMPREF9086_0540	Enterobacter hormaechei ATCC 49162	406	cysteine desulfurase activity; cysteine metabolic process; cytoplasm; pyridoxal phosphate binding; selenocysteine lyase activity	IPR000192; IPR020578; IPR010970; IPR015424; IPR015421; IPR015422;		Cofactor biosynthesis; iron-sulfur cluster biosynthesis.	Cytoplasm.
contig00001	636381	637653	-	Gene570	1269	ZP_08496283	334122242	assembly protein	0	98	797.734	423	418	334122242	F5RSD7	F5RSD7_9ENTR	unreviewed	FeS assembly protein SufD	sufD HMPREF9086_0541	Enterobacter hormaechei ATCC 49162	423	iron-sulfur cluster assembly	IPR000825; IPR011542;
contig00001	637627	638374	-	Gene571	744	ZP_08496284	334122243	assembly atpase	3.71e-172	99	485.723	248	246	334122243	F5RSD8	F5RSD8_9ENTR	unreviewed	FeS assembly ATPase SufC	sufC HMPREF9086_0542	Enterobacter hormaechei ATCC 49162	248	ATP binding; ATPase activity; transport	IPR003439; IPR017871; IPR003593; IPR010230;
contig00001	638383	639874	-	Gene572	1488	CBK85165	295096075	assembly protein	0	99	998.808	496	494	295096075	D6DT33	D6DT33_ENTCL	unreviewed	Iron-regulated ABC transporter membrane component SufB	ENC_13690	Enterobacter cloacae	496	iron-sulfur cluster assembly	IPR010231; IPR000825;
contig00001	640756	641116	+	Gene574	357	YP_003209231	260596660	cytoplasmic protein	5.51e-61	82	192.971	118	97	260596660	C9XWH3	C9XWH3_CROTZ	unreviewed	Putative uncharacterized protein	Ctu_08680 CTU_08680	Cronobacter turicensis (strain DSM 18703 / LMG 23827 / z3032)	116
contig00001	641093	641570	+	Gene575	474	ZP_05967413	261339555	conserved hypothetical protein [Enterobacter cancerogenus ATCC 35316]	9.63e-71	84	220.705	147	124	261339555	D2ZBI1	D2ZBI1_9ENTR	unreviewed	Putative uncharacterized protein	ENTCAN_05823	Enterobacter cancerogenus ATCC 35316	151		IPR024289;
contig00001	641680	642409	-	Gene576	726	ZP_08496287	334122246	dna-binding transcriptional regulator	1.2e-174	99	491.886	242	241	334122246	F5RSE1	F5RSE1_9ENTR	unreviewed	DNA-binding transcriptional regulator	mlrA HMPREF9086_0545	Enterobacter hormaechei ATCC 49162	251	DNA binding; nucleotide binding; sequence-specific DNA binding transcription factor activity	IPR009061; IPR000551;				HTH merR-type DNA-binding domain (1)
contig00001	642598	643819	-	Gene577	1218	ZP_08496288	334122247	cyclic diguanylate phosphodiesterase domain protein	0	97	781.941	406	397	334122247	F5RSE2	F5RSE2_9ENTR	unreviewed	Diguanylate phosphodiesterase	HMPREF9086_0546	Enterobacter hormaechei ATCC 49162	406	FAD binding; blue light photoreceptor activity	IPR001792; IPR007024; IPR001633;
contig00001	644158	644398	+	Gene578	237	YP_003612865	296102719	ycgz protein	1.33e-44	97	148.288	79	77	296102719	D5CBV2	D5CBV2_ENTCC	unreviewed	Putative uncharacterized protein	ECL_02373	Enterobacter cloacae subsp. cloacae (strain ATCC 13047 / DSM 30054 / NBRC 13535 / NCDC 279-56)	79
contig00001	644752	645031	+	Gene579	276	ZP_08496291	334122251	regulator of acid influenced by indole	2.23e-57	100	181.8	92	92	334122251	F5RSN7	F5RSN7_9ENTR	unreviewed	Putative uncharacterized protein	HMPREF9086_0549	Enterobacter hormaechei ATCC 49162	92	biofilm formation; cellular response to acid	IPR024753;
contig00001	645087	645741	-	Gene580	651	CBK85173	295096083	transcriptional family	7.43e-137	95	393.66	216	207	295096083	D6DT41	D6DT41_ENTCL	unreviewed	Response regulator containing a CheY-like receiver domain and an HTH DNA-binding domain	ENC_13790	Enterobacter cloacae	217	intracellular; sequence-specific DNA binding; sequence-specific DNA binding transcription factor activity; transcription, DNA-dependent; two-component response regulator activity	IPR016032; IPR000792; IPR011991;				HTH luxR-type DNA-binding domain (1)
contig00001	645782	646274	-	Gene581	489	ZP_08496293	334122253	fimbrial protein	1.17e-97	96	290.041	156	151	334122253	F5RSN9	F5RSN9_9ENTR	unreviewed	Putative uncharacterized protein	HMPREF9086_0551	Enterobacter hormaechei ATCC 49162	170	cell adhesion; pilus	IPR008966; IPR000259; IPR014779;
contig00001	646306	647254	-	Gene582	945	ZP_08496294	334122254	fimbrial protein	0	97	556.984	293	286	334122254	F5RSP0	F5RSP0_9ENTR	unreviewed	Putative uncharacterized protein	HMPREF9086_0552	Enterobacter hormaechei ATCC 49162	315	cell adhesion; pilus	IPR008966; IPR000259; IPR014779;
contig00001	647255	649796	-	Gene583	2538	ZP_08496295	334122255	outer membrane usher protein	0	97	1607.81	847	826	334122255	F5RSP1	F5RSP1_9ENTR	unreviewed	Outer membrane usher protein PsaC	psaC HMPREF9086_0553	Enterobacter hormaechei ATCC 49162	847	cell outer membrane; integral to membrane; plasma membrane; transporter activity	IPR000015; IPR018030;			Cell outer membrane; Multi-pass membrane protein.
contig00001	649823	650501	-	Gene584	675	ZP_08496296	334122256	chaperone protein	1.38e-131	95	380.948	225	214	334122256	F5RSP2	F5RSP2_9ENTR	unreviewed	Fimbrial chaperone	stiB HMPREF9086_0554	Enterobacter hormaechei ATCC 49162	225	cellular cell wall organization; outer membrane-bounded periplasmic space	IPR008962; IPR001829; IPR016148; IPR016147;			Periplasm.
contig00001	650558	651089	-	Gene585	528	ZP_08496297	334122257	fimbrial protein	1.61e-112	96	328.561	176	170	334122257	F5RSP3	F5RSP3_9ENTR	unreviewed	Type-1 fimbrial protein	bcfA HMPREF9086_0555	Enterobacter hormaechei ATCC 49162	176	cell adhesion; pilus	IPR008966; IPR000259; IPR014779;
contig00001	651443	652103	+	Gene586	657	CBK85178	295096088	cyclic nucleotide-binding domain protein	2.77e-140	95	402.519	219	210	295096088	D6DT46	D6DT46_ENTCL	unreviewed	Putative uncharacterized protein	ENC_13870	Enterobacter cloacae	219		IPR018490; IPR014710;
contig00001	652180	652810	+	Gene587	627	CBK85179	295096089	cyclic nucleotide-binding domain protein	1.23e-138	96	397.512	209	202	295096089	D6DT47	D6DT47_ENTCL	unreviewed	cAMP-binding proteins-catabolite gene activator and regulatory subunit of cAMP-dependent protein kinases	ENC_13880	Enterobacter cloacae	209	kinase activity	IPR018490; IPR000595; IPR014710;
contig00001	652856	653051	-	Gene588	192	CBK85180	295096090	cytoplasmic protein	9.78e-29	100	106.686	64	64	295096090	D6DT48	D6DT48_ENTCL	unreviewed	Putative uncharacterized protein	ENC_13890	Enterobacter cloacae	64
contig00001	653136	653547	-	Gene589	408	CBK85181	295096091	esterase	4.03e-90	98	268.47	136	134	295096091	D6DT49	D6DT49_ENTCL	unreviewed	Uncharacterized domain 1	ENC_13900	Enterobacter cloacae	136		IPR003736; IPR006683;
contig00001	653543	656600	-	Gene590	3054	ZP_08496302	334122262	fad linked oxidase domain protein	0	98	2012.27	1018	1007	334122262	F5RSE5	F5RSE5_9ENTR	unreviewed	FAD/FMN dehydrogenase	HMPREF9086_0560	Enterobacter hormaechei ATCC 49162	1018	UDP-N-acetylmuramate dehydrogenase activity; electron carrier activity; flavin adenine dinucleotide binding; iron-sulfur cluster binding	IPR017896; IPR017900; IPR016166; IPR016167; IPR016164; IPR016168; IPR004113; IPR012285; IPR009051; IPR006094; IPR016171;
contig00001	656797	657913	+	Gene591	1113	ZP_08496303	334122263	inner membrane protein	0	99	539.65	371	370	334122263	F5RSE6	F5RSE6_9ENTR	unreviewed	Inner membrane protein	HMPREF9086_0561	Enterobacter hormaechei ATCC 49162	371		IPR002549;
contig00001	658235	660545	-	Gene592	2307	ZP_08496304	334122264	glycoside hydrolase family 3 domain protein	0	97	1450.26	768	751	334122264	F5RSE7	F5RSE7_9ENTR	unreviewed	Beta-D-xylosidase (EC 3.2.1.37)	xloA HMPREF9086_0562	Enterobacter hormaechei ATCC 49162	791	carbohydrate metabolic process; xylan 1,4-beta-xylosidase activity	IPR002772; IPR001764; IPR017853;
contig00001	660614	661874	-	Gene593	1257	ZP_08496305	334122265	sugar (glycoside-pentoside-hexuronide) transporter	0	99	791.956	419	416	334122265	F5RSE8	F5RSE8_9ENTR	unreviewed	GPH family glycoside-pentoside-hexuronide:cation symporter	yagG HMPREF9086_0563	Enterobacter hormaechei ATCC 49162	466	membrane; sodium ion transport; transporter activity	IPR011701; IPR016196; IPR001927; IPR018043;
contig00001	662249	664628	-	Gene595	2376	ZP_08496306	334122266	phosphoenolpyruvate synthase	0	99	1571.21	792	791	334122266	F5RSE9	F5RSE9_9ENTR	unreviewed	Phosphoenolpyruvate synthase (EC 2.7.9.2)	ppsA HMPREF9086_0564	Enterobacter hormaechei ATCC 49162	792	ATP binding; ligase activity; pyruvate, water dikinase activity	IPR013815; IPR013816; IPR008279; IPR006319; IPR018274; IPR000121; IPR023151; IPR002192; IPR015813;
contig00001	664834	665797	+	Gene596	960	ZP_08496307	334122267	phosphotransferase ydia	0	99	596.66	320	317	334122267	F5RSF0	F5RSF0_9ENTR	unreviewed	Putative uncharacterized protein	HMPREF9086_0565	Enterobacter hormaechei ATCC 49162	338	ATP binding; kinase activity	IPR005177;
contig00001	665948	666995	+	Gene597	1044	ZP_08496308	334122268	3-deoxy-7-phosphoheptulonate synthase	0	99	682.174	348	345	334122268	F5RSF1	F5RSF1_9ENTR	unreviewed	Phospho-2-dehydro-3-deoxyheptonate aldolase (EC 2.5.1.54) (3-deoxy-D-arabino-heptulosonate 7-phosphate synthase) (DAHP synthase) (Phospho-2-keto-3-deoxyheptonate aldolase)	aroH HMPREF9086_0566	Enterobacter hormaechei ATCC 49162	348	3-deoxy-7-phosphoheptulonate synthase activity; aromatic amino acid family biosynthetic process	IPR013785; IPR006218; IPR006219;		Metabolic intermediate biosynthesis; chorismate biosynthesis; chorismate from D-erythrose 4-phosphate and phosphoenolpyruvate: step 1/7.
contig00001	667193	667382	+	Gene598	186	CAD61861	28170647	cytoplasmic protein	1.29e-33	95	119.013	62	59	28170647	Q84EZ3	Q84EZ3_ENTCL	unreviewed	Hemin uptake protein (Putative EhuP protein)	ehuP ENC_13990	Enterobacter cloacae	62		IPR016060; IPR019600;
contig00001	667458	669441	+	Gene599	1980	CBK85185	295096095	outer membrane heme hemoglobin receptor	0	99	1231.08	660	655	295096095	D6DT53	D6DT53_ENTCL	unreviewed	TonB-dependent heme/hemoglobin receptor family protein/TonB-dependent hemoglobin/transferrin/lactoferrin receptor family protein	ENC_14000	Enterobacter cloacae	660	cell outer membrane; plasma membrane; receptor activity; transporter activity	IPR012910; IPR000531; IPR011276; IPR010949;			Cell outer membrane.
contig00001	669476	670505	+	Gene600	1026	CAD61863	28170649	hemin transport protein	0	95	621.313	342	328	28170649	Q84EZ1	Q84EZ1_ENTCL	unreviewed	Putative EhuS protein	ehuS	Enterobacter cloacae	356	iron ion transport	IPR007845;
contig00001	670501	671320	+	Gene601	816	ZP_08496311	334122271	hemin-binding periplasmic protein	3.55e-156	98	447.203	272	267	334122271	F5RSF4	F5RSF4_9ENTR	unreviewed	Heme/hemin ABC superfamily ATP binding cassette transporter, binding protein	hmuT HMPREF9086_0569	Enterobacter hormaechei ATCC 49162	272	binding	IPR002491;				Fe/B12 periplasmic-binding domain (1)
contig00001	671319	672312	+	Gene602	990	ZP_08496312	334122272	hemin transport system permease protein hmuu	6.86e-147	97	428.328	330	321	334122272	F5RSF5	F5RSF5_9ENTR	unreviewed	Heme/hemin ABC superfamily ATP binding cassette transporter, membrane protein	hemU HMPREF9086_0570	Enterobacter hormaechei ATCC 49162	330	integral to membrane; plasma membrane; transporter activity	IPR000522;
contig00001	672304	673084	+	Gene603	777	CBK85189	295096099	hemin importer atp-binding subunit	1.46e-165	96	469.929	259	250	295096099	D6DT57	D6DT57_ENTCL	unreviewed	ABC-type hemin transport system, ATPase component (EC 3.6.3.34)	ENC_14040	Enterobacter cloacae	259	ATP binding; iron-chelate-transporting ATPase activity; plasma membrane	IPR003439; IPR017871; IPR015863; IPR003593;				ABC transporter domain (1)
contig00001	673080	674523	-	Gene604	1440	CBK85190	295096100	family protein	0	98	963.755	480	472	295096100	D6DT58	D6DT58_ENTCL	unreviewed	UPF0061 protein ENC_14050	ENC_14050	Enterobacter cloacae	480		IPR003846;
contig00001	674584	675298	-	Gene605	711	ZP_08496315	334122275	cyclic di-gmp regulator	3.83e-159	97	451.825	237	230	334122275	F5RSF8	F5RSF8_9ENTR	unreviewed	Diguanylate phosphodiesterase	HMPREF9086_0573	Enterobacter hormaechei ATCC 49162	237		IPR001633;
contig00001	675590	676055	-	Gene606	462	ZP_08496317	334122277	lipoprotein	4.15e-99	100	292.738	140	140	334122277	F5RSG0	F5RSG0_9ENTR	unreviewed	Lipoprotein	HMPREF9086_0575	Enterobacter hormaechei ATCC 49162	154		IPR000064;
contig00001	676127	676883	-	Gene607	753	ZP_08496318	334122278	vitamin b12 import atp-binding protein	1.98e-154	96	441.039	251	243	334122278	F5RSG1	F5RSG1_9ENTR	unreviewed	Vitamin B12 ABC superfamily ATP binding cassette transporter, ABC protein (EC 3.6.3.33)	btuD HMPREF9086_0576	Enterobacter hormaechei ATCC 49162	251	ATP binding; cobalamin-transporting ATPase activity	IPR003439; IPR017871; IPR003593;
contig00001	676882	677434	-	Gene608	549	CBK85193	295096103	glutathione peroxidase	2.8e-119	99	346.28	183	182	295096103	D6DT61	D6DT61_ENTCL	unreviewed	Glutathione peroxidase	ENC_14090	Enterobacter cloacae	183	glutathione peroxidase activity; response to oxidative stress	IPR000889; IPR012336;
contig00001	677467	678448	-	Gene609	978	ZP_08496320	334122280	btuc	2.75e-176	99	502.671	326	323	334122280	F5RSG3	F5RSG3_9ENTR	unreviewed	Vitamin B12 import system permease protein BtuC	btuC HMPREF9086_0578	Enterobacter hormaechei ATCC 49162	326	cobalamin transporter activity; integral to membrane; plasma membrane	IPR023691; IPR000522;			Cell inner membrane; Multi-pass membrane protein. Cell membrane; Multi-pass membrane protein.
contig00001	678551	678851	-	Gene610	297	YP_001176460	146311386	integration host alpha subunit	2.25e-63	100	197.593	99	99	146311386	A4W9M9	IHFA_ENT38	reviewed	Integration host factor subunit alpha (IHF-alpha)	ihfA himA Ent638_1730	Enterobacter sp. (strain 638)	99	DNA binding; DNA recombination; regulation of transcription, DNA-dependent; regulation of translation; transcription, DNA-dependent	IPR023630; IPR000119; IPR020816; IPR010992; IPR005684;
contig00001	678855	681243	-	Gene611	2385	CBK85196	295096106	phenylalanyl-trna beta subunit	0	99	1504.58	795	792	295096106	D6DT64	D6DT64_ENTCL	unreviewed	Phenylalanine--tRNA ligase beta subunit (EC 6.1.1.20) (Phenylalanyl-tRNA synthetase beta subunit)	pheT ENC_14130	Enterobacter cloacae	795	ATP binding; cytoplasm; magnesium ion binding; phenylalanine-tRNA ligase activity; phenylalanyl-tRNA aminoacylation; tRNA binding; tRNA processing	IPR005146; IPR009061; IPR012340; IPR016027; IPR004532; IPR020825; IPR005121; IPR002547; IPR005147;			Cytoplasm.	B5 domain (1); FDX-ACB domain (1); TRNA-binding domain (1)
contig00001	681258	682242	-	Gene612	981	CBK85197	295096107	phenylalanyl-trna alpha subunit	0	100	659.833	327	327	295096107	D6DT65	D6DT65_ENTCL	unreviewed	Phenylalanine--tRNA ligase alpha subunit (EC 6.1.1.20) (Phenylalanyl-tRNA synthetase alpha subunit)	pheS ENC_14140	Enterobacter cloacae	327	ATP binding; cytoplasm; magnesium ion binding; phenylalanine-tRNA ligase activity; phenylalanyl-tRNA aminoacylation; tRNA binding	IPR006195; IPR004529; IPR004188; IPR022911; IPR002319; IPR010978;			Cytoplasm.
contig00001	682546	682903	-	Gene613	354	YP_003941630	311279399	50s ribosomal protein l20	3.02e-63	100	198.749	118	118	311279399	E3G598	E3G598_ENTCS	unreviewed	50S ribosomal protein L20	rplT Entcl_2092	Enterobacter cloacae (strain SCF1)	118	rRNA binding; ribosomal large subunit assembly; ribosome; structural constituent of ribosome; translation	IPR005813;
contig00001	682953	683151	-	Gene614	195	ZP_06017198	262044123	ribosomal protein l35	2.04e-35	95	125.176	65	62	262044123	C8T9C4	C8T9C4_KLEPR	unreviewed	Putative uncharacterized protein rpmI	rpmI HMPREF0484_4217	Klebsiella pneumoniae subsp. rhinoscleromatis ATCC 13884	110
contig00001	683248	683683	-	Gene615	432	ZP_09037371	354723156	translation initiation factor if-3	1.29e-75	100	232.261	144	144	354723156	*	*	*	translation initiation factor IF-3	*	Enterobacter mori LMG 25706	*	*	*	*	*	*	*
contig00001	683794	685723	-	Gene616	1926	ZP_08496327	334122287	threonyl-trna synthetase	0	100	1315.06	642	642	334122287	F5RSH0	F5RSH0_9ENTR	unreviewed	Threonine--tRNA ligase (EC 6.1.1.3) (Threonyl-tRNA synthetase)	thrS HMPREF9086_0585	Enterobacter hormaechei ATCC 49162	642	ATP binding; cytoplasm; threonine-tRNA ligase activity; threonyl-tRNA aminoacylation	IPR002314; IPR006195; IPR004154; IPR012675; IPR004095; IPR012676; IPR002320; IPR018163; IPR012947;			Cytoplasm.
contig00001	686522	686756	-	Gene617	231	CBK85201	295096111	exported protein	6.1e-42	93	141.354	77	72	295096111	D6DT69	D6DT69_ENTCL	unreviewed	Putative uncharacterized protein	ENC_14200	Enterobacter cloacae	77
contig00001	687019	687778	-	Gene618	756	CBK85202	295096112	outer membrane protein	0	100	516.153	252	252	295096112	D6DT70	D6DT70_ENTCL	unreviewed	Putative salt-induced outer membrane protein	ENC_14210	Enterobacter cloacae	299		IPR007433;
contig00001	689098	689389	+	Gene620	288	CBK85205	295096115	cytoplasmic protein	1.95e-60	98	189.889	96	95	295096115	D6DT73	D6DT73_ENTCL	unreviewed	Putative uncharacterized protein	ENC_14240	Enterobacter cloacae	96		IPR022597;
contig00001	689494	690355	+	Gene621	858	ZP_08496332	334122292	fructosamine kinase	0	99	590.882	286	285	334122292	F5RSH5	F5RSH5_9ENTR	unreviewed	Phosphatidylserine decarboxylase (EC 4.1.1.65)	yniA HMPREF9086_0590	Enterobacter hormaechei ATCC 49162	286	phosphatidylserine decarboxylase activity; transferase activity, transferring phosphorus-containing groups	IPR016477; IPR011009;
contig00001	690389	690926	-	Gene622	534	CBK85207	295096117	transmembrane protein	1.77e-122	100	353.984	178	178	295096117	D6DT75	D6DT75_ENTCL	unreviewed	Putative uncharacterized protein	ENC_14260	Enterobacter cloacae	178
contig00001	691067	691739	+	Gene623	669	ZP_08496334	334122294	2-deoxyglucose-6-phosphatase	1.37e-154	99	439.113	223	222	334122294	F5RSH7	F5RSH7_9ENTR	unreviewed	Phosphatase YniC (EC 3.1.3.-)	yniC HMPREF9086_0592	Enterobacter hormaechei ATCC 49162	223	hydrolase activity	IPR005834; IPR023214; IPR006402; IPR005833; IPR023198;
contig00001	691868	692630	+	Gene624	759	ZP_08496335	334122295	2-deoxy-d-gluconate 3-dehydrogenase	1e-163	96	466.463	253	244	334122295	F5RSH8	F5RSH8_9ENTR	unreviewed	3-oxoacyl-[acyl-carrier-protein] reductase (EC 1.1.1.100)	fabG HMPREF9086_0593	Enterobacter hormaechei ATCC 49162	296	2-deoxy-D-gluconate 3-dehydrogenase activity; 3-oxoacyl-[acyl-carrier-protein] reductase (NADPH) activity; NAD binding	IPR011286; IPR002198; IPR002347; IPR016040; IPR020904;
contig00001	692725	693316	+	Gene625	588	CBK85209	295096119	inner membrane protein	2.21e-144	100	410.994	196	196	295096119	D6DT77	D6DT77_ENTCL	unreviewed	Predicted membrane-bound metal-dependent hydrolases	ENC_14290	Enterobacter cloacae	196	hydrolase activity	IPR007404; IPR016956;
contig00001	693443	694835	+	Gene626	1389	CBK85210	295096120	sodium:dicarboxylate symporter	0	99	721.079	463	461	295096120	D6DT78	D6DT78_ENTCL	unreviewed	Predicted Na+/dicarboxylate symporter	ENC_14300	Enterobacter cloacae	463	integral to membrane; sodium:dicarboxylate symporter activity	IPR001991;
contig00001	694883	695123	-	Gene627	237	CBK85211	295096121	cell division modulator	1.68e-50	98	163.31	79	78	295096121	D6DT79	D6DT79_ENTCL	unreviewed	Cell division activator CedA	ENC_14310	Enterobacter cloacae	79	DNA binding; cell division	IPR019666;
contig00001	695324	697574	+	Gene628	2247	CBK85212	295096122	catalase hpii	0	99	1476.07	728	723	295096122	D6DT80	D6DT80_ENTCL	unreviewed	Catalase (EC 1.11.1.6)	ENC_14320	Enterobacter cloacae	728	catalase activity; heme binding; hydrogen peroxide catabolic process	IPR018028; IPR020835; IPR024708; IPR024712; IPR011614; IPR002226; IPR010582;
contig00001	697663	698404	-	Gene629	738	CBK85213	295096123	protein	5.73e-164	95	464.922	249	238	295096123	D6DT81	D6DT81_ENTCL	unreviewed	UPF0249 protein ENC_14330	ENC_14330	Enterobacter cloacae	249	carbohydrate metabolic process; hydrolase activity, acting on carbon-nitrogen (but not peptide) bonds	IPR002509; IPR006879; IPR022948;
contig00001	698415	699771	-	Gene630	1353	ZP_08496341	334122301	6-phospho-beta-glucosidase	0	99	894.419	451	448	334122301	F5RSI4	F5RSI4_9ENTR	unreviewed	6-phospho-beta-glucosidase (EC 3.2.1.86)	chbF HMPREF9086_0599	Enterobacter hormaechei ATCC 49162	451	6-phospho-beta-glucosidase activity; carbohydrate metabolic process; nucleotide binding; oxidoreductase activity, acting on the CH-OH group of donors, NAD or NADP as acceptor	IPR019802; IPR001088; IPR022616; IPR015955; IPR016040;
contig00001	699880	700699	-	Gene631	816	CBK85215	295096125	dna-binding transcriptional regulator	0	100	550.436	272	272	295096125	D6DTU9	D6DTU9_ENTCL	unreviewed	Transcriptional regulator, AraC family	ENC_14350	Enterobacter cloacae	272	intracellular; sequence-specific DNA binding; sequence-specific DNA binding transcription factor activity; transcription, DNA-dependent	IPR013096; IPR011051; IPR009057; IPR012287; IPR018062; IPR018060; IPR014710; IPR020449;				HTH araC/xylS-type DNA-binding domain (1)
contig00001	700728	701076	-	Gene632	345	CBK85216	295096126	pts system -diacetylchitobiose-specific transporter subunit iia	3.73e-70	100	216.083	115	115	295096126	D6DTV0	D6DTV0_ENTCL	unreviewed	PTS system N,N'-diacetylchitobiose-specific IIA component, Lac family (TC 4.A.3.2.1) (EC 2.7.1.69)	ENC_14360	Enterobacter cloacae	115	membrane; phosphoenolpyruvate-dependent sugar phosphotransferase system; protein-N(PI)-phosphohistidine-sugar phosphotransferase activity; sugar:hydrogen symporter activity	IPR003188;
contig00001	701122	702481	-	Gene633	1356	ZP_08496344	334122304	pts cellobiose-specific iic component	0	100	800.045	452	452	334122304	F5RSI7	F5RSI7_9ENTR	unreviewed	PTS family cellobiose-specific porter component IIC (EC 2.7.1.69)	HMPREF9086_0602	Enterobacter hormaechei ATCC 49162	452	integral to membrane; phosphoenolpyruvate-dependent sugar phosphotransferase system; plasma membrane; protein-N(PI)-phosphohistidine-sugar phosphotransferase activity; sugar:hydrogen symporter activity	IPR003352; IPR004796; IPR004501;
contig00001	702561	702879	-	Gene634	315	YP_004828250	345298892	pts system -diacetylchitobiose-specific transporter subunit iib	2.76e-57	100	182.57	93	93	345298892	G2SAC1	G2SAC1_ENTAL	unreviewed	PTS system, lactose/cellobiose family IIB subunit	Entas_1724	Enterobacter asburiae (strain LF7a)	105	phosphoenolpyruvate-dependent sugar phosphotransferase system; protein-N(PI)-phosphohistidine-sugar phosphotransferase activity; sugar binding	IPR014350; IPR003501; IPR013012;
contig00001	703159	703504	-	Gene635	342	YP_003612932	296102786	dna-binding transcriptional activator	2.99e-76	100	231.491	114	114	296102786	D5CC19	D5CC19_ENTCC	unreviewed	DNA-binding transcriptional activator OsmE	ECL_02440	Enterobacter cloacae subsp. cloacae (strain ATCC 13047 / DSM 30054 / NBRC 13535 / NCDC 279-56)	114	DNA binding; outer membrane	IPR007450;
contig00001	703735	704563	+	Gene636	825	ZP_08496347	334122307	nad synthetase	0	99	540.806	275	274	334122307	F5RSJ0	F5RSJ0_9ENTR	unreviewed	NH(3)-dependent NAD(+) synthetase (EC 6.3.1.5)	nadE HMPREF9086_0605	Enterobacter hormaechei ATCC 49162	275	ATP binding; NAD biosynthetic process; NAD+ synthase (glutamine-hydrolyzing) activity; NAD+ synthase activity	IPR022310; IPR003694; IPR022926; IPR014729;		Cofactor biosynthesis; NAD(+) biosynthesis; NAD(+) from deamido-NAD(+) (ammonia route): step 1/1.
contig00001	704710	705589	+	Gene637	876	ZP_08496348	334122308	nucleotide excision repair endonuclease	0	98	560.066	292	289	334122308	F5RSJ1	F5RSJ1_9ENTR	unreviewed	Excinuclease cho (EC 3.1.25.-)	cho HMPREF9086_0606	Enterobacter hormaechei ATCC 49162	301	DNA repair; intracellular; nuclease activity	IPR000305;
contig00001	705566	706124	-	Gene638	555	CBK85220	295096130	protein ves	1.36e-125	97	362.459	184	180	295096130	D6DTV4	D6DTV4_ENTCL	unreviewed	Uncharacterized protein conserved in bacteria	ENC_14400	Enterobacter cloacae	185		IPR011051; IPR010282;
contig00001	706290	706785	-	Gene639	492	CBK85221	295096131	periplasmic protein	3.04e-74	98	230.335	164	161	295096131	D6DTV5	D6DTV5_ENTCL	unreviewed	P pilus assembly/Cpx signaling pathway, periplasmic inhibitor/zinc-resistance associated protein	ENC_14410	Enterobacter cloacae	164	periplasmic space	IPR012899;
contig00001	707122	708088	-	Gene640	963	ZP_03086210	195940828	succinylglutamate desuccinylase	0	93	598.201	321	301	195940828	*	*	*	succinylglutamate desuccinylase	*	Escherichia coli O157:H7 str. EC4024	*	*	*	*	*	*	*
contig00001	708097	709423	-	Gene641	1323	ZP_08496352	334122312	succinylarginine dihydrolase	0	99	831.247	441	437	334122312	F5RSJ5	F5RSJ5_9ENTR	unreviewed	N-succinylarginine dihydrolase (EC 3.5.3.23)	astB HMPREF9086_0610	Enterobacter hormaechei ATCC 49162	441	N-succinylarginine dihydrolase activity; arginine catabolic process to glutamate	IPR007079;		Amino-acid degradation; L-arginine degradation via AST pathway; L-glutamate and succinate from L-arginine: step 2/5.
contig00001	709409	710897	-	Gene642	1485	ZP_08496353	334122313	succinylglutamic semialdehyde dehydrogenase	0	96	952.97	495	476	334122313	F5RSJ6	F5RSJ6_9ENTR	unreviewed	N-succinylglutamate 5-semialdehyde dehydrogenase (EC 1.2.1.71) (Succinylglutamic semialdehyde dehydrogenase)	astD HMPREF9086_0611	Enterobacter hormaechei ATCC 49162	495	arginine catabolic process to glutamate; succinylglutamate-semialdehyde dehydrogenase activity	IPR016161; IPR016163; IPR016160; IPR016162; IPR015590; IPR017649;		Amino-acid degradation; L-arginine degradation via AST pathway; L-glutamate and succinate from L-arginine: step 4/5.
contig00001	710893	711925	-	Gene643	1029	CBK85223	295096133	arginine n-succinyltransferase	0	99	667.152	343	341	295096133	D6DTV7	D6DTV7_ENTCL	unreviewed	Arginine N-succinyltransferase (AST) (EC 2.3.1.109) (AOST)	astA ENC_14450	Enterobacter cloacae	344	arginine N-succinyltransferase activity; arginine catabolic process to glutamate	IPR016181; IPR007041; IPR017650;		Amino-acid degradation; L-arginine degradation via AST pathway; L-glutamate and succinate from L-arginine: step 1/5.
contig00001	711924	713145	-	Gene644	1218	ZP_08496355	334122315	bifunctional succinylornithine transaminase acetylornithine transaminase	0	98	792.341	406	399	334122315	F5RSJ8	F5RSJ8_9ENTR	unreviewed	Acetylornithine transaminase (EC 2.6.1.1)	argD HMPREF9086_0613	Enterobacter hormaechei ATCC 49162	406	L-aspartate:2-oxoglutarate aminotransferase activity; L-phenylalanine:2-oxoglutarate aminotransferase activity; arginine metabolic process; pyridoxal phosphate binding	IPR017652; IPR004636; IPR005814; IPR015424; IPR015421; IPR015422;
contig00001	713578	714385	+	Gene645	804	ZP_08496357	334122317	exodeoxyribonuclease iii	0	98	545.043	268	265	334122317	F5RSK0	F5RSK0_9ENTR	unreviewed	Exodeoxyribonuclease III (EC 3.1.11.2)	xth HMPREF9086_0615	Enterobacter hormaechei ATCC 49162	268	DNA binding; DNA repair; endonuclease activity; exodeoxyribonuclease III activity; intracellular	IPR000097; IPR020847; IPR020848; IPR005135; IPR004808;
contig00001	714391	715075	+	Gene646	681	ZP_08496358	334122318	dihydrolipoamide dehydrogenase	2.23e-104	95	311.997	227	217	334122318	F5RSK1	F5RSK1_9ENTR	unreviewed	SNARE associated family protein	HMPREF9086_0616	Enterobacter hormaechei ATCC 49162	227		IPR015414;
contig00001	715081	716251	+	Gene647	1167	ZP_08496359	334122319	bacterial extracellular solute-binding family protein	0	96	687.952	389	374	334122319	F5RSK2	F5RSK2_9ENTR	unreviewed	ABC superfamily ATP binding cassette transporter, binding protein	HMPREF9086_0617	Enterobacter hormaechei ATCC 49162	389		IPR006059;
contig00001	716271	717753	+	Gene648	1479	ZP_08496360	334122320	membrane protein	0	94	624.78	493	465	334122320	F5RSK3	F5RSK3_9ENTR	unreviewed	ABC superfamily ATP binding cassette transporter, membrane protein	ynjC HMPREF9086_0618	Enterobacter hormaechei ATCC 49162	509	integral to membrane; plasma membrane; transporter activity	IPR000515;			Membrane; Multi-pass membrane protein.
contig00001	717752	718373	+	Gene649	618	CBK85228	295096138	abc transporter family protein	1.43e-121	97	353.984	206	201	295096138	D6DTW2	D6DTW2_ENTCL	unreviewed	ABC-type uncharacterized transport system, ATPase component	ENC_14520	Enterobacter cloacae	206	ATP binding; ATPase activity	IPR003439; IPR017871; IPR003593;
contig00001	718446	719754	+	Gene650	1305	ZP_08496362	334122322	thiosulfate sulfur transferase	0	97	855.899	434	423	334122322	F5RSK5	F5RSK5_9ENTR	unreviewed	Thiosulfate sulfurtransferase (EC 2.8.1.1)	HMPREF9086_0620	Enterobacter hormaechei ATCC 49162	435	thiosulfate sulfurtransferase activity	IPR001763; IPR001307;				Rhodanese domains (3)
contig00001	719750	720368	-	Gene651	615	ZP_08496363	334122323	cdp-alcohol phosphatidyltransferase family protein	1.84e-126	99	366.311	205	203	334122323	F5RSK6	F5RSK6_9ENTR	unreviewed	Inner membrane protein YnjF	ynjF HMPREF9086_0621	Enterobacter hormaechei ATCC 49162	205	membrane; phospholipid biosynthetic process; phosphotransferase activity, for other substituted phosphate groups	IPR000462;
contig00001	720357	720930	-	Gene652	570	ZP_08496364	334122324	carboxymuconolactone decarboxylase family protein	1.19e-114	97	335.109	190	186	334122324	F5RSK7	F5RSK7_9ENTR	unreviewed	Carboxymuconolactone decarboxylase (EC 4.1.1.44)	pcaC HMPREF9086_0622	Enterobacter hormaechei ATCC 49162	190	4-carboxymuconolactone decarboxylase activity; peroxiredoxin activity	IPR003779;
contig00001	721005	721422	+	Gene653	414	ZP_08496365	334122325	pyrimidine nucleoside triphosphate pyrophosphohydrolase	5.88e-81	99	245.358	138	137	334122325	F5RSK8	F5RSK8_9ENTR	unreviewed	Ehrlichia chaffeensis immunodominant surface protein (EC 3.6.1.-)	nudG HMPREF9086_0623	Enterobacter hormaechei ATCC 49162	138	hydrolase activity	IPR020476; IPR020084; IPR000086; IPR015797;				Nudix hydrolase domain (1)
contig00001	721381	721654	-	Gene654	270	ZP_08496366	334122326	periplasmic protein	1.57e-56	96	179.489	90	87	334122326	F5RSK9	F5RSK9_9ENTR	unreviewed	Putative uncharacterized protein	HMPREF9086_0624	Enterobacter hormaechei ATCC 49162	90		IPR009971;
contig00001	721879	723223	+	Gene655	1341	ZP_08496367	334122327	nadp-specific glutamate dehydrogenase	0	100	893.649	447	447	334122327	F5RSL0	F5RSL0_9ENTR	unreviewed	Glutamate dehydrogenase	gdhA HMPREF9086_0625	Enterobacter hormaechei ATCC 49162	447	cellular amino acid metabolic process; nucleotide binding; oxidoreductase activity, acting on the CH-NH2 group of donors, NAD or NADP as acceptor	IPR006095; IPR006096; IPR006097; IPR014362; IPR016040;
contig00001	723341	725264	-	Gene656	1920	ZP_08496376	334122336	dna topoisomerase iii	0	99	1210.28	618	614	334122336	F5RSL9	F5RSL9_9ENTR	unreviewed	DNA topoisomerase (EC 5.99.1.2)	topB HMPREF9086_0634	Enterobacter hormaechei ATCC 49162	635	ATP binding; DNA topoisomerase type I activity; DNA topological change; chromosome	IPR000380; IPR003601; IPR023406; IPR013497; IPR013824; IPR013825; IPR023405; IPR003602; IPR005738; IPR006171;				Toprim domain (1)
contig00001	725268	726312	-	Gene657	1041	ZP_08496377	334122337	selenophosphate synthetase	0	99	687.952	347	345	334122337	F5RSM0	F5RSM0_9ENTR	unreviewed	Selenide, water dikinase (EC 2.7.9.3) (Selenium donor protein) (Selenophosphate synthase)	selD HMPREF9086_0635	Enterobacter hormaechei ATCC 49162	347	ATP binding; magnesium ion binding; selenide, water dikinase activity	IPR000728; IPR010918; IPR016188; IPR004536; IPR023061;
contig00001	726428	726980	-	Gene658	549	CBK85242	295096152	nitroreductase family protein	2.64e-117	99	341.273	183	182	295096152	D6DTX6	D6DTX6_ENTCL	unreviewed	Nitroreductase	ENC_14680	Enterobacter cloacae	183	oxidoreductase activity	IPR000415;
contig00001	727147	729004	+	Gene659	1854	ZP_08496379	334122339	protease 4	0	99	1121.69	618	614	334122339	F5RSM2	F5RSM2_9ENTR	unreviewed	Signal peptide peptidase SppA (EC 3.4.21.-)	sppA HMPREF9086_0637	Enterobacter hormaechei ATCC 49162	618	integral to membrane; peptidase activity; proteolysis; signal peptide processing	IPR023562; IPR004634; IPR004635; IPR002142;
contig00001	728985	730083	+	Gene660	1095	ZP_08496380	334122340	l-asparaginase 1	0	99	728.398	365	364	334122340	F5RSM3	F5RSM3_9ENTR	unreviewed	L-asparaginase I (EC 3.5.1.1)	ansA HMPREF9086_0638	Enterobacter hormaechei ATCC 49162	368	asparaginase activity; cellular amino acid metabolic process	IPR006033; IPR006034; IPR020827;
contig00001	730092	730734	+	Gene661	639	CBK85245	295096155	pyrazinamidase nicotinamidase	6.08e-153	99	434.106	213	211	295096155	D6DTX9	D6DTX9_ENTCL	unreviewed	Amidases related to nicotinamidase (EC 3.5.1.-)	ENC_14720	Enterobacter cloacae	213	hydrolase activity	IPR000868;
contig00002	221	788	-	Gene662	564	ZP_08497370	334123345	#NAME?	1.75e-132	98	380.178	188	186	334123345	F5RVH4	F5RVH4_9ENTR	unreviewed	D,D-heptose 1,7-bisphosphate phosphatase (EC 3.1.3.-)	HMPREF9086_1631	Enterobacter hormaechei ATCC 49162	188	carbohydrate metabolic process; cytoplasm; phosphatase activity	IPR005834; IPR023214; IPR006549; IPR004446; IPR006543;			Cytoplasm.
contig00002	976	2008	+	Gene663	1029	ZP_08497371	334123346	d-methionine abc atp-binding protein	0	99	664.455	343	341	334123346	F5RVH5	F5RVH5_9ENTR	unreviewed	Methionine ABC superfamily ATP binding cassette transporter, ABC protein (EC 3.6.3.-)	metN2 HMPREF9086_1632	Enterobacter hormaechei ATCC 49162	343	ATP binding; D-methionine transmembrane transporter activity; Gram-negative-bacterium-type cell wall; amino acid-transporting ATPase activity; plasma membrane	IPR003439; IPR017871; IPR012692; IPR017908; IPR003593; IPR018449;				ABC transporter domain (1)
contig00002	2000	2654	+	Gene664	651	YP_003611514	296101368	dl-methionine transporter permease subunit	2.86e-112	100	331.257	217	217	296101368	D5CI02	D5CI02_ENTCC	unreviewed	DL-methionine transporter permease subunit	ECL_01002	Enterobacter cloacae subsp. cloacae (strain ATCC 13047 / DSM 30054 / NBRC 13535 / NCDC 279-56)	217	integral to membrane; plasma membrane; transporter activity	IPR000515;			Membrane; Multi-pass membrane protein.
contig00002	2694	3510	+	Gene665	813	ZP_08497373	334123348	dl-methionine transporter substrate-binding subunit	1.38e-162	100	463.381	271	271	334123348	F5RVH7	F5RVH7_9ENTR	unreviewed	Methionine ABC superfamily ATP binding cassette transporter, binding protein	metQ2 HMPREF9086_1634	Enterobacter hormaechei ATCC 49162	271		IPR004872; IPR004478;
contig00002	3616	4021	+	Gene666	402	ZP_08497374	334123349	outer membrane lipoprotein	3.35e-73	100	225.328	134	134	334123349	F5RVH8	F5RVH8_9ENTR	unreviewed	Exopolysaccharide synthesis regulator RcsF	rcsF HMPREF9086_1635	Enterobacter hormaechei ATCC 49162	134
contig00002	4017	4725	+	Gene667	705	CBK87772	295098682	upf0066 protein yaeb	6.38e-164	98	463.766	235	231	295098682	D6DTP2	D6DTP2_ENTCL	unreviewed	Putative uncharacterized protein	ENC_47170	Enterobacter cloacae	235		IPR001378; IPR023368; IPR023370;
contig00002	4837	6556	+	Gene668	1716	CBK87771	295098681	prolyl-trna synthetase	0	99	1119.38	571	569	295098681	D6DTP1	D6DTP1_ENTCL	unreviewed	Proline--tRNA ligase (EC 6.1.1.15) (Prolyl-tRNA synthetase)	proS ENC_47160	Enterobacter cloacae	572	ATP binding; cytoplasm; proline-tRNA ligase activity; prolyl-tRNA aminoacylation	IPR002314; IPR006195; IPR004154; IPR002316; IPR004500; IPR023717; IPR007214;			Cytoplasm.
contig00002	6602	7301	-	Gene669	696	ZP_08497377	334123352	lipoprotein	5.08e-164	99	463.766	232	231	334123352	F5RVI1	F5RVI1_9ENTR	unreviewed	Lipoprotein NlpE	cutF HMPREF9086_1638	Enterobacter hormaechei ATCC 49162	232		IPR007298;
contig00002	7340	7757	-	Gene670	414	ZP_08497378	334123353	peptidyl-trna hydrolase domain protein	4.44e-83	97	250.751	138	135	334123353	F5RVI2	F5RVI2_9ENTR	unreviewed	Peptidyl-tRNA hydrolase domain protein	HMPREF9086_1639	Enterobacter hormaechei ATCC 49162	138	hydrolase activity; translation release factor activity	IPR000352;
contig00002	7753	8299	-	Gene671	543	CBK87769	295098679	protein	1.75e-126	99	364.385	181	180	295098679	D6DTN9	D6DTN9_ENTCL	unreviewed	Uncharacterized protein conserved in bacteria	ENC_47130	Enterobacter cloacae	181		IPR009822;
contig00002	8495	8696	+	Gene672	198	ZP_08497380	334123355	cytoplasmic protein	1.41e-37	100	129.413	66	66	334123355	F5RVI4	F5RVI4_9ENTR	unreviewed	UPF0253 protein HMPREF9086_1641	HMPREF9086_1641	Enterobacter hormaechei ATCC 49162	66		IPR009624;
contig00002	8682	8943	+	Gene673	258	ZP_08497381	334123356	modulator of rho-dependent transcription termination	1.27e-53	100	171.785	86	86	334123356	F5RVI5	F5RVI5_9ENTR	unreviewed	Rho-binding antiterminator	rof HMPREF9086_1642	Enterobacter hormaechei ATCC 49162	86		IPR009778; IPR023534;
contig00002	8969	10256	-	Gene674	1284	CBK87767	295098677	trna -lysidine synthetase	0	95	752.666	428	410	295098677	D6DTN7	D6DTN7_ENTCL	unreviewed	tRNA(Ile)-lysidine synthase (EC 6.3.4.19) (tRNA(Ile)-2-lysyl-cytidine synthase) (tRNA(Ile)-lysidine synthetase)	tilS ENC_47110	Enterobacter cloacae	428	ATP binding; cytoplasm; ligase activity, forming carbon-nitrogen bonds; tRNA modification	IPR012094; IPR012796; IPR012795; IPR015262; IPR020825; IPR014729; IPR011063;			Cytoplasm.
contig00002	10314	10704	-	Gene675	387	CBK87766	295098676	glyoxalase bleomycin resistance dioxygenase superfamily protein	3.81e-77	100	234.958	129	129	295098676	D6DTN6	D6DTN6_ENTCL	unreviewed	Lactoylglutathione lyase and related lyases	ENC_47100	Enterobacter cloacae	129	lyase activity	IPR004360;
contig00002	10770	12903	-	Gene676	2130	CBK87765	295098675	lysine constitutive	0	99	1440.63	710	706	295098675	D6DTN5	D6DTN5_ENTCL	unreviewed	L-lysine decarboxylase (EC 4.1.1.18)	ENC_47090	Enterobacter cloacae	710	cellular amino acid metabolic process; cytoplasm; lysine decarboxylase activity; pyridoxal phosphate binding	IPR005308; IPR011193; IPR000310; IPR008286; IPR015424; IPR015421; IPR015422;
contig00002	13003	13963	-	Gene677	957	ZP_08497385	334123360	acetyl- carboxyl alpha subunit	0	100	552.362	319	319	334123360	F5RVI9	F5RVI9_9ENTR	unreviewed	Acetyl-coenzyme A carboxylase carboxyl transferase subunit alpha (ACCase subunit alpha) (Acetyl-CoA carboxylase carboxyltransferase subunit alpha) (EC 6.4.1.2)	accA HMPREF9086_1646	Enterobacter hormaechei ATCC 49162	319	ATP binding; acetyl-CoA carboxylase activity; acetyl-CoA carboxylase complex; fatty acid biosynthetic process; transferase activity	IPR001095; IPR011763;		Lipid metabolism; malonyl-CoA biosynthesis; malonyl-CoA from acetyl-CoA: step 1/1.	Cytoplasm.
contig00002	13975	17458	-	Gene678	3480	CBK87763	295098673	dna polymerase iii subunit alpha	0	99	2279.21	1160	1158	295098673	D6DTN3	D6DTN3_ENTCL	unreviewed	DNA polymerase III, alpha subunit (EC 2.7.7.7)	ENC_47070	Enterobacter cloacae	1160	3'-5' exonuclease activity; DNA binding; DNA replication; DNA-directed DNA polymerase activity; cytoplasm	IPR011708; IPR004365; IPR004013; IPR003141; IPR016195; IPR004805;
contig00002	17496	18093	-	Gene679	594	ZP_08497387	334123362	ribonuclease hii	1.45e-136	100	391.349	198	198	334123362	F5RVJ1	F5RVJ1_9ENTR	unreviewed	Ribonuclease HII (RNase HII) (EC 3.1.26.4)	rnhB HMPREF9086_1648	Enterobacter hormaechei ATCC 49162	198	RNA binding; RNA catabolic process; cytoplasm; manganese ion binding; ribonuclease H activity	IPR022898; IPR001352; IPR024567; IPR012337;			Cytoplasm.
contig00002	18089	19238	-	Gene680	1146	CBK87761	295098671	lipid-a-disaccharide synthase	0	100	734.947	382	382	295098671	D6DTN1	D6DTN1_ENTCL	unreviewed	Lipid-A-disaccharide synthase (EC 2.4.1.182)	lpxB ENC_47050	Enterobacter cloacae	382	lipid A biosynthetic process; lipid-A-disaccharide synthase activity	IPR003835;		Glycolipid biosynthesis; lipid IV(A) biosynthesis; lipid IV(A) from (3R)-3-hydroxytetradecanoyl-[acyl-carrier-protein] and UDP-N-acetyl-alpha-D-glucosamine: step 5/6.
contig00002	19237	20026	-	Gene681	786	ZP_08497389	334123364	acyl-	0	98	520.005	262	258	334123364	F5RVJ3	F5RVJ3_9ENTR	unreviewed	Acyl-[acyl-carrier-protein]--UDP-N-acetylglucosamine O-acyltransferase (UDP-N-acetylglucosamine acyltransferase) (EC 2.3.1.129)	lpxA HMPREF9086_1650	Enterobacter hormaechei ATCC 49162	262	acyl-[acyl-carrier-protein]-UDP-N-acetylglucosamine O-acyltransferase activity; cytoplasm; lipid A biosynthetic process	IPR001451; IPR018357; IPR010137; IPR011004;		Glycolipid biosynthesis; lipid IV(A) biosynthesis; lipid IV(A) from (3R)-3-hydroxytetradecanoyl-[acyl-carrier-protein] and UDP-N-acetyl-alpha-D-glucosamine: step 1/6.	Cytoplasm.
contig00002	20029	20485	-	Gene682	453	ZP_08497390	334123365	beta-hydroxyacyl-(acyl-carrier-protein) dehydratase	4.51e-92	100	275.404	151	151	334123365	F5RVJ4	F5RVJ4_9ENTR	unreviewed	(3R)-hydroxymyristoyl-[acyl-carrier-protein] dehydratase ((3R)-hydroxymyristoyl ACP dehydrase) (EC 4.2.1.-)	fabZ HMPREF9086_1651	Enterobacter hormaechei ATCC 49162	172	cytoplasm; fatty acid biosynthetic process; hydro-lyase activity; lipid A biosynthetic process	IPR013114; IPR010084;			Cytoplasm.
contig00002	20589	21615	-	Gene683	1023	ZP_08497391	334123366	udp-3-o-	0	99	647.892	341	340	334123366	F5RVJ5	F5RVJ5_9ENTR	unreviewed	UDP-3-O-(3-hydroxymyristoyl)glucosamine N-acyltransferase (UDP-3-O-(3-OHC14)-GlcN N-acyltransferase) (EC 2.3.1.191)	lpxD HMPREF9086_1652	Enterobacter hormaechei ATCC 49162	341	lipid A biosynthetic process; transferase activity, transferring acyl groups other than amino-acyl groups	IPR001451; IPR018357; IPR011004; IPR007691; IPR020573;		Glycolipid biosynthesis; lipid IV(A) biosynthesis; lipid IV(A) from (3R)-3-hydroxytetradecanoyl-[acyl-carrier-protein] and UDP-N-acetyl-alpha-D-glucosamine: step 3/6.
contig00002	21618	22113	-	Gene684	492	ZP_08497392	334123367	periplasmic chaperone	7.61e-95	100	282.722	164	164	334123367	F5RVJ6	F5RVJ6_9ENTR	unreviewed	Chaperone protein Skp	skp HMPREF9086_1653	Enterobacter hormaechei ATCC 49162	164	unfolded protein binding	IPR005632; IPR024930;
contig00002	22236	24654	-	Gene685	2415	ZP_08497393	334123368	outer membrane protein assembly protein	0	100	1630.15	805	805	334123368	F5RVJ7	F5RVJ7_9ENTR	unreviewed	Outer membrane protein assembly factor yaeT	yaeT HMPREF9086_1654	Enterobacter hormaechei ATCC 49162	805	cell outer membrane; integral to membrane; plasma membrane	IPR000184; IPR023707; IPR016474; IPR010827;			Cell outer membrane.
contig00002	24685	26038	-	Gene686	1350	ZP_08497394	334123369	rip metalloprotease	0	99	841.262	450	447	334123369	F5RVJ8	F5RVJ8_9ENTR	unreviewed	Peptidase EcfE (EC 3.4.24.-)	ecfE HMPREF9086_1655	Enterobacter hormaechei ATCC 49162	450	integral to membrane; metalloendopeptidase activity; plasma membrane; proteolysis	IPR001478; IPR004387; IPR008915;				PDZ (DHR) domain (1); PDZ (DHR) domains (2)
contig00002	26049	26907	-	Gene687	855	ZP_08497395	334123370	phosphatidate cytidylyltransferase	0	100	541.576	285	285	334123370	F5RVJ9	F5RVJ9_9ENTR	unreviewed	Phosphatidate cytidylyltransferase (EC 2.7.7.41)	cdsA HMPREF9086_1656	Enterobacter hormaechei ATCC 49162	285	integral to membrane; phosphatidate cytidylyltransferase activity	IPR000374;		Phospholipid metabolism; CDP-diacylglycerol biosynthesis; CDP-diacylglycerol from sn-glycerol 3-phosphate: step 3/3.
contig00002	26919	27609	-	Gene688	687	CBK87756	295098666	di- -cis-decaprenylcistransferase	7.02e-165	100	465.692	229	229	295098666	D6DTM6	D6DTM6_ENTCL	unreviewed	Undecaprenyl pyrophosphate synthetase (EC 2.5.1.31)	ENC_46970	Enterobacter cloacae	229	di-trans,poly-cis-decaprenylcistransferase activity	IPR001441; IPR018520;
contig00002	27863	29063	-	Gene689	1197	CBK87755	295098665	1-deoxy-d-xylulose 5-phosphate reductoisomerase	0	98	769.229	399	394	295098665	D6DTM5	D6DTM5_ENTCL	unreviewed	1-deoxy-D-xylulose 5-phosphate reductoisomerase (DXP reductoisomerase) (EC 1.1.1.267) (1-deoxyxylulose-5-phosphate reductoisomerase) (2-C-methyl-D-erythritol 4-phosphate synthase)	dxr ENC_46960	Enterobacter cloacae	399	1-deoxy-D-xylulose-5-phosphate reductoisomerase activity; NADPH binding; isomerase activity; metal ion binding; terpenoid biosynthetic process	IPR003821; IPR013644; IPR013512; IPR016040;		Isoprenoid biosynthesis; isopentenyl diphosphate biosynthesis via DXP pathway; isopentenyl diphosphate from 1-deoxy-D-xylulose 5-phosphate: step 1/6.
contig00002	29155	29713	-	Gene690	555	ZP_08497398	334123373	ribosome recycling factor	2.25e-107	100	316.235	164	164	334123373	F5RVK2	F5RVK2_9ENTR	unreviewed	Ribosome-recycling factor (RRF) (Ribosome-releasing factor)	frr HMPREF9086_1659	Enterobacter hormaechei ATCC 49162	185	cytoplasm; translational termination	IPR002661; IPR023584;			Cytoplasm.
contig00002	29880	30606	-	Gene691	723	ZP_05966689	261338831	uridylate kinase	1.44e-151	100	432.95	241	241	261338831	D2Z9A8	D2Z9A8_9ENTR	unreviewed	Putative uncharacterized protein	ENTCAN_05026	Enterobacter cancerogenus ATCC 35316	241	ATP binding; UMP kinase activity; cellular amino acid biosynthetic process; cytoplasm; pyrimidine nucleotide biosynthetic process	IPR001048; IPR011817; IPR015963;		Pyrimidine metabolism; CTP biosynthesis via de novo pathway; UDP from UMP (UMPK route): step 1/1.	Cytoplasm.
contig00002	30755	31607	-	Gene692	849	ZP_08497400	334123375	translation elongation factor ts	2.53e-176	100	499.204	283	283	334123375	F5RVK4	F5RVK4_9ENTR	unreviewed	Elongation factor Ts (EF-Ts)	tsf HMPREF9086_1661	Enterobacter hormaechei ATCC 49162	283	cytoplasm; translation elongation factor activity	IPR001816; IPR014039; IPR018101; IPR009060; IPR000449;			Cytoplasm.
contig00002	31724	32450	-	Gene693	723	ZP_08497401	334123376	ribosomal protein s2	5.89e-170	100	479.559	241	241	334123376	F5RVK5	F5RVK5_9ENTR	unreviewed	30S ribosomal protein S2	rpsB HMPREF9086_1662	Enterobacter hormaechei ATCC 49162	241	small ribosomal subunit; structural constituent of ribosome; translation	IPR001865; IPR005706; IPR018130; IPR023591;
contig00002	32771	33566	+	Gene694	792	ZP_08497402	334123377	methionine aminopeptidase	0	100	533.487	264	264	334123377	F5RVK6	F5RVK6_9ENTR	unreviewed	Methionine aminopeptidase (EC 3.4.11.18)	map HMPREF9086_1663	Enterobacter hormaechei ATCC 49162	264	aminopeptidase activity; cellular process; metal ion binding; metalloexopeptidase activity; proteolysis	IPR001714; IPR000994; IPR002467;
contig00002	33628	36304	+	Gene695	2673	ZP_08497403	334123378	protein-p-ii uridylyltransferase	0	99	1729.53	891	889	334123378	F5RVK7	F5RVK7_9ENTR	unreviewed	Protein-P-II uridylyltransferase (EC 2.7.7.59)	glnD HMPREF9086_1664	Enterobacter hormaechei ATCC 49162	907	[protein-PII] uridylyltransferase activity; amino acid binding; metal ion binding; nitrogen compound metabolic process; phosphoric diester hydrolase activity	IPR002912; IPR010043; IPR023279; IPR003607; IPR006674; IPR002934; IPR013546;
contig00002	36336	37161	+	Gene696	822	CBK87749	295098659	#NAME?	1.43e-180	100	509.22	274	274	295098659	D6DTL9	D6DTL9_ENTCL	unreviewed	2,3,4,5-tetrahydropyridine-2,6-dicarboxylate N-succinyltransferase (EC 2.3.1.117) (Tetrahydrodipicolinate N-succinyltransferase)	dapD ENC_46870	Enterobacter cloacae	274	2,3,4,5-tetrahydropyridine-2,6-dicarboxylate N-succinyltransferase activity; cytoplasm; diaminopimelate biosynthetic process	IPR005664; IPR001451; IPR018357; IPR023180; IPR011004;		Amino-acid biosynthesis; L-lysine biosynthesis via DAP pathway; LL-2,6-diaminopimelate from (S)-tetrahydrodipicolinate (succinylase route): step 1/3.	Cytoplasm.
contig00002	37272	37662	+	Gene697	387	CBK87748	295098658	upf0325 protein yaeh	2.13e-86	100	258.455	129	129	295098658	D6DTL8	D6DTL8_ENTCL	unreviewed	UPF0325 protein ENC_46860	ENC_46860	Enterobacter cloacae	129		IPR020911;
contig00002	37751	38909	-	Gene698	1155	ZP_08497406	334123381	carbohydrate diacid regulator	0	100	756.903	385	385	334123381	F5RVL0	F5RVL0_9ENTR	unreviewed	Carbohydrate diacid regulator	yaeG HMPREF9086_1667	Enterobacter hormaechei ATCC 49162	395		IPR008599;
contig00002	39055	40492	-	Gene699	1434	CBK87747	295098657	protease do	0	99	815.839	442	440	295098657	D6DTL7	D6DTL7_ENTCL	unreviewed	Peptidase Do . Serine peptidase. MEROPS family S01B (EC 3.4.21.107)	ENC_46830	Enterobacter cloacae	477	proteolysis; serine-type endopeptidase activity	IPR001478; IPR009003; IPR011782; IPR001254; IPR001940;				PDZ (DHR) domains (2)
contig00002	40624	42139	-	Gene700	1512	CBK87746	295098656	deoxyguanosinetriphosphate triphosphohydrolase	0	99	1008.82	504	499	295098656	D6DTL6	D6DTL6_ENTCL	unreviewed	Deoxyguanosinetriphosphate triphosphohydrolase (dGTP triphosphohydrolase) (dGTPase) (EC 3.1.5.1)	dgt ENC_46820	Enterobacter cloacae	504	GTP metabolic process; dGTPase activity; magnesium ion binding; phosphoric diester hydrolase activity	IPR006261; IPR023293; IPR020779; IPR023279; IPR003607; IPR006674;
contig00002	42221	42920	+	Gene701	696	ZP_08497409	334123384	mta sah nucleosidase	7.48e-159	99	450.669	232	231	334123384	F5RVL3	F5RVL3_9ENTR	unreviewed	5'-methylthioadenosine/S-adenosylhomocysteine nucleosidase (MTA/SAH nucleosidase) (MTAN) (EC 3.2.2.9) (5'-methylthioadenosine nucleosidase) (S-adenosylhomocysteine nucleosidase)	mtnN HMPREF9086_1670	Enterobacter hormaechei ATCC 49162	232	L-methionine biosynthetic process from S-adenosylmethionine; L-methionine salvage from methylthioadenosine; adenosylhomocysteine nucleosidase activity; methylthioadenosine nucleosidase activity; nucleoside catabolic process	IPR010049; IPR018017; IPR000845;		Amino-acid biosynthesis; L-methionine biosynthesis via salvage pathway; S-methyl-5-thio-alpha-D-ribose 1-phosphate from S-methyl-5'-thioadenosine (hydrolase route): step 1/2.
contig00002	42912	43722	+	Gene702	807	ZP_08497410	334123385	vitamin b12-transporter protein	1.33e-166	98	473.396	269	264	334123385	F5RVL4	F5RVL4_9ENTR	unreviewed	Vitamin B12-binding protein	btuF HMPREF9086_1671	Enterobacter hormaechei ATCC 49162	269	binding	IPR002491;				Fe/B12 periplasmic-binding domain (1)
contig00002	43745	44369	+	Gene703	621	ZP_08497411	334123386	membrane protein	3.21e-128	99	370.933	207	206	334123386	F5RVL5	F5RVL5_9ENTR	unreviewed	YadS protein	yadS HMPREF9086_1672	Enterobacter hormaechei ATCC 49162	207		IPR005115;
contig00002	44427	44772	-	Gene704	342	ZP_08497412	334123387	iron-sulfur cluster insertion protein	1.05e-76	100	232.646	114	114	334123387	F5RVL6	F5RVL6_9ENTR	unreviewed	Iron--sulfur cluster insertion protein erpA	erpA HMPREF9086_1673	Enterobacter hormaechei ATCC 49162	114	iron ion binding; iron-sulfur cluster assembly; iron-sulfur cluster binding; structural molecule activity	IPR000361; IPR016092; IPR017870; IPR023063;
contig00002	44857	46258	-	Gene705	1398	ZP_08497413	334123388	chloride channel protein	0	99	732.635	466	464	334123388	F5RVL7	F5RVL7_9ENTR	unreviewed	H(+)/Cl(-) exchange transporter ClcA	clcA eriC HMPREF9086_1674	Enterobacter hormaechei ATCC 49162	466	antiporter activity; integral to membrane; plasma membrane; voltage-gated chloride channel activity	IPR023861; IPR014743; IPR001807;			Cell inner membrane; Multi-pass membrane protein. Cell membrane; Multi-pass membrane protein.
contig00002	46435	47716	+	Gene706	1278	CBK87741	295098651	glutamate-1-semialdehyde- -aminomutase	0	99	826.624	426	424	295098651	D6DTL1	D6DTL1_ENTCL	unreviewed	Glutamate-1-semialdehyde 2,1-aminomutase (EC 5.4.3.8)	ENC_46750	Enterobacter cloacae	426	glutamate-1-semialdehyde 2,1-aminomutase activity; pyridoxal phosphate binding; tetrapyrrole biosynthetic process; transaminase activity	IPR004639; IPR005814; IPR015424; IPR015421; IPR015422;
contig00002	47812	49795	-	Gene707	1980	CBK87740	295098650	feccd transport family protein	0	98	958.362	660	653	295098650	D6DTL0	D6DTL0_ENTCL	unreviewed	ABC-type Fe3+-siderophore transport system, permease component	ENC_46740	Enterobacter cloacae	660	integral to membrane; plasma membrane; transporter activity	IPR000522;
contig00002	49791	50682	-	Gene708	888	CBK87739	295098649	iron-hydroxamate transporter substrate-binding subunit	0	97	555.058	296	290	295098649	D6DTK9	D6DTK9_ENTCL	unreviewed	ABC-type Fe3+-hydroxamate transport system, periplasmic component	ENC_46730	Enterobacter cloacae	296	binding	IPR002491; IPR008091; IPR006311;				Fe/B12 periplasmic-binding domain (1)
contig00002	50681	51479	-	Gene709	795	ZP_08497417	334123392	iron-hydroxamate transporter atp-binding subunit	0	99	523.472	265	263	334123392	F5RVM1	F5RVM1_9ENTR	unreviewed	Ferrichrome ABC superfamily ATP binding cassette transporter, ABC protein (EC 3.6.3.-)	fhuC2 HMPREF9086_1678	Enterobacter hormaechei ATCC 49162	274	ATP binding; ATPase activity	IPR003439; IPR017871; IPR003593;
contig00002	51529	53785	-	Gene710	2253	ZP_05966709	261338851	ferrichrome-iron receptor	0	97	1397.88	751	729	261338851	D2Z9C8	D2Z9C8_9ENTR	unreviewed	Putative uncharacterized protein	ENTCAN_05047	Enterobacter cancerogenus ATCC 35316	751	cell outer membrane; integral to membrane; iron ion binding; plasma membrane; receptor activity; siderophore transmembrane transporter activity	IPR012910; IPR000531; IPR010916; IPR010917; IPR010105;			Cell outer membrane.
contig00002	53987	55007	-	Gene711	1017	YP_004827283	345297925	fimbrial protein	2.94e-149	82	434.876	335	276	345297925	G2S6X6	G2S6X6_ENTAL	unreviewed	Fimbrial protein domain-containing protein	Entas_0747	Enterobacter asburiae (strain LF7a)	334	cell adhesion; pilus	IPR008966; IPR000259; IPR014779;
contig00002	55008	57486	-	Gene712	2475	YP_004827282	345297924	outer membrane usher protein	0	90	1260.36	824	746	345297924	G2S6X5	G2S6X5_ENTAL	unreviewed	Fimbrial biogenesis outer membrane usher protein	Entas_0746	Enterobacter asburiae (strain LF7a)	825	membrane; transporter activity	IPR000015;
contig00002	57506	58220	-	Gene713	711	YP_004827281	345297923	chaperone protein	7.98e-142	91	407.912	237	217	345297923	G2S6X4	G2S6X4_ENTAL	unreviewed	Pili assembly chaperone	Entas_0745	Enterobacter asburiae (strain LF7a)	237	cellular cell wall organization; outer membrane-bounded periplasmic space	IPR008962; IPR001829; IPR016148; IPR016147;			Periplasm.
contig00002	58262	58871	-	Gene714	606	CBK87736	295098646	fimbrial protein	6.8e-108	91	318.931	202	185	295098646	D6DTK6	D6DTK6_ENTCL	unreviewed	P pilus assembly protein, pilin FimA	ENC_46660	Enterobacter cloacae	202	cell adhesion; pilus	IPR008966; IPR000259; IPR014779;
contig00002	59179	61705	-	Gene715	2523	ZP_08497419	334123394	penicillin-binding protein 1b	0	99	1462.2	841	834	334123394	F5RVM3	F5RVM3_9ENTR	unreviewed	Peptidoglycan glycosyltransferase (EC 2.4.1.129)	mrcB HMPREF9086_1680	Enterobacter hormaechei ATCC 49162	846	cellular cell wall organization; penicillin binding; peptidase activity; peptidoglycan biosynthetic process; peptidoglycan glycosyltransferase activity; peptidoglycan-based cell wall; regulation of cell shape; response to antibiotic	IPR012338; IPR001264; IPR011813; IPR001460;
contig00002	61858	64288	-	Gene716	2427	ZP_08497420	334123395	atp-dependent helicase	0	97	1464.13	791	772	334123395	F5RVM4	F5RVM4_9ENTR	unreviewed	ATP-dependent helicase HrpB (EC 3.6.1.-)	hrpB HMPREF9086_1681	Enterobacter hormaechei ATCC 49162	809	ATP binding; ATP-dependent helicase activity; nucleic acid binding	IPR014001; IPR011545; IPR007502; IPR001650; IPR010225; IPR013689;
contig00002	64361	64916	+	Gene717	552	CBK87734	295098644	2 -5 rna ligase	4.42e-126	97	363.614	184	180	295098644	D6DTK4	D6DTK4_ENTCL	unreviewed	2'-5' RNA ligase (EC 6.5.1.-)	ENC_46620	Enterobacter cloacae	184	2'-5'-RNA ligase activity; RNA metabolic process; intracellular	IPR004175; IPR014051; IPR009097;
contig00002	64905	65610	+	Gene718	702	ZP_08497422	334123397	sugar fermentation stimulation protein	1.96e-162	98	459.914	234	230	334123397	F5RVM6	F5RVM6_9ENTR	unreviewed	Sugar fermentation stimulation protein homolog	sfsA HMPREF9086_1683	Enterobacter hormaechei ATCC 49162	234		IPR007110; IPR005224;
contig00002	65786	66242	+	Gene719	453	NP_454802	16759185	rna polymerase-binding protein	5.2e-91	100	271.937	151	151	16759185	P0A1G6	DKSA_SALTI	reviewed	DnaK suppressor protein	dksA STY0211 t0194	Salmonella typhi	151	zinc ion binding	IPR012784; IPR020460; IPR000962; IPR020458;				DksA C4-type zinc finger (1)
contig00002	66299	67190	+	Gene720	888	ZP_08497424	334123399	glutamyl-q trna synthetase	0	98	593.964	296	291	334123399	F5RVM8	F5RVM8_9ENTR	unreviewed	Glutamyl-Q tRNA(Asp) synthetase (Glu-Q-RSs) (EC 6.1.1.-)	gluQ HMPREF9086_1685	Enterobacter hormaechei ATCC 49162	296	ATP binding; aminoacyl-tRNA ligase activity; cytoplasm; tRNA aminoacylation; tRNA modification; zinc ion binding	IPR022380; IPR000924; IPR020058; IPR014729;
contig00002	67265	68630	+	Gene721	1362	ZP_08497425	334123400	poly polymerase i	0	99	834.328	454	453	334123400	F5RVM9	F5RVM9_9ENTR	unreviewed	PolyA polymerase family protein (EC 2.7.7.19)	pcnB HMPREF9086_1686	Enterobacter hormaechei ATCC 49162	454	ATP binding; RNA binding; mRNA polyadenylation; polynucleotide adenylyltransferase activity	IPR002646; IPR010206;
contig00002	68626	69106	+	Gene722	477	CBK87731	295098641	2-amino-4-hydroxy-6-hydroxymethyldihydropteridine pyrophosphokinase	7.84e-102	95	300.056	159	152	295098641	D6DTK1	D6DTK1_ENTCL	unreviewed	2-amino-4-hydroxy-6-hydroxymethyldihydropteridine pyrophosphokinase (EC 2.7.6.3)	ENC_46570	Enterobacter cloacae	159	2-amino-4-hydroxy-6-hydroxymethyldihydropteridine diphosphokinase activity; folic acid-containing compound biosynthetic process; kinase activity	IPR000550;
contig00002	69229	70021	+	Gene723	789	ZP_08497427	334123402	3-methyl-2-oxobutanoate hydroxymethyltransferase	0	99	518.464	263	262	334123402	F5RVN1	F5RVN1_9ENTR	unreviewed	3-methyl-2-oxobutanoate hydroxymethyltransferase (EC 2.1.2.11) (Ketopantoate hydroxymethyltransferase)	panB HMPREF9086_1688	Enterobacter hormaechei ATCC 49162	263	3-methyl-2-oxobutanoate hydroxymethyltransferase activity; cytoplasm; metal ion binding; methyltransferase activity; pantothenate biosynthetic process	IPR003700; IPR015813;		Cofactor biosynthesis; (R)-pantothenate biosynthesis; (R)-pantoate from 3-methyl-2-oxobutanoate: step 1/2.	Cytoplasm.
contig00002	70032	70884	+	Gene724	849	ZP_09035809	354721594	pantoate--beta-alanine ligase	0	98	530.406	283	279	354721594	*	*	*	pantoate--beta-alanine ligase	*	Enterobacter mori LMG 25706	*	*	*	*	*	*	*
contig00002	70917	71298	+	Gene725	378	ZP_08497429	334123404	aspartate 1-decarboxylase	1.61e-84	100	253.447	126	126	334123404	F5RVN3	F5RVN3_9ENTR	unreviewed	Aspartate 1-decarboxylase (EC 4.1.1.11) (Aspartate alpha-decarboxylase)	panD HMPREF9086_1690	Enterobacter hormaechei ATCC 49162	126	alanine biosynthetic process; aspartate 1-decarboxylase activity; binding; cytoplasm; pantothenate biosynthetic process	IPR009010; IPR003190;		Cofactor biosynthesis; (R)-pantothenate biosynthesis; beta-alanine from L-aspartate: step 1/1.	Cytoplasm.
contig00002	71612	72227	+	Gene726	612	ZP_05966725	261338867	fimbrial protein	8.22e-102	83	303.523	204	170	261338867	D2Z9E5	D2Z9E5_9ENTR	unreviewed	Putative uncharacterized protein	ENTCAN_05064	Enterobacter cancerogenus ATCC 35316	201	cell adhesion; pilus	IPR008966; IPR000259; IPR014779;
contig00002	72312	73056	+	Gene727	741	ZP_05966726	261338868	chaperone protein	1.91e-113	81	336.65	239	194	261338868	D2Z9E6	D2Z9E6_9ENTR	unreviewed	Putative uncharacterized protein	ENTCAN_05065	Enterobacter cancerogenus ATCC 35316	247	cellular cell wall organization; outer membrane-bounded periplasmic space	IPR008962; IPR001829; IPR016148; IPR018046; IPR016147;			Periplasm.
contig00002	73132	75727	+	Gene728	2592	ZP_02668322	168243390	outer membrane usher protein	0	86	1250.34	865	748	168243390	B5P5J8	B5P5J8_SALET	unreviewed	Fimbrial usher protein	SeHB_A0165	Salmonella enterica subsp. enterica serovar Heidelberg str. SL486	865	cell outer membrane; integral to membrane; plasma membrane; transporter activity	IPR000015; IPR018030;			Cell outer membrane; Multi-pass membrane protein.
contig00002	75751	76330	+	Gene729	576	CBK87727	295098637	fimbrial protein	2.48e-69	79	219.935	165	131	295098637	D6DTJ7	D6DTJ7_ENTCL	unreviewed	P pilus assembly protein, pilin FimA	ENC_46500	Enterobacter cloacae	191	cell adhesion; pilus	IPR008966; IPR000259; IPR014779;
contig00002	76356	76920	+	Gene730	561	CBK87726	295098636	fimbrial protein	2.35e-67	82	214.542	186	153	295098636	D6DTJ6	D6DTJ6_ENTCL	unreviewed	Putative uncharacterized protein	ENC_46490	Enterobacter cloacae	187	cell adhesion; pilus	IPR008966; IPR000259;
contig00002	77120	77537	+	Gene731	414	CBK87725	295098635	fimbrial protein	7.05e-56	76	182.57	140	107	295098635	D6DTJ5	D6DTJ5_ENTCL	unreviewed	P pilus assembly protein, pilin FimA	ENC_46480	Enterobacter cloacae	169	cell adhesion; pilus	IPR008966; IPR000259; IPR014779;
contig00002	78186	78645	+	Gene732	456	ZP_09035817	354721602	fimbrial protein	7.55e-43	76	153.295	152	117	354721602	*	*	*	putative fimbrial protein StkG	*	Enterobacter mori LMG 25706	*	*	*	*	*	*	*
contig00002	78648	79890	-	Gene733	1239	CBK87723	295098633	polysaccharide deacetylase family protein	0	99	748.043	413	409	295098633	D6DTJ3	D6DTJ3_ENTCL	unreviewed	Predicted xylanase/chitin deacetylase	ENC_46460	Enterobacter cloacae	415	hydrolase activity, acting on carbon-nitrogen (but not peptide) bonds; xylan catabolic process	IPR011330; IPR002509;
contig00002	79959	80400	-	Gene734	438	CBK87722	295098632	pts iia component	3.47e-101	97	297.36	146	143	295098632	D6DTJ2	D6DTJ2_ENTCL	unreviewed	Phosphotransferase system, mannose/fructose-specific component IIA (EC 2.7.1.69)	ENC_46450	Enterobacter cloacae	146	integral to membrane; phosphoenolpyruvate-dependent sugar phosphotransferase system; protein-N(PI)-phosphohistidine-sugar phosphotransferase activity	IPR004701;
contig00002	80512	81283	-	Gene735	768	ZP_08497439	334123414	abc permease protein	4.73e-153	100	437.958	256	256	334123414	F5RVP3	F5RVP3_9ENTR	unreviewed	ABC superfamily ATP binding cassette transporter, membrane protein	yadH HMPREF9086_1700	Enterobacter hormaechei ATCC 49162	256	ATP binding; ATPase activity, coupled to transmembrane movement of substances; membrane	IPR000412; IPR013526; IPR013525;
contig00002	81279	82206	-	Gene736	924	ZP_08497440	334123415	abc atp-binding protein	0	100	598.586	308	308	334123415	F5RVP4	F5RVP4_9ENTR	unreviewed	ABC superfamily ATP binding cassette transporter, ABC protein (EC 3.6.3.-)	yadG HMPREF9086_1701	Enterobacter hormaechei ATCC 49162	308	ATP binding; ATPase activity	IPR003439; IPR017871; IPR003593;
contig00002	82313	82976	+	Gene737	660	ZP_08497441	334123416	carbonic anhydrase	3.75e-148	100	422.55	220	220	334123416	F5RVP5	F5RVP5_9ENTR	unreviewed	Carbonic anhydrase (EC 4.2.1.1)	HMPREF9086_1702	Enterobacter hormaechei ATCC 49162	220	carbon utilization; carbonate dehydratase activity; zinc ion binding	IPR001765; IPR015892;
contig00002	83066	83603	-	Gene738	534	ZP_08497442	334123417	hypoxanthine phosphoribosyltransferase	1.67e-120	99	348.977	178	177	334123417	F5RVP6	F5RVP6_9ENTR	unreviewed	Hypoxanthine phosphoribosyltransferase (EC 2.4.2.8)	hpt HMPREF9086_1703	Enterobacter hormaechei ATCC 49162	178	cytoplasm; guanine phosphoribosyltransferase activity; hypoxanthine phosphoribosyltransferase activity; purine ribonucleoside salvage	IPR005904; IPR000836;
contig00002	83808	86199	+	Gene739	2388	CBK87718	295098628	glucose dehydrogenase	0	99	1462.59	796	795	295098628	D6DTI8	D6DTI8_ENTCL	unreviewed	Quinoprotein glucose dehydrogenase (EC 1.1.5.2)	ENC_46400	Enterobacter cloacae	796	integral to membrane; outer membrane-bounded periplasmic space; quinone binding; quinoprotein glucose dehydrogenase activity	IPR017511; IPR019556; IPR019551; IPR018391; IPR002372; IPR011047; IPR001479;
contig00002	86285	87845	-	Gene740	1557	CBK87717	295098627	multicopper oxidase	0	100	932.554	519	519	295098627	D6DTI7	D6DTI7_ENTCL	unreviewed	Cell division protein SufI	ENC_46390	Enterobacter cloacae	521	cell division; copper ion binding; oxidoreductase activity	IPR001117; IPR011706; IPR011707; IPR002355; IPR008972; IPR006311; IPR019546;
contig00002	87951	88338	+	Gene741	384	CBK87716	295098626	yacc	3.24e-85	100	255.373	128	128	295098626	D6DTI6	D6DTI6_ENTCL	unreviewed	Bacterial chaperone lipoprotein (PulS_OutS)	ENC_46380	Enterobacter cloacae	128		IPR019114;
contig00002	88439	89309	+	Gene742	867	ZP_08497446	334123421	spermidine synthase	0	98	590.882	289	286	334123421	F5RVQ0	F5RVQ0_9ENTR	unreviewed	Spermidine synthase (EC 2.5.1.16) (Putrescine aminopropyltransferase) (SPDSY)	speE HMPREF9086_1707	Enterobacter hormaechei ATCC 49162	297	spermidine biosynthetic process; spermidine synthase activity	IPR001045;		Amine and polyamine biosynthesis; spermidine biosynthesis; spermidine from putrescine: step 1/1.
contig00002	89309	90104	+	Gene743	792	YP_004950598	365969037	s-adenosylmethionine decarboxylase proenzyme	0	99	540.421	264	263	365969037	G8LMU7	G8LMU7_ENTCL	unreviewed	S-adenosylmethionine decarboxylase proenzyme	speD EcWSU1_00737	Enterobacter cloacae EcWSU1	264
contig00002	90135	90498	-	Gene744	360	ZP_08497448	334123423	upf0231 protein yacl	1.13e-81	99	245.743	120	119	334123423	F5RVQ2	F5RVQ2_9ENTR	unreviewed	UPF0231 protein HMPREF9086_1709	HMPREF9086_1709	Enterobacter hormaechei ATCC 49162	120		IPR008249;
contig00002	90705	93225	-	Gene745	2517	ZP_08497449	334123424	bifunctional aconitate hydratase 2 2-methylisocitrate dehydratase	0	99	1577.38	839	838	334123424	F5RVQ3	F5RVQ3_9ENTR	unreviewed	Aconitate hydratase 2 (EC 4.2.1.3)	acnB HMPREF9086_1710	Enterobacter hormaechei ATCC 49162	874	4 iron, 4 sulfur cluster binding; aconitate hydratase activity; citrate hydro-lyase (cis-aconitate-forming) activity; isocitrate hydro-lyase (cis-aconitate-forming) activity; tricarboxylic acid cycle	IPR015931; IPR015937; IPR001030; IPR015928; IPR018136; IPR004406; IPR015930; IPR015933; IPR015929;		Carbohydrate metabolism; tricarboxylic acid cycle.
contig00002	93691	95185	+	Gene746	1491	ZP_08497451	334123426	outer membrane protein	0	83	595.119	512	429	334123426	F5RVQ5	F5RVQ5_9ENTR	unreviewed	Outer membrane protein	HMPREF9086_1712	Enterobacter hormaechei ATCC 49162	508		IPR021728;
contig00002	95231	95987	+	Gene747	753	YP_003611428	296101282	secreted protein	1.26e-148	90	426.787	251	227	296101282	D5CHA1	D5CHA1_ENTCC	unreviewed	Putative uncharacterized protein	ECL_00916	Enterobacter cloacae subsp. cloacae (strain ATCC 13047 / DSM 30054 / NBRC 13535 / NCDC 279-56)	263		IPR021556;
contig00002	96038	97463	-	Gene748	1422	YP_004827252	345297894	dihydrolipoamide dehydrogenase	0	100	903.664	474	474	345297894	G2S6U5	G2S6U5_ENTAL	unreviewed	Dihydrolipoyl dehydrogenase (EC 1.8.1.4)	Entas_0716	Enterobacter asburiae (strain LF7a)	474	cell redox homeostasis; cytoplasm; dihydrolipoyl dehydrogenase activity; flavin adenine dinucleotide binding	IPR016156; IPR013027; IPR006258; IPR004099; IPR023753; IPR012999; IPR001327;
contig00002	97638	99540	-	Gene749	1899	ZP_08497456	334123431	dihydrolipoyllysine-residue acetyltransferase	0	99	969.918	633	629	334123431	F5RVR0	F5RVR0_9ENTR	unreviewed	Pyruvate dehydrogenase complex E2, dihydrolipoamide acetyltransferase (EC 2.3.1.12)	aceF HMPREF9086_1717	Enterobacter hormaechei ATCC 49162	633	dihydrolipoyllysine-residue acetyltransferase activity; glycolysis; pyruvate dehydrogenase complex	IPR003016; IPR001078; IPR006256; IPR000089; IPR023213; IPR004167; IPR011053;
contig00002	99554	102218	-	Gene750	2661	ZP_08497457	334123432	pyruvate dehydrogenase (acetyl-transferring) homodimeric type	0	99	1759.19	887	886	334123432	F5RVR1	F5RVR1_9ENTR	unreviewed	Pyruvate dehydrogenase E1 component (EC 1.2.4.1)	aceE HMPREF9086_1718	Enterobacter hormaechei ATCC 49162	887	pyruvate dehydrogenase (acetyl-transferring) activity	IPR004660; IPR009014; IPR015941; IPR005474;
contig00002	102341	103106	-	Gene751	762	ZP_05966751	261338893	transcriptional regulator	7.95e-158	100	449.899	231	231	261338893	D2Z9H1	D2Z9H1_9ENTR	unreviewed	Putative uncharacterized protein	ENTCAN_05090	Enterobacter cancerogenus ATCC 35316	254	DNA binding; intracellular; sequence-specific DNA binding transcription factor activity; transcription, DNA-dependent	IPR011711; IPR000524; IPR011991;				HTH gntR-type DNA-binding domain (1)
contig00002	103642	105013	+	Gene752	1368	CBK87705	295098615	aromatic amino acid transporter	0	99	779.63	456	455	295098615	D6DTH5	D6DTH5_ENTCL	unreviewed	Gamma-aminobutyrate permease and related permeases	ENC_46250	Enterobacter cloacae	456	amino acid transmembrane transporter activity; integral to membrane	IPR004841; IPR002293; IPR004840;
contig00002	105177	106575	+	Gene753	1395	CBK87704	295098614	na+ galactoside symporter	0	98	882.863	465	458	295098614	D6DTH4	D6DTH4_ENTCL	unreviewed	Sugar (Glycoside-Pentoside-Hexuronide) transporter	ENC_46240	Enterobacter cloacae	465	membrane; sodium ion transport; transporter activity	IPR024671; IPR016196; IPR001927;
contig00002	106585	107536	+	Gene754	948	CBK87703	295098613	alpha-n-arabinofuranosidase 2	0	97	657.907	315	308	295098613	D6DTH3	D6DTH3_ENTCL	unreviewed	Predicted beta-xylosidase (EC 3.2.1.55)	ENC_46230	Enterobacter cloacae	316	alpha-N-arabinofuranosidase activity; carbohydrate metabolic process	IPR016828; IPR006710; IPR023296;
contig00002	107554	108409	-	Gene755	852	YP_004950584	365969023	protein	0	99	555.444	284	283	365969023	G8LMT3	G8LMT3_ENTCL	unreviewed	AmpE	ampE EcWSU1_00723	Enterobacter cloacae EcWSU1	284
contig00002	108405	108969	-	Gene756	561	AAK32970	13660767	n-acetyl-anhydromuranmyl-l-alanine amidase	1.91e-138	100	395.201	187	187	13660767	Q9AEN9	Q9AEN9_ENTCL	unreviewed	Anhydro-N-acetylmuramyl-tripeptide amidase	ampD	Enterobacter cloacae	187	N-acetylmuramoyl-L-alanine amidase activity; peptidoglycan catabolic process	IPR002502;
contig00002	109056	109950	+	Gene757	891	CBK87700	295098610	quinolinate phosphoribosyltransferase	0	98	538.495	297	294	295098610	D6DTH0	D6DTH0_ENTCL	unreviewed	Nicotinate-nucleotide pyrophosphorylase [carboxylating] (EC 2.4.2.19)	ENC_46200	Enterobacter cloacae	297	NAD biosynthetic process; nicotinate-nucleotide diphosphorylase (carboxylating) activity	IPR013785; IPR004393; IPR002638; IPR022412;
contig00002	110125	110563	+	Gene758	435	CBK87699	295098609	major pilin subunit	1.33e-95	97	283.108	145	141	295098609	D6DTG9	D6DTG9_ENTCL	unreviewed	Prepilin-type N-terminal cleavage/methylation domain	ENC_46190	Enterobacter cloacae	145		IPR012902; IPR001120;
contig00002	110575	111955	+	Gene759	1377	ZP_08497466	334123441	type ii iv secretion system family protein	0	97	831.247	459	446	334123441	F5RVS0	F5RVS0_9ENTR	unreviewed	Protein transporter HofB	hofB HMPREF9086_1727	Enterobacter hormaechei ATCC 49162	459	ATP binding; intracellular; transport	IPR001482;
contig00002	111995	113129	+	Gene760	1131	CBK87697	295098607	bacterial type ii secretion system f domain protein	0	95	580.867	377	361	295098607	D6DTG7	D6DTG7_ENTCL	unreviewed	Type II secretory pathway, component PulF	ENC_46170	Enterobacter cloacae	394	integral to membrane; protein secretion by the type II secretion system; protein transporter activity; type II protein secretion system complex	IPR003004; IPR018076; IPR001992;			Membrane; Multi-pass membrane protein.
contig00002	113162	114206	-	Gene761	1041	ZP_08497468	334123443	guanosine monophosphate reductase	0	99	684.871	347	344	334123443	F5RVS2	F5RVS2_9ENTR	unreviewed	GMP reductase (EC 1.7.1.7) (Guanosine 5'-monophosphate oxidoreductase)	guaC HMPREF9086_1729	Enterobacter hormaechei ATCC 49162	347	GMP reductase activity; metal ion binding; purine nucleotide metabolic process	IPR013785; IPR005993; IPR015875; IPR001093;
contig00002	114434	115055	+	Gene762	618	CBK87696	295098606	dephospho- kinase	2.04e-133	97	384.03	206	201	295098606	D6DTG6	D6DTG6_ENTCL	unreviewed	Dephospho-CoA kinase (EC 2.7.1.24)	ENC_46140	Enterobacter cloacae	206	ATP binding; coenzyme A biosynthetic process; dephospho-CoA kinase activity	IPR001977;				DPCK (dephospho-CoA kinase) domain (1)
contig00002	115054	115798	+	Gene763	741	CBK87695	295098605	upf0289 protein yacf	4.53e-163	100	462.611	247	247	295098605	D6DTG5	D6DTG5_ENTCL	unreviewed	UPF0289 protein ENC_46130	ENC_46130	Enterobacter cloacae	247		IPR009777;
contig00002	115807	116002	+	Gene764	192	YP_003611410	296101264	zinc-binding protein	8.99e-43	100	142.51	64	64	296101264	D5CH83	D5CH83_ENTCC	unreviewed	DNA gyrase inhibitor YacG	yacG ECL_00898	Enterobacter cloacae subsp. cloacae (strain ATCC 13047 / DSM 30054 / NBRC 13535 / NCDC 279-56)	64	DNA topoisomerase (ATP-hydrolyzing) inhibitor activity; regulation of transcription, DNA-dependent; zinc ion binding	IPR005584; IPR013088;
contig00002	116036	116429	-	Gene765	390	YP_003611409	296101263	nucleoside triphosphate pyrophosphohydrolase	2.25e-91	99	271.166	130	129	296101263	D5CH82	D5CH82_ENTCC	unreviewed	Nucleoside triphosphate pyrophosphohydrolase	ECL_00897	Enterobacter cloacae subsp. cloacae (strain ATCC 13047 / DSM 30054 / NBRC 13535 / NCDC 279-56)	130	8-oxo-7,8-dihydroguanosine triphosphate pyrophosphatase activity; DNA repair	IPR003561; IPR020476; IPR020084; IPR000086; IPR015797;				Nudix hydrolase domain (1)
contig00002	116485	119191	-	Gene766	2703	ZP_08497473	334123448	preprotein subunit	0	99	1706.42	901	900	334123448	F5RVS7	F5RVS7_9ENTR	unreviewed	Protein translocase subunit SecA	secA HMPREF9086_1734	Enterobacter hormaechei ATCC 49162	901	ATP binding; cytoplasm; intracellular protein transmembrane transport; metal ion binding; plasma membrane; protein import; protein targeting	IPR004027; IPR000185; IPR020937; IPR011115; IPR014018; IPR011130; IPR011116;			Cell membrane; Peripheral membrane protein; Cytoplasmic side. Cytoplasm.
contig00002	119249	119753	-	Gene767	501	ZP_08497474	334123449	secretion monitor protein	3.32e-95	97	283.878	167	162	334123449	F5RVS8	F5RVS8_9ENTR	unreviewed	Secretion monitor	secM HMPREF9086_1735	Enterobacter hormaechei ATCC 49162	167	cytosol; periplasmic space; translation regulator activity	IPR009502;			Cytoplasm â€º cytosol. Periplasm.
contig00002	120034	120952	-	Gene768	915	ZP_08497475	334123450	udp-3-o-	0	100	614.379	305	305	334123450	F5RVS9	F5RVS9_9ENTR	unreviewed	UDP-3-O-[3-hydroxymyristoyl] N-acetylglucosamine deacetylase (EC 3.5.1.-) (UDP-3-O-acyl-GlcNAc deacetylase)	lpxC HMPREF9086_1736	Enterobacter hormaechei ATCC 49162	305	UDP-3-O-[3-hydroxymyristoyl] N-acetylglucosamine deacetylase activity; lipid A biosynthetic process; lyase activity; transferase activity, transferring acyl groups	IPR020568; IPR004463; IPR011334; IPR015870;		Glycolipid biosynthesis; lipid IV(A) biosynthesis; lipid IV(A) from (3R)-3-hydroxytetradecanoyl-[acyl-carrier-protein] and UDP-N-acetyl-alpha-D-glucosamine: step 2/6.
contig00002	121053	122205	-	Gene769	1149	ZP_08497476	334123451	cell division protein	0	100	589.341	383	383	334123451	F5RVT0	F5RVT0_9ENTR	unreviewed	Cell division protein ftsZ	ftsZ2 HMPREF9086_1737	Enterobacter hormaechei ATCC 49162	383	GTP binding; GTPase activity; barrier septum assembly; cell cycle; cytoplasm; protein complex; protein polymerization	IPR000158; IPR020805; IPR024757; IPR008280; IPR018316; IPR003008;			Cytoplasm.
contig00002	122265	123522	-	Gene770	1254	ZP_08497477	334123452	cell division protein	0	100	781.556	418	418	334123452	F5RVT1	F5RVT1_9ENTR	unreviewed	Cell division protein ftsA	ftsA HMPREF9086_1738	Enterobacter hormaechei ATCC 49162	418	ATP binding; cell cycle; cell division; regulation of cell shape	IPR020823; IPR003494; IPR001023;
contig00002	123518	124358	-	Gene771	837	ZP_09035856	354721641	cell division protein	6.82e-165	99	469.929	234	232	354721641	*	*	*	cell division protein FtsQ	*	Enterobacter mori LMG 25706	*	*	*	*	*	*	*
contig00002	124359	125280	-	Gene772	918	CBK87686	295098596	d-alanine--d-alanine ligase	0	98	567.385	306	302	295098596	D6DTF6	D6DTF6_ENTCL	unreviewed	D-alanine--D-alanine ligase (EC 6.3.2.4) (D-Ala-D-Ala ligase) (D-alanylalanine synthetase)	ddl ENC_46040	Enterobacter cloacae	306	ATP binding; D-alanine-D-alanine ligase activity; cell wall; cellular cell wall organization; cytoplasm; magnesium ion binding; manganese ion binding; peptidoglycan biosynthetic process; regulation of cell shape	IPR011761; IPR013815; IPR013816; IPR000291; IPR005905; IPR011095; IPR011127; IPR013817; IPR016185;		Cell wall biogenesis; peptidoglycan biosynthesis.	Cytoplasm.	ATP-grasp domain (1)
contig00002	125272	126748	-	Gene773	1473	CBK87685	295098595	udp-n-acetylmuramate--alanine ligase	0	99	885.56	491	489	295098595	D6DTF5	D6DTF5_ENTCL	unreviewed	UDP-N-acetylmuramate--L-alanine ligase (EC 6.3.2.8) (UDP-N-acetylmuramoyl-L-alanine synthetase)	murC ENC_46030	Enterobacter cloacae	491	ATP binding; UDP-N-acetylmuramate-L-alanine ligase activity; cell cycle; cell division; cellular cell wall organization; cytoplasm; peptidoglycan biosynthetic process; regulation of cell shape	IPR004101; IPR013221; IPR000713; IPR016040; IPR005758;		Cell wall biogenesis; peptidoglycan biosynthesis.	Cytoplasm.
contig00002	126807	127872	-	Gene774	1062	ZP_08497481	334123456	undecaprenyldiphospho-muramoylpentapeptide beta-n-acetylglucosaminyltransferase	0	98	697.197	354	350	334123456	F5RVT5	F5RVT5_9ENTR	unreviewed	UDP-N-acetylglucosamine--N-acetylmuramyl-(pentapeptide) pyrophosphoryl-undecaprenol N-acetylglucosamine transferase (EC 2.4.1.227) (Undecaprenyl-PP-MurNAc-pentapeptide-UDPGlcNAc GlcNAc transferase)	murG HMPREF9086_1742	Enterobacter hormaechei ATCC 49162	354	UDP-N-acetyl-D-glucosamine:N-acetylmuramoyl-L-alanyl-D-glutamyl-meso-2,6-diaminopimelyl-D-alanyl-D-alanine-diphosphoundecaprenol 4-beta-N-acetylglucosaminlytransferase activity; UDP-N-acetylgalactosamine biosynthetic process; carbohydrate binding; cell cycle; cell division; cellular cell wall organization; lipid glycosylation; peptidoglycan biosynthetic process; plasma membrane; regulation of cel…	IPR006009; IPR004276; IPR007235;		Cell wall biogenesis; peptidoglycan biosynthesis.	Cell membrane; Peripheral membrane protein.
contig00002	127868	129113	-	Gene775	1242	ZP_05966775	261338917	cell division protein	0	99	681.019	414	412	261338917	D2Z9J6	D2Z9J6_9ENTR	unreviewed	Putative uncharacterized protein	ENTCAN_05115	Enterobacter cancerogenus ATCC 35316	414	cell cycle; cell division; integral to membrane; peptidoglycan biosynthetic process	IPR001182; IPR018365; IPR013437;
contig00002	129112	130429	-	Gene776	1314	ZP_08497483	334123458	udp-n-acetylmuramoylalanine--d-glutamate ligase	0	99	762.681	438	434	334123458	F5RVT7	F5RVT7_9ENTR	unreviewed	UDP-N-acetylmuramoylalanine--D-glutamate ligase (EC 6.3.2.9) (D-glutamic acid-adding enzyme) (UDP-N-acetylmuramoyl-L-alanyl-D-glutamate synthetase)	murD2 murD HMPREF9086_1744	Enterobacter hormaechei ATCC 49162	438	ATP binding; UDP-N-acetylmuramoylalanine-D-glutamate ligase activity; cell cycle; cell division; cellular cell wall organization; cytoplasm; peptidoglycan biosynthetic process; regulation of cell shape	IPR004101; IPR013221; IPR016040; IPR005762;		Cell wall biogenesis; peptidoglycan biosynthesis.	Cytoplasm.
contig00002	130431	131514	-	Gene777	1080	ZP_05966777	261338919	phospho-n-acetylmuramoyl-pentapeptide-transferase	0	100	681.404	360	360	261338919	D2Z9J8	D2Z9J8_9ENTR	unreviewed	Putative uncharacterized protein	ENTCAN_05117	Enterobacter cancerogenus ATCC 35316	360	integral to membrane; phospho-N-acetylmuramoyl-pentapeptide-transferase activity	IPR000715; IPR003524; IPR018480;
contig00002	131507	132866	-	Gene778	1356	ZP_08497485	334123460	udp-n-acetylmuramoyl-tripeptide--d-alanyl-d-alanine ligase	0	98	806.594	452	447	334123460	F5RVT9	F5RVT9_9ENTR	unreviewed	UDP-N-acetylmuramoyl-tripeptide--D-alanyl-D-alanine ligase (EC 6.3.2.10)	murF HMPREF9086_1746	Enterobacter hormaechei ATCC 49162	452	ATP binding; UDP-N-acetylmuramoyl-tripeptide-D-alanyl-D-alanine ligase activity; UDP-N-acetylmuramoylalanyl-D-glutamyl-2,6-diaminopimelate-D-alanyl-D-alanine ligase activity; cell cycle; cell division; cellular cell wall organization; cytoplasm; peptidoglycan biosynthetic process; regulation of cell shape	IPR004101; IPR013221; IPR000713; IPR005863;		Cell wall biogenesis; peptidoglycan biosynthesis.	Cytoplasm.
contig00002	132862	134278	-	Gene779	1413	ZP_08497486	334123461	udp-n-acetylmuramoyl-l-alanyl-d-glutamate-- -diaminopimelate ligase	0	99	843.573	471	468	334123461	F5RVU0	F5RVU0_9ENTR	unreviewed	UDP-N-acetylmuramoylalanyl-D-glutamate--2, 6-diaminopimelate ligase (EC 6.3.2.13)	murE HMPREF9086_1747	Enterobacter hormaechei ATCC 49162	480	ATP binding; UDP-N-acetylmuramoylalanyl-D-glutamate-2,6-diaminopimelate ligase activity; cell cycle; cell division; cellular cell wall organization; cytoplasm; peptidoglycan biosynthetic process; regulation of cell shape	IPR004101; IPR013221; IPR000713; IPR005761;		Cell wall biogenesis; peptidoglycan biosynthesis.	Cytoplasm.
contig00002	134336	136103	-	Gene780	1764	ZP_08497487	334123462	peptidoglycan synthetase	0	100	1116.68	588	588	334123462	F5RVU1	F5RVU1_9ENTR	unreviewed	Cell division protein FtsI/penicillin-binding protein (EC 2.4.1.129)	ftsI HMPREF9086_1748	Enterobacter hormaechei ATCC 49162	588	cell division; penicillin binding; peptidoglycan glycosyltransferase activity; peptidoglycan-based cell wall biogenesis	IPR012338; IPR005311; IPR001460;
contig00002	136118	136484	-	Gene781	363	ZP_08497488	334123463	cell division protein	5.29e-78	99	236.498	121	120	334123463	F5RVU2	F5RVU2_9ENTR	unreviewed	Cell division protein FtsL	ftsL HMPREF9086_1749	Enterobacter hormaechei ATCC 49162	121	cell cycle; cell division; integral to membrane	IPR007082; IPR011922;
contig00002	136480	137422	-	Gene782	939	YP_003611391	296101245	s-adenosyl-methyltransferase	0	99	612.068	313	312	296101245	D5CH64	D5CH64_ENTCC	unreviewed	Ribosomal RNA small subunit methyltransferase H (EC 2.1.1.199) (16S rRNA m(4)C1402 methyltransferase) (rRNA (cytosine-N(4)-)-methyltransferase RsmH)	rsmH ECL_00879	Enterobacter cloacae subsp. cloacae (strain ATCC 13047 / DSM 30054 / NBRC 13535 / NCDC 279-56)	313	cytoplasm; rRNA (cytosine-N4-)-methyltransferase activity; rRNA base methylation	IPR002903; IPR023397;			Cytoplasm.
contig00002	137424	137883	-	Gene783	456	ZP_08497490	334123465	protein	4.04e-103	100	302.753	152	152	334123465	F5RVU4	F5RVU4_9ENTR	unreviewed	Protein MraZ	mraZ HMPREF9086_1751	Enterobacter hormaechei ATCC 49162	152	cell division	IPR003444; IPR020603;
contig00002	138472	139477	-	Gene784	1002	ZP_08497491	334123466	fructose repressor	0	100	664.07	334	334	334123466	F5RVU5	F5RVU5_9ENTR	unreviewed	Fructose transport system repressor FruR	fruR HMPREF9086_1752	Enterobacter hormaechei ATCC 49162	334	DNA binding; intracellular; response to fructose stimulus; sequence-specific DNA binding transcription factor activity; transcription, DNA-dependent	IPR012781; IPR010982; IPR001761; IPR000843;				HTH lacI-type DNA-binding domain (1)
contig00002	139652	140147	-	Gene785	492	ZP_03086192	195940810	acetolactate small subunit	9.04e-106	100	310.457	164	164	195940810	*	*	*	acetolactate synthase 3 regulatory subunit	*	Escherichia coli O157:H7 str. EC4024	*	*	*	*	*	*	*
contig00002	140148	141873	-	Gene786	1722	ZP_08497494	334123469	acetolactate large biosynthetic type	0	98	1057.74	574	568	334123469	F5RVU8	F5RVU8_9ENTR	unreviewed	Acetolactate synthase (EC 2.2.1.6)	ilvB2 HMPREF9086_1755	Enterobacter hormaechei ATCC 49162	574	acetolactate synthase activity; branched chain family amino acid biosynthetic process; flavin adenine dinucleotide binding; magnesium ion binding; thiamine pyrophosphate binding	IPR012846; IPR012000; IPR012001; IPR000399; IPR011766;		Amino-acid biosynthesis; L-isoleucine biosynthesis; L-isoleucine from 2-oxobutanoate: step 1/4. Amino-acid biosynthesis; L-valine biosynthesis; L-valine from pyruvate: step 1/4.
contig00002	142250	143195	-	Gene787	942	ZP_08497495	334123470	leucine transcriptional activator	0	99	590.497	314	311	334123470	F5RVU9	F5RVU9_9ENTR	unreviewed	LysR family transcriptional regulator	leuO HMPREF9086_1756	Enterobacter hormaechei ATCC 49162	314	DNA binding; sequence-specific DNA binding transcription factor activity; transcription, DNA-dependent	IPR005119; IPR000847; IPR011991;				HTH lysR-type DNA-binding domain (1)
contig00002	144000	145572	+	Gene788	1569	ZP_09035873	354721658	2-isopropylmalate synthase	0	100	1017.3	523	523	354721658	*	*	*	2-isopropylmalate synthase	*	Enterobacter mori LMG 25706	*	*	*	*	*	*	*
contig00002	145571	146663	+	Gene789	1089	ZP_08497497	334123472	3-isopropylmalate dehydrogenase	0	98	691.804	363	358	334123472	F5RVV1	F5RVV1_9ENTR	unreviewed	3-isopropylmalate dehydrogenase (EC 1.1.1.85)	leuB HMPREF9086_1758	Enterobacter hormaechei ATCC 49162	363	3-isopropylmalate dehydrogenase activity; NAD binding; cytoplasm; leucine biosynthetic process; magnesium ion binding	IPR019818; IPR001804; IPR024084; IPR004429;		Amino-acid biosynthesis; L-leucine biosynthesis; L-leucine from 3-methyl-2-oxobutanoate: step 3/4.
contig00002	146665	148066	+	Gene790	1398	ZP_08497498	334123473	isopropylmalate isomerase large subunit	0	99	917.146	466	465	334123473	F5RVV2	F5RVV2_9ENTR	unreviewed	3-isopropylmalate dehydratase large subunit (EC 4.2.1.33) (Alpha-IPM isomerase) (Isopropylmalate isomerase)	leuC HMPREF9086_1759	Enterobacter hormaechei ATCC 49162	466	3-isopropylmalate dehydratase activity; 4 iron, 4 sulfur cluster binding; leucine biosynthetic process; metal ion binding	IPR004430; IPR015931; IPR015937; IPR001030; IPR015932; IPR018136; IPR015936;		Amino-acid biosynthesis; L-leucine biosynthesis; L-leucine from 3-methyl-2-oxobutanoate: step 2/4.
contig00002	148076	148682	+	Gene791	603	ZP_09035876	354721661	isopropylmalate isomerase small subunit	7.55e-143	100	407.527	201	201	354721661	*	*	*	isopropylmalate isomerase small subunit	*	Enterobacter mori LMG 25706	*	*	*	*	*	*	*
contig00002	148775	148928	-	Gene792	150	YP_003611380	296101234	hok gef family protein	3.67e-27	100	101.679	50	50	296101234	D5CH53	D5CH53_ENTCC	unreviewed	Small toxic polypeptide	ECL_00868	Enterobacter cloacae subsp. cloacae (strain ATCC 13047 / DSM 30054 / NBRC 13535 / NCDC 279-56)	50	membrane	IPR000021;
contig00002	149144	150323	-	Gene793	1176	CBK87668	295098578	sugar efflux transporter a	0	98	674.855	392	385	295098578	D6DTD8	D6DTD8_ENTCL	unreviewed	Sugar efflux transporter	ENC_45830	Enterobacter cloacae	392	integral to membrane; sugar efflux transmembrane transporter activity	IPR011701; IPR020846; IPR016196; IPR004750;
contig00002	150684	152340	+	Gene794	1653	CBK87667	295098577	transcriptional regulator	0	98	1099.35	551	543	295098577	D6DTD7	D6DTD7_ENTCL	unreviewed	ABC-type uncharacterized transport system, periplasmic component	ENC_45820	Enterobacter cloacae	551	transporter activity	IPR000914; IPR011991;
contig00002	152508	153492	+	Gene795	981	ZP_03085815	195940433	thiamine transporter substrate binding subunit	0	99	588.186	307	305	195940433	*	*	*	thiamine transporter substrate binding subunit	*	Escherichia coli O157:H7 str. EC4024	*	*	*	*	*	*	*
contig00002	153467	155078	+	Gene796	1608	ZP_08497504	334123479	thiamine thiamine pyrophosphate abc permease protein	0	98	987.252	536	529	334123479	F5RVV8	F5RVV8_9ENTR	unreviewed	Thiamin pyrophosphate ABC superfamily ATP binding cassette transporter, membrane protein	thiP HMPREF9086_1766	Enterobacter hormaechei ATCC 49162	536	Gram-negative-bacterium-type cell wall; integral to membrane; plasma membrane; transporter activity	IPR000515; IPR005947;			Membrane; Multi-pass membrane protein.
contig00002	155061	155763	+	Gene797	699	ZP_08497505	334123480	thiamine abc atp-binding protein	2.54e-143	98	411.379	233	229	334123480	F5RVV9	F5RVV9_9ENTR	unreviewed	Putrescine ABC superfamily ATP binding cassette transporter, ABC protein (EC 3.6.3.-)	potG2 HMPREF9086_1767	Enterobacter hormaechei ATCC 49162	233	ATP binding; ATPase activity, coupled to transmembrane movement of substances; Gram-negative-bacterium-type cell wall	IPR003439; IPR017871; IPR005968; IPR003593;
contig00002	155806	156574	-	Gene798	765	ZP_08497506	334123481	inner membrane protein yabi	2.69e-137	99	397.897	255	253	334123481	F5RVW0	F5RVW0_9ENTR	unreviewed	DedA family integral membrane protein	yabI HMPREF9086_1768	Enterobacter hormaechei ATCC 49162	255		IPR015414;
contig00002	156702	157548	-	Gene799	843	ZP_03085992	195940610	arabinose operon regulatory protein	0	99	578.941	281	279	195940610	*	*	*	DNA-binding transcriptional regulator AraC	*	Escherichia coli O157:H7 str. EC4024	*	*	*	*	*	*	*
contig00002	157883	159593	+	Gene800	1707	CBK87663	295098573	l-ribulokinase	0	98	1055.43	569	561	295098573	D6DTD3	D6DTD3_ENTCL	unreviewed	Ribulokinase (EC 2.7.1.16)	araB ENC_45760	Enterobacter cloacae	569	ATP binding; L-arabinose catabolic process; ribulokinase activity	IPR000577; IPR018485; IPR005929;		Carbohydrate degradation; L-arabinose degradation via L-ribulose; D-xylulose 5-phosphate from L-arabinose (bacterial route): step 2/3.
contig00002	159603	161106	+	Gene801	1500	CBK87662	295098572	l-arabinose isomerase	0	100	1021.54	500	500	295098572	D6DTD2	D6DTD2_ENTCL	unreviewed	L-arabinose isomerase (EC 5.3.1.4)	araA ENC_45750	Enterobacter cloacae	500	L-arabinose isomerase activity; L-fucose isomerase activity; arabinose catabolic process; cytoplasm; fucose metabolic process; manganese ion binding	IPR024664; IPR004216; IPR009015; IPR003762;		Carbohydrate degradation; L-arabinose degradation via L-ribulose; D-xylulose 5-phosphate from L-arabinose (bacterial route): step 1/3.
contig00002	161194	161890	+	Gene802	693	CBK87661	295098571	l-ribulose-5-phosphate 4-epimerase	4.52e-169	100	476.478	231	231	295098571	D6DTD1	D6DTD1_ENTCL	unreviewed	L-ribulose 5-phosphate 4-epimerase (EC 5.1.3.4)	ENC_45740	Enterobacter cloacae	231	L-arabinose catabolic process; L-ribulose-phosphate 4-epimerase activity; zinc ion binding	IPR001303; IPR004661;
contig00002	162930	163305	+	Gene803	372	EHY69065	379051174	hypothetical protein SEHO0A_00089 [Salmonella enterica subsp. houtenae str. ATCC BAA-1581]	1.76e-42	73	146.747	124	91	379051174	*	*	*	hypothetical protein SEHO0A_00089	*	Salmonella enterica subsp. houtenae str. ATCC BAA-1581	*	*	*	*	*	*	*
contig00002	163371	165729	+	Gene804	2355	ZP_08497511	334123486	dna polymerase ii	0	97	1557.73	785	768	334123486	F5RVW5	F5RVW5_9ENTR	unreviewed	DNA polymerase (EC 2.7.7.7)	polB HMPREF9086_1773	Enterobacter hormaechei ATCC 49162	785	DNA binding; DNA replication; DNA-directed DNA polymerase activity; nucleotide binding	IPR006172; IPR017964; IPR006133; IPR006134; IPR023211; IPR012337;
contig00002	165857	168764	+	Gene805	2904	CBK87660	295098570	atp-dependent helicase	0	99	1882.07	968	965	295098570	D6DTD0	D6DTD0_ENTCL	unreviewed	RNA polymerase-associated protein rapA (EC 3.6.4.-) (ATP-dependent helicase hepA)	rapA ENC_45720	Enterobacter cloacae	968	ATP binding; DNA binding; helicase activity; regulation of transcription, DNA-dependent; transcription, DNA-dependent	IPR014001; IPR001650; IPR023949; IPR022737; IPR000330;				Helicase ATP-binding domain (1); Helicase C-terminal domain (1)
contig00002	168803	169436	+	Gene806	630	CBK87659	295098569	23s rrna trna pseudouridine synthase a	3.06e-149	99	424.476	210	208	295098569	D6DTC9	D6DTC9_ENTCL	unreviewed	Pseudouridine synthase (EC 5.4.99.-)	ENC_45710	Enterobacter cloacae	210	RNA binding; pseudouridine synthase activity; pseudouridine synthesis	IPR020103; IPR006225; IPR006224; IPR006145;
contig00002	169466	170282	-	Gene807	813	CBK87658	295098568	dna-j like membrane chaperone protein	5.87e-176	100	497.278	271	271	295098568	D6DTC8	D6DTC8_ENTCL	unreviewed	DnaJ-domain-containing proteins 1	ENC_45700	Enterobacter cloacae	271	chaperone binding; heat shock protein binding; protein folding; unfolded protein binding	IPR023749; IPR001623; IPR007791; IPR003095;
contig00002	170521	172873	+	Gene808	2349	ZP_08497515	334123490	organic solvent tolerance protein	0	99	1628.22	783	782	334123490	F5RVW9	F5RVW9_9ENTR	unreviewed	LPS-assembly protein lptD (Organic solvent tolerance protein)	ostA lptD HMPREF9086_1777	Enterobacter hormaechei ATCC 49162	783	Gram-negative-bacterium-type cell outer membrane assembly; cell outer membrane; plasma membrane; response to organic substance	IPR020889; IPR005653; IPR007543;			Cell outer membrane.
contig00002	172926	174213	+	Gene809	1284	CBK87657	295098567	peptidyl-prolyl cis-trans isomerase	0	99	806.594	428	427	295098567	D6DTC7	D6DTC7_ENTCL	unreviewed	Parvulin-like peptidyl-prolyl isomerase (EC 5.2.1.8)	ENC_45680	Enterobacter cloacae	428	Gram-negative-bacterium-type cell outer membrane assembly; biofilm formation; chaperone mediated protein folding requiring cofactor; maintenance of stationary phase; outer membrane-bounded periplasmic space; peptide binding; peptidyl-prolyl cis-trans isomerase activity; protein stabilization; protein transport; unfolded protein binding	IPR000297; IPR023058; IPR023034; IPR015391; IPR008880;				PpiC domains (2)
contig00002	174212	175199	+	Gene810	984	CBK87656	295098566	4-hydroxythreonine-4-phosphate dehydrogenase	0	99	654.055	328	325	295098566	D6DTC6	D6DTC6_ENTCL	unreviewed	4-hydroxythreonine-4-phosphate dehydrogenase (EC 1.1.1.262) (4-(phosphohydroxy)-L-threonine dehydrogenase)	pdxA ENC_45670	Enterobacter cloacae	328	4-hydroxythreonine-4-phosphate dehydrogenase activity; NAD binding; cobalt ion binding; cytoplasm; magnesium ion binding; pyridoxal phosphate biosynthetic process; pyridoxine biosynthetic process; zinc ion binding	IPR005255;		Cofactor biosynthesis; pyridoxine 5'-phosphate biosynthesis; pyridoxine 5'-phosphate from D-erythrose 4-phosphate: step 4/5.	Cytoplasm.
contig00002	175195	176017	+	Gene811	819	CBK87655	295098565	dimethyladenosine transferase	0	99	543.502	273	272	295098565	D6DTC5	D6DTC5_ENTCL	unreviewed	Ribosomal RNA small subunit methyltransferase A (EC 2.1.1.182) (16S rRNA (adenine(1518)-N(6)/adenine(1519)-N(6))-dimethyltransferase) (16S rRNA dimethyladenosine transferase) (16S rRNA dimethylase) (S-adenosylmethionine-6-N', N'-adenosyl(rRNA) dimethyltransferase)	rsmA ksgA ENC_45660	Enterobacter cloacae	273	RNA binding; cytoplasm; rRNA (adenine-N6,N6-)-dimethyltransferase activity	IPR023165; IPR020596; IPR001737; IPR020598; IPR011530;			Cytoplasm.
contig00002	176020	176398	+	Gene812	375	ZP_08497519	334123494	protein	1.33e-75	100	230.72	125	125	334123494	F5RVX3	F5RVX3_9ENTR	unreviewed	Protein ApaG	serB apaG HMPREF9086_1781	Enterobacter hormaechei ATCC 49162	125	hydrolase activity	IPR007474; IPR023065;				ApaG domain (1)
contig00002	176402	177251	+	Gene813	846	CBK87653	295098563	bis(5 -nucleosyl)-tetraphosphatase	0	99	590.497	282	281	295098563	D6DTC3	D6DTC3_ENTCL	unreviewed	Bis(5'-nucleosyl)-tetraphosphatase, symmetrical (EC 3.6.1.41) (Ap4A hydrolase) (Diadenosine 5',5'''-P1,P4-tetraphosphate pyrophosphohydrolase) (Diadenosine tetraphosphatase)	apaH ENC_45640	Enterobacter cloacae	282	bis(5'-nucleosyl)-tetraphosphatase (symmetrical) activity	IPR004617; IPR004843;
contig00002	177289	177769	-	Gene814	477	ZP_09035899	354721684	dihydrofolate reductase	3.93e-114	100	331.257	159	159	354721684	*	*	*	dihydrofolate reductase	*	Enterobacter mori LMG 25706	*	*	*	*	*	*	*
contig00002	177883	179749	-	Gene815	1863	CBK87652	295098562	glutathione-regulated potassium-efflux system protein	0	99	1006.13	621	616	295098562	D6DTC2	D6DTC2_ENTCL	unreviewed	Glutathione-regulated potassium-efflux system protein kefC (K(+)/H(+) antiporter)	kefC ENC_45620	Enterobacter cloacae	621	enzyme binding; glutathione-regulated potassium exporter activity; integral to membrane; nucleotide binding; plasma membrane; potassium channel regulator activity; protein homodimerization activity; regulation of potassium ion transport; response to methylglyoxal; solute:hydrogen antiporter activity; toxin binding	IPR006153; IPR004771; IPR023941; IPR006036; IPR016040; IPR003148;			Cell inner membrane; Multi-pass membrane protein.	RCK N-terminal domain (1)
contig00002	179741	180272	-	Gene816	528	ZP_08497523	334123498	glutathione-regulated potassium-efflux system ancillary protein	7.32e-128	97	367.466	176	172	334123498	F5RVX7	F5RVX7_9ENTR	unreviewed	Glutathione-regulated potassium-efflux system ancillary protein kefF	kefF HMPREF9086_1785	Enterobacter hormaechei ATCC 49162	176	coenzyme binding; electron carrier activity; oxidoreductase activity; potassium ion transport	IPR003680; IPR023948;
contig00002	180377	180611	-	Gene817	231	ZP_08497525	334123500	outer membrane lipoprotein	1.78e-46	100	152.91	77	77	334123500	F5RVX9	F5RVX9_9ENTR	unreviewed	Lipoprotein	HMPREF9086_1787	Enterobacter hormaechei ATCC 49162	77		IPR010305;
contig00002	180793	184018	-	Gene818	3222	CBK87649	295098559	carbamoyl phosphate synthase large subunit	0	99	2100.86	1074	1073	295098559	D6DTB9	D6DTB9_ENTCL	unreviewed	Carbamoyl-phosphate synthase large chain (EC 6.3.5.5) (Carbamoyl-phosphate synthetase ammonia chain)	carB ENC_45580	Enterobacter cloacae	1074	ATP binding; arginine biosynthetic process; carbamoyl-phosphate synthase (glutamine-hydrolyzing) activity; magnesium ion binding; manganese ion binding; pyrimidine nucleotide biosynthetic process	IPR011761; IPR013815; IPR013816; IPR006275; IPR005479; IPR005483; IPR005481; IPR005480; IPR011607; IPR013817; IPR016185;		Amino-acid biosynthesis; L-arginine biosynthesis; carbamoyl phosphate from bicarbonate: step 1/1. Pyrimidine metabolism; UMP biosynthesis via de novo pathway; (S)-dihydroorotate from bicarbonate: step 1/3.		ATP-grasp domains (2)
contig00002	184036	185080	-	Gene819	1041	ZP_09035905	354721690	carbamoyl-phosphate small subunit	0	99	700.279	347	346	354721690	*	*	*	carbamoyl phosphate synthase small subunit	*	Enterobacter mori LMG 25706	*	*	*	*	*	*	*
contig00002	185639	186461	-	Gene820	819	YP_003611350	296101204	dihydrodipicolinate reductase	1.51e-172	98	488.804	273	268	296101204	D5CH23	D5CH23_ENTCC	unreviewed	Dihydrodipicolinate reductase (DHPR) (EC 1.3.1.26)	dapB ECL_00838	Enterobacter cloacae subsp. cloacae (strain ATCC 13047 / DSM 30054 / NBRC 13535 / NCDC 279-56)	273	NADPH binding; cytoplasm; diaminopimelate biosynthetic process; dihydrodipicolinate reductase activity	IPR022663; IPR000846; IPR022664; IPR011770; IPR023940; IPR016040;		Amino-acid biosynthesis; L-lysine biosynthesis via DAP pathway; (S)-tetrahydrodipicolinate from L-aspartate: step 4/4.	Cytoplasm.
contig00002	186666	187617	-	Gene821	948	YP_003611349	296101203	4-hydroxy-3-methylbut-2-enyl diphosphate reductase	0	99	613.609	316	315	296101203	D5CH22	D5CH22_ENTCC	unreviewed	4-hydroxy-3-methylbut-2-enyl diphosphate reductase (EC 1.17.1.2)	ispH ECL_00837	Enterobacter cloacae subsp. cloacae (strain ATCC 13047 / DSM 30054 / NBRC 13535 / NCDC 279-56)	316	3 iron, 4 sulfur cluster binding; 4-hydroxy-3-methylbut-2-en-1-yl diphosphate reductase activity; isopentenyl diphosphate biosynthetic process, mevalonate-independent pathway; metal ion binding; terpenoid biosynthetic process	IPR003451;		Isoprenoid biosynthesis; dimethylallyl diphosphate biosynthesis; dimethylallyl diphosphate from (2E)-4-hydroxy-3-methylbutenyl diphosphate: step 1/1. Isoprenoid biosynthesis; isopentenyl diphosphate biosynthesis via DXP pathway; isopentenyl diphosphate from 1-deoxy-D-xylulose 5-phosphate: step 6/6.
contig00002	187618	188068	-	Gene822	447	ZP_08497540	334123515	fkbp-type peptidyl-prolyl cis-trans isomerase	9.76e-88	99	263.462	149	148	334123515	F5RVZ4	F5RVZ4_9ENTR	unreviewed	Peptidyl-prolyl cis-trans isomerase (EC 5.2.1.8)	fkpB HMPREF9086_1802	Enterobacter hormaechei ATCC 49162	149	peptidyl-prolyl cis-trans isomerase activity; protein folding	IPR023566; IPR001179;
contig00002	188163	188664	-	Gene823	498	YP_003611347	296101201	signal peptidase ii	1.49e-105	100	310.071	166	166	296101201	D5CH20	D5CH20_ENTCC	unreviewed	Lipoprotein signal peptidase 1 (EC 3.4.23.36) (Prolipoprotein signal peptidase 1) (Signal peptidase II 1)	lspA1 ECL_00835	Enterobacter cloacae subsp. cloacae (strain ATCC 13047 / DSM 30054 / NBRC 13535 / NCDC 279-56)	166	aspartic-type endopeptidase activity; integral to membrane; plasma membrane; proteolysis	IPR001872;		Protein modification; lipoprotein biosynthesis (signal peptide cleavage).	Cell inner membrane; Multi-pass membrane protein.
contig00002	188663	191480	-	Gene824	2814	ZP_08497542	334123517	isoleucyl-trna synthetase	0	99	1841.24	938	937	334123517	F5RVZ6	F5RVZ6_9ENTR	unreviewed	Isoleucine--tRNA ligase (EC 6.1.1.5) (Isoleucyl-tRNA synthetase)	ileS HMPREF9086_1804	Enterobacter hormaechei ATCC 49162	938	ATP binding; cytoplasm; isoleucine-tRNA ligase activity; isoleucyl-tRNA aminoacylation; zinc ion binding	IPR001412; IPR002300; IPR002301; IPR023585; IPR014729; IPR009080; IPR013155; IPR009008; IPR010663;			Cytoplasm.
contig00002	191525	192401	-	Gene825	873	ZP_08497543	334123518	riboflavin biosynthesis protein	0	100	570.466	291	291	334123518	F5RVZ7	F5RVZ7_9ENTR	unreviewed	Riboflavin biosynthesis protein RibF (EC 2.7.1.26) (EC 2.7.7.2)	ribF HMPREF9086_1805	Enterobacter hormaechei ATCC 49162	308	FMN adenylyltransferase activity; riboflavin biosynthetic process; riboflavin kinase activity	IPR015864; IPR023468; IPR002606; IPR015865; IPR023465; IPR014729;
contig00002	192858	193044	+	Gene826	183	ZP_05966836	288549356	ribosomal protein s20	8.57e-34	98	119.398	61	60	288549356	D2Z9R2	D2Z9R2_9ENTR	unreviewed	Putative uncharacterized protein	ENTCAN_05182	Enterobacter cancerogenus ATCC 35316	61	RNA binding; ribosome; structural constituent of ribosome; translation	IPR002583;
contig00002	193102	194002	-	Gene827	897	ZP_08497545	334123520	transcriptional activator protein	0	100	605.905	299	299	334123520	F5RVZ9	F5RVZ9_9ENTR	unreviewed	Transcriptional activator protein NhaR	nhaR HMPREF9086_1807	Enterobacter hormaechei ATCC 49162	299	DNA binding; sequence-specific DNA binding transcription factor activity; transcription, DNA-dependent	IPR005119; IPR000847; IPR011991;				HTH lysR-type DNA-binding domain (1)
contig00002	194060	195236	-	Gene828	1173	ZP_08497546	334123521	na+ h+ antiporter	0	98	640.188	391	385	334123521	F5RW00	F5RW00_9ENTR	unreviewed	Na(+)/H(+) antiporter nhaA (Sodium/proton antiporter nhaA)	nhaA HMPREF9086_1808	Enterobacter hormaechei ATCC 49162	391	antiporter activity; integral to membrane; plasma membrane; regulation of pH; sodium ion transmembrane transporter activity	IPR023171; IPR004670;			Cell membrane; Multi-pass membrane protein.
contig00002	195408	196554	-	Gene829	1143	CBK87632	295098542	chaperone protein	0	99	608.601	381	379	295098542	D6DTA2	D6DTA2_ENTCL	unreviewed	Chaperone protein DnaJ	dnaJ ENC_45380	Enterobacter cloacae	381	ATP binding; DNA replication; cytoplasm; heat shock protein binding; protein folding; response to heat; unfolded protein binding; zinc ion binding	IPR012724; IPR002939; IPR001623; IPR018253; IPR008971; IPR003095; IPR001305;			Cytoplasm.	CR-type zinc finger (1); J domain (1)
contig00002	196641	198555	-	Gene830	1911	ZP_08497548	334123523	chaperone protein	0	100	1135.55	601	601	334123523	F5RW02	F5RW02_9ENTR	unreviewed	Chaperone protein DnaK (HSP70) (Heat shock 70 kDa protein) (Heat shock protein 70)	dnaK HMPREF9086_1810	Enterobacter hormaechei ATCC 49162	637	ATP binding; protein folding; response to stress; unfolded protein binding	IPR012725; IPR018181; IPR001023; IPR013126;
contig00002	198851	199418	+	Gene831	564	YP_004827163	345297805	gpr1 fun34 yaah family protein	2.87e-131	100	377.096	188	188	345297805	G2S5N8	G2S5N8_ENTAL	unreviewed	GPR1/FUN34/yaaH family protein	Entas_0626	Enterobacter asburiae (strain LF7a)	188	membrane	IPR000791;
contig00002	199394	200717	-	Gene832	1320	ZP_08497551	334123526	general substrate transporter:major facilitator superfamily	0	97	696.812	440	431	334123526	F5RW05	F5RW05_9ENTR	unreviewed	Major facilitator family transporter	proP HMPREF9086_1813	Enterobacter hormaechei ATCC 49162	440	integral to membrane; transmembrane transport	IPR011701; IPR020846; IPR016196;
contig00002	200839	201427	-	Gene833	585	YP_003611334	296101188	molybdenum cofactor biosynthesis protein	3.62e-133	99	382.489	195	194	296101188	D5CH07	D5CH07_ENTCC	unreviewed	Molybdenum cofactor biosynthesis protein	ECL_00822	Enterobacter cloacae subsp. cloacae (strain ATCC 13047 / DSM 30054 / NBRC 13535 / NCDC 279-56)	195	Mo-molybdopterin cofactor biosynthetic process	IPR020817; IPR008284; IPR001453;
contig00002	201537	202491	-	Gene834	951	CBK87626	295098536	transaldolase	0	100	619.387	317	317	295098536	D6DT96	D6DT96_ENTCL	unreviewed	Transaldolase 2 (EC 2.2.1.2)	tal2 ENC_45320	Enterobacter cloacae	317	cytoplasm; pentose-phosphate shunt; sedoheptulose-7-phosphate:D-glyceraldehyde-3-phosphate glyceronetransferase activity	IPR013785; IPR001585; IPR004730; IPR018225;		Carbohydrate degradation; pentose phosphate pathway; D-glyceraldehyde 3-phosphate and beta-D-fructose 6-phosphate from D-ribose 5-phosphate and D-xylulose 5-phosphate (non-oxidative stage): step 2/3.	Cytoplasm.
contig00002	202753	204187	+	Gene835	1431	ZP_08497554	334123529	amino-acid carrier protein	0	98	755.362	477	469	334123529	F5RW08	F5RW08_9ENTR	unreviewed	AGCS family alanine (Or glycine):cation symporter carrier	agcS HMPREF9086_1816	Enterobacter hormaechei ATCC 49162	477	membrane; sodium:amino acid symporter activity	IPR001463;
contig00002	204253	205027	+	Gene836	771	CBK87625	295098535	upf0246 protein yaaa	1.75e-177	98	499.975	257	253	295098535	D6DT95	D6DT95_ENTCL	unreviewed	UPF0246 protein ENC_45300	ENC_45300	Enterobacter cloacae	257		IPR005583;
contig00002	205058	205346	-	Gene837	285	CBK87624	295098534	periplasmic protein	7.06e-28	100	106.686	66	66	295098534	D6DT94	D6DT94_ENTCL	unreviewed	Putative uncharacterized protein	ENC_45290	Enterobacter cloacae	95		IPR019638;
contig00002	205612	206899	-	Gene838	1284	CBK87623	295098533	threonine synthase	0	99	838.18	428	426	295098533	D6DT93	D6DT93_ENTCL	unreviewed	L-threonine synthase (EC 4.2.3.1)	ENC_45280	Enterobacter cloacae	428	pyridoxal phosphate binding; threonine biosynthetic process; threonine synthase activity	IPR001926; IPR000634; IPR004450;
contig00002	206902	207832	-	Gene839	927	CBK87622	295098532	homoserine kinase	0	99	586.645	309	308	295098532	D6DT92	D6DT92_ENTCL	unreviewed	Homoserine kinase (HK) (HSK) (EC 2.7.1.39)	thrB ENC_45270	Enterobacter cloacae	309	ATP binding; cytoplasm; homoserine kinase activity; threonine biosynthetic process	IPR006204; IPR013750; IPR006203; IPR000870; IPR020568; IPR014721;		Amino-acid biosynthesis; L-threonine biosynthesis; L-threonine from L-aspartate: step 4/5.	Cytoplasm.
contig00002	207833	210296	-	Gene840	2460	CBK87621	295098531	bifunctional aspartokinase i homoserine dehydrogenase i	0	99	1526.15	820	816	295098531	D6DT91	D6DT91_ENTCL	unreviewed	Aspartate kinase /homoserine dehydrogenase (EC 1.1.1.3) (EC 2.7.2.4)	ENC_45260	Enterobacter cloacae	820	NADP binding; aspartate family amino acid biosynthetic process; aspartate kinase activity; homoserine dehydrogenase activity	IPR002912; IPR001048; IPR005106; IPR001341; IPR018042; IPR011147; IPR001342; IPR019811; IPR016040;
contig00002	210656	211343	-	Gene841	684	ZP_08497560	334123535	rna group 1	1.16e-141	98	406.757	228	225	334123535	F5RW14	F5RW14_9ENTR	unreviewed	rRNA methyltransferase	HMPREF9086_1822	Enterobacter hormaechei ATCC 49162	228	RNA binding; RNA methyltransferase activity; RNA processing	IPR004384; IPR001537;
contig00002	211978	212695	+	Gene842	714	YP_003611324	296101178	two-component response regulator	3.83e-169	100	477.248	238	238	296101178	D5CG94	D5CG94_ENTCC	unreviewed	Two-component response regulator	ECL_00811	Enterobacter cloacae subsp. cloacae (strain ATCC 13047 / DSM 30054 / NBRC 13535 / NCDC 279-56)	238	DNA binding; intracellular; regulation of transcription, DNA-dependent; transcription, DNA-dependent; two-component response regulator activity	IPR011006; IPR001867; IPR016032; IPR001789; IPR011991;				Response regulatory domain (1)
contig00002	212744	213215	-	Gene843	468	ZP_05966860	261339002	protein	3.83e-103	98	303.138	156	153	261339002	D2Z9T7	D2Z9T7_9ENTR	unreviewed	Putative uncharacterized protein	ENTCAN_05207	Enterobacter cancerogenus ATCC 35316	156		IPR010292;
contig00002	213430	214300	+	Gene844	867	CBK87616	295098526	right origin-binding protein	0	100	589.341	289	289	295098526	D6DT86	D6DT86_ENTCL	unreviewed	Transcriptional regulator, AraC family	ENC_45210	Enterobacter cloacae	289	intracellular; sequence-specific DNA binding; sequence-specific DNA binding transcription factor activity	IPR010499; IPR009057; IPR012287; IPR018062; IPR018060; IPR011256; IPR020449;				HTH araC/xylS-type DNA-binding domain (1)
contig00002	214296	214944	-	Gene845	645	ZP_08497567	334123542	phosphoglycerate mutase	3.86e-150	99	427.172	215	213	334123542	F5RW21	F5RW21_9ENTR	unreviewed	Probable phosphoglycerate mutase gpmB (EC 5.4.2.1) (PGAM) (Phosphoglyceromutase)	gpmB HMPREF9086_1829	Enterobacter hormaechei ATCC 49162	215	glycolysis; phosphoglycerate mutase activity	IPR013078; IPR001345; IPR023086;		Carbohydrate degradation; glycolysis; pyruvate from D-glyceraldehyde 3-phosphate: step 3/5.
contig00002	215084	215507	+	Gene846	420	ZP_08497568	334123543	ntpase	1.56e-70	99	220.705	140	139	334123543	F5RW22	F5RW22_9ENTR	unreviewed	Non-canonical purine NTP phosphatase (EC 3.6.1.-) (Non-standard purine NTP phosphatase) (Nucleoside-triphosphate phosphatase)	yjjX HMPREF9086_1830	Enterobacter hormaechei ATCC 49162	188	metal ion binding; nucleoside-triphosphatase activity; nucleotide binding; nucleotide metabolic process	IPR002786;
contig00002	215534	215750	-	Gene847	213	ZP_09035935	354721720	trp operon repressor	2.69e-40	100	137.887	71	71	354721720	*	*	*	Trp operon repressor	*	Enterobacter mori LMG 25706	*	*	*	*	*	*	*
contig00002	215919	217857	-	Gene848	1935	ZP_08497570	334123545	soluble lytic murein transglycosylase	0	98	1271.14	645	634	334123545	F5RW24	F5RW24_9ENTR	unreviewed	Soluble lytic murein transglycosylase (EC 3.2.1.-)	slt HMPREF9086_1832	Enterobacter hormaechei ATCC 49162	645	hydrolase activity, hydrolyzing O-glycosyl compounds; lytic transglycosylase activity; membrane; peptidoglycan metabolic process; periplasmic space	IPR023346; IPR016026; IPR008258; IPR012289; IPR008939; IPR000189;
contig00002	218083	219751	+	Gene849	1665	ZP_08497571	334123546	abc transporter atp-binding protein	0	100	1054.66	555	555	334123546	F5RW25	F5RW25_9ENTR	unreviewed	ABC superfamily ATP binding cassette transporter, ABC protein (EC 3.6.3.-)	yjjK HMPREF9086_1833	Enterobacter hormaechei ATCC 49162	555	ATP binding; ATPase activity	IPR022374; IPR003439; IPR017871; IPR003593;
contig00002	219845	220745	-	Gene850	897	ZP_08497572	334123547	transcriptional family	0	99	547.354	299	297	334123547	F5RW26	F5RW26_9ENTR	unreviewed	LysR-family transcriptional activator	HMPREF9086_1834	Enterobacter hormaechei ATCC 49162	299	DNA binding; sequence-specific DNA binding transcription factor activity; transcription, DNA-dependent	IPR005119; IPR000847; IPR011991;				HTH lysR-type DNA-binding domain (1)
contig00002	220931	222164	-	Gene851	1230	CBK87610	295098520	nicotinamide-nucleotide adenylyltransferase	0	99	808.135	410	409	295098520	D6DSJ7	D6DSJ7_ENTCL	unreviewed	Cytidyltransferase-related domain	ENC_45120	Enterobacter cloacae	410	negative regulation of transcription, DNA-dependent; pyridine nucleotide biosynthetic process; sequence-specific DNA binding; transferase activity; transport	IPR016429; IPR004821; IPR001387; IPR010982; IPR006417; IPR014729;
contig00002	222199	223585	-	Gene852	1383	ZP_08497575	334123551	dna repair protein	0	100	876.7	461	461	334123551	F5RW29	F5RW29_9ENTR	unreviewed	DNA repair protein radA	radA HMPREF9086_1837	Enterobacter hormaechei ATCC 49162	461	ATP binding; DNA repair; damaged DNA binding; metal ion binding; nucleoside-triphosphatase activity	IPR003593; IPR014774; IPR004504; IPR008269; IPR020568;
contig00002	223659	224628	-	Gene853	966	CBK87609	295098519	phosphoserine phosphatase	0	99	601.282	322	320	295098519	D6DSJ6	D6DSJ6_ENTCL	unreviewed	Phosphoserine phosphatase (EC 3.1.3.3)	ENC_45100	Enterobacter cloacae	322	L-serine biosynthetic process; phosphoserine phosphatase activity	IPR005834; IPR023214; IPR006383; IPR023190; IPR004469;
contig00002	224745	225390	+	Gene854	642	CBK87608	295098518	protein smp	4.56e-117	100	343.199	200	200	295098518	D6DSJ5	D6DSJ5_ENTCL	unreviewed	Uncharacterized membrane protein affecting hemolysin expression	ENC_45090	Enterobacter cloacae	214		IPR019305;
contig00002	225429	226446	+	Gene855	1014	ZP_09035944	354721729	lipoate-protein ligase a	0	98	672.544	338	333	354721729	*	*	*	lipoate-protein ligase A	*	Enterobacter mori LMG 25706	*	*	*	*	*	*	*
contig00002	226531	227341	-	Gene856	807	YP_001571994	161504882	purine nucleoside phosphorylase	1.12e-167	100	474.937	239	239	161504882	A9MRA4	DEOD_SALAR	reviewed	Purine nucleoside phosphorylase deoD-type (PNP) (EC 2.4.2.1)	deoD SARI_03008	Salmonella arizonae (strain ATCC BAA-731 / CDC346-86 / RSK2980)	239	nucleoside metabolic process; purine-nucleoside phosphorylase activity	IPR004402; IPR018017; IPR018016; IPR000845;
contig00002	227353	228577	-	Gene857	1221	CBK87606	295098516	phosphopentomutase	0	99	832.402	407	405	295098516	D6DSJ3	D6DSJ3_ENTCL	unreviewed	Phosphopentomutase (EC 5.4.2.7) (Phosphodeoxyribomutase)	deoB ENC_45060	Enterobacter cloacae	407	cellular metabolic compound salvage; cytoplasm; deoxyribonucleotide catabolic process; magnesium ion binding; manganese ion binding; phosphopentomutase activity	IPR017849; IPR017850; IPR010045; IPR006124; IPR024052;		Metabolic intermediate biosynthesis; 5-phospho-alpha-D-ribose 1-diphosphate biosynthesis; 5-phospho-alpha-D-ribose 1-diphosphate from D-ribose 5-phosphate (route II): step 1/3.	Cytoplasm.
contig00002	228630	229953	-	Gene858	1320	CBK87605	295098515	thymidine phosphorylase	0	99	840.106	440	436	295098515	D6DSJ2	D6DSJ2_ENTCL	unreviewed	Thymidine phosphorylase (EC 2.4.2.4) (TdRPase)	deoA ENC_45050	Enterobacter cloacae	444	pyrimidine base metabolic process; pyrimidine-nucleoside phosphorylase activity; thymidine metabolic process; thymidine phosphorylase activity	IPR000312; IPR017459; IPR020072; IPR013102; IPR018090; IPR000053; IPR017872; IPR013465;		Pyrimidine metabolism; dTMP biosynthesis via salvage pathway; dTMP from thymine: step 1/2.
contig00002	230056	230836	-	Gene859	777	ZP_09333708	365104047	deoxyribose-phosphate aldolase	1.42e-158	99	452.21	259	258	365104047	G9SED9	G9SED9_CITFR	unreviewed	Deoxyribose-phosphate aldolase	HMPREF9428_02789	Citrobacter freundii 4_7_47CFAA	259
contig00002	231099	232635	+	Gene860	1533	ZP_08497586	334123562	conserved protein	0	98	1019.99	511	505	334123562	F5RW40	F5RW40_9ENTR	unreviewed	Putative uncharacterized protein	HMPREF9086_1848	Enterobacter hormaechei ATCC 49162	513		IPR016905;
contig00002	232657	233470	+	Gene861	810	ZP_08497587	334123563	radical sam superfamily protein	0	96	540.421	270	260	334123563	F5RW41	F5RW41_9ENTR	unreviewed	Pyruvate formate lyase activating enzyme	yjjW HMPREF9086_1849	Enterobacter hormaechei ATCC 49162	270	4 iron, 4 sulfur cluster binding; cytoplasm; electron carrier activity; glucose metabolic process; lyase activity; metal ion binding; oxidoreductase activity	IPR001450; IPR017896; IPR017900; IPR012839; IPR023912; IPR001989; IPR007197;
contig00002	233464	234247	-	Gene862	780	ZP_08497588	334123564	deoxyribonuclease	4.72e-150	94	430.639	258	245	334123564	F5RW42	F5RW42_9ENTR	unreviewed	Hydrogenase nickel insertion protein HypA (EC 3.1.21.-)	hypA HMPREF9086_1850	Enterobacter hormaechei ATCC 49162	259	endodeoxyribonuclease activity, producing 5'-phosphomonoesters	IPR012278; IPR018228; IPR001130;
contig00002	234243	235296	-	Gene863	1050	ZP_08497589	334123565	patatin family	0	98	699.123	350	346	334123565	F5RW43	F5RW43_9ENTR	unreviewed	Patatin	HMPREF9086_1851	Enterobacter hormaechei ATCC 49162	362	lipid metabolic process	IPR016035; IPR002641;
contig00002	235707	236325	-	Gene865	615	CBK87601	295098511	periplasmic protein	6.26e-132	100	380.178	205	205	295098511	D6DSI8	D6DSI8_ENTCL	unreviewed	Predicted periplasmic or secreted lipoprotein	ENC_44970	Enterobacter cloacae	205		IPR007055; IPR014004;
contig00002	236629	238219	-	Gene866	1587	ZP_08497592	334123568	peptide chain release factor 3	0	100	1031.94	529	529	334123568	F5RW46	F5RW46_9ENTR	unreviewed	Peptide chain release factor 3 (RF-3)	prfC HMPREF9086_1854	Enterobacter hormaechei ATCC 49162	529	GTP binding; GTPase activity; cytoplasm; regulation of translational termination; translation release factor activity, codon specific	IPR009022; IPR004548; IPR000795; IPR005225; IPR004161; IPR009000;			Cytoplasm.
contig00002	238311	238989	-	Gene867	675	ZP_08497593	334123569	nucleotidase	1.26e-158	97	449.514	225	220	334123569	F5RW47	F5RW47_9ENTR	unreviewed	Nucleoside 5'-monophosphate phosphohydrolase (EC 3.1.3.5)	yjjG HMPREF9086_1855	Enterobacter hormaechei ATCC 49162	225	5'-nucleotidase activity; phosphoglycolate phosphatase activity	IPR005834; IPR023214; IPR006439; IPR006402; IPR011951; IPR005833;
contig00002	239008	239452	-	Gene868	441	ZP_05966892	261339034	ribosomal-protein-alanine acetyltransferase	2.26e-80	100	244.588	147	147	261339034	D2Z9X3	D2Z9X3_9ENTR	unreviewed	Putative uncharacterized protein	ENTCAN_05243	Enterobacter cancerogenus ATCC 35316	147	N-acetyltransferase activity; N-terminal protein amino acid acetylation	IPR000182; IPR016181; IPR006464;
contig00002	239420	239834	-	Gene869	411	ZP_08497595	334123571	dna polymerase psi subunit	7.56e-91	98	270.396	137	135	334123571	F5RW49	F5RW49_9ENTR	unreviewed	DNA-directed DNA polymerase III psi subunit (EC 2.7.7.7)	holD HMPREF9086_1857	Enterobacter hormaechei ATCC 49162	137	3'-5' exonuclease activity; DNA replication; DNA-directed DNA polymerase activity	IPR004615; IPR018382;
contig00002	239936	240965	+	Gene870	1026	ZP_08497596	334123572	ribosomal rna small subunit methyltransferase c	0	99	677.937	342	340	334123572	F5RW50	F5RW50_9ENTR	unreviewed	Ribosomal RNA small subunit methyltransferase C (EC 2.1.1.172) (16S rRNA m2G1207 methyltransferase) (rRNA (guanine-N(2)-)-methyltransferase RsmC)	rsmC HMPREF9086_1858	Enterobacter hormaechei ATCC 49162	342	cytoplasm; nucleic acid binding; rRNA (guanine-N2-)-methyltransferase activity	IPR002052; IPR013675; IPR023543; IPR007848;			Cytoplasm.
contig00002	241474	241705	-	Gene871	228	CBK87597	295098507	inner membrane protein	2.35e-29	96	109.768	76	73	295098507	D6DSI4	D6DSI4_ENTCL	unreviewed	Putative uncharacterized protein	ENC_44910	Enterobacter cloacae	98		IPR009885;
contig00002	241984	243025	+	Gene872	1038	ZP_08497599	334123575	diguanylate cyclase	0	97	539.65	346	337	334123575	F5RW53	F5RW53_9ENTR	unreviewed	Membrane-associated diguanylate cyclase	hmsT HMPREF9086_1861	Enterobacter hormaechei ATCC 49162	354	cyclic nucleotide biosynthetic process; intracellular signal transduction; phosphorus-oxygen lyase activity	IPR001054; IPR000160;
contig00002	243118	243907	+	Gene873	786	CBK87596	295098506	ferric iron reductase involved in ferric hydroximate transport	0	98	523.472	262	257	295098506	D6DSI3	D6DSI3_ENTCL	unreviewed	Uncharacterized Fe-S protein	ENC_44890	Enterobacter cloacae	262	2 iron, 2 sulfur cluster binding	IPR008090; IPR022770; IPR024726;
contig00002	244419	245766	-	Gene874	1344	ZP_08497601	334123577	pts lactose cellobiose family iic subunit	0	100	804.668	424	424	334123577	F5RW55	F5RW55_9ENTR	unreviewed	PTS family chitibiose porter, IIC component (EC 2.7.1.69)	chbC HMPREF9086_1863	Enterobacter hormaechei ATCC 49162	448	integral to membrane; phosphoenolpyruvate-dependent sugar phosphotransferase system; plasma membrane; protein-N(PI)-phosphohistidine-sugar phosphotransferase activity; sugar:hydrogen symporter activity	IPR003352; IPR004796; IPR004501;
contig00002	246094	246553	+	Gene875	456	ZP_08497602	334123578	prolyl-trna synthetase domain protein	1.48e-93	100	278.485	152	152	334123578	F5RW56	F5RW56_9ENTR	unreviewed	YbaK/EbsC protein	HMPREF9086_1864	Enterobacter hormaechei ATCC 49162	152		IPR007214;
contig00002	246590	247193	-	Gene876	600	ZP_08497603	334123579	transcriptional family	3.94e-120	98	350.903	200	197	334123579	F5RW57	F5RW57_9ENTR	unreviewed	DNA-binding transcriptional activator BglJ	HMPREF9086_1865	Enterobacter hormaechei ATCC 49162	228	intracellular; sequence-specific DNA binding; sequence-specific DNA binding transcription factor activity; transcription, DNA-dependent; two-component response regulator activity	IPR016032; IPR000792; IPR011991;				HTH luxR-type DNA-binding domain (1)
contig00002	247222	247885	-	Gene877	660	CBK87592	295098502	family transcriptional regulator	4.98e-148	97	422.55	220	215	295098502	D6DSH9	D6DSH9_ENTCL	unreviewed	Response regulator containing a CheY-like receiver domain and an HTH DNA-binding domain	ENC_44850	Enterobacter cloacae	228	intracellular; sequence-specific DNA binding; sequence-specific DNA binding transcription factor activity; transcription, DNA-dependent; two-component response regulator activity	IPR016032; IPR000792; IPR011991;				HTH luxR-type DNA-binding domain (1)
contig00002	248351	249128	+	Gene878	774	ZP_08497605	334123581	membrane protein	2.47e-179	98	506.138	258	255	334123581	F5RW59	F5RW59_9ENTR	unreviewed	Inner membrane protein YjjP	yjjP HMPREF9086_1867	Enterobacter hormaechei ATCC 49162	293		IPR010619;
contig00002	249118	249592	+	Gene879	471	ZP_08497606	334123582	membrane protein	6.99e-92	98	274.633	157	155	334123582	F5RW60	F5RW60_9ENTR	unreviewed	UPF0442 protein HMPREF9086_1868	yjjB HMPREF9086_1868	Enterobacter hormaechei ATCC 49162	157	integral to membrane; plasma membrane	IPR024528; IPR020914;			Cell membrane; Multi-pass membrane protein.
contig00002	249636	250089	+	Gene880	450	CBK87590	295098500	family transcriptional regulator	4.12e-97	98	287.345	150	148	295098500	D6DSH7	D6DSH7_ENTCL	unreviewed	Transcriptional regulator, MarR family	ENC_44820	Enterobacter cloacae	150	DNA binding; intracellular; sequence-specific DNA binding transcription factor activity; transcription, DNA-dependent	IPR000835; IPR011991;				HTH marR-type DNA-binding domains (3)
contig00002	250173	250602	+	Gene881	426	CBK87589	295098499	organic hydroperoxide resistance protein	3.05e-95	100	281.952	141	141	295098499	D6DSH6	D6DSH6_ENTCL	unreviewed	Peroxiredoxin, Ohr subfamily	ENC_44810	Enterobacter cloacae	142	response to stress	IPR015946; IPR019953; IPR003718;
contig00002	250725	251271	+	Gene882	543	ZP_08497609	334123585	primosomal protein 1	2.35e-124	98	358.992	181	178	334123585	F5RW63	F5RW63_9ENTR	unreviewed	Primosomal protein 1 (Primosomal protein I)	dnaT HMPREF9086_1871	Enterobacter hormaechei ATCC 49162	181	DNA replication, synthesis of RNA primer; alpha DNA polymerase:primase complex	IPR020917
contig00002	251267	252005	+	Gene883	735	ZP_08497610	334123586	dna replication protein	5.23e-161	100	457.218	245	245	334123586	F5RW64	F5RW64_9ENTR	unreviewed	DNA replication protein DnaC	dnaC HMPREF9086_1872	Enterobacter hormaechei ATCC 49162	245	ATP binding; nucleoside-triphosphatase activity	IPR003593; IPR002611;
contig00002	252078	252561	+	Gene884	480	CBK87586	295098496	glycoprotein receptor	9.12e-61	98	195.667	160	157	295098496	D6DSH3	D6DSH3_ENTCL	unreviewed	Putative uncharacterized protein	ENC_44780	Enterobacter cloacae	160		IPR019637;
contig00002	252829	255121	+	Gene885	2289	ZP_08497612	334123588	phosphoglycerol transferase i	0	98	1455.27	763	749	334123588	F5RW66	F5RW66_9ENTR	unreviewed	Phosphoglycerol transferase I (EC 2.7.8.20)	HMPREF9086_1874	Enterobacter hormaechei ATCC 49162	763	phosphatidylglycerol-membrane-oligosaccharide glycerophosphotransferase activity; sulfuric ester hydrolase activity	IPR017849; IPR017850; IPR000917;
contig00002	255301	255940	+	Gene886	636	ZP_08497613	334123589	diguanylate phosphodiesterase	1.83e-144	97	412.535	211	205	334123589	F5RW67	F5RW67_9ENTR	unreviewed	Putative uncharacterized protein	HMPREF9086_1875	Enterobacter hormaechei ATCC 49162	212		IPR001633;
contig00002	255924	256491	+	Gene887	564	YP_004950425	365968864	regulatory protein	1.61e-64	74	207.994	175	131	365968864	G8LL39	G8LL39_ENTCL	unreviewed	Putative uncharacterized protein	EcWSU1_00564	Enterobacter cloacae EcWSU1	206
contig00002	256511	257012	+	Gene888	498	ZP_08497615	334123591	spore coat protein u domain family protein	4.74e-87	98	263.077	166	164	334123591	F5RW69	F5RW69_9ENTR	unreviewed	Spore coat protein U domain family protein	HMPREF9086_1877	Enterobacter hormaechei ATCC 49162	166		IPR007893;
contig00002	257014	257794	+	Gene889	777	ZP_08497616	334123592	pili assembly chaperone	6.28e-155	97	442.965	259	252	334123592	F5RW70	F5RW70_9ENTR	unreviewed	Pili assembly chaperone	ecpD HMPREF9086_1878	Enterobacter hormaechei ATCC 49162	259	cellular cell wall organization; outer membrane-bounded periplasmic space	IPR008962; IPR016147;
contig00002	257771	260006	+	Gene890	2232	ZP_08497617	334123593	outer membrane usher protein	0	98	1417.91	743	729	334123593	F5RW71	F5RW71_9ENTR	unreviewed	Porin protein involved in fimbrial biogenesis (PapC family)	HMPREF9086_1879	Enterobacter hormaechei ATCC 49162	764	membrane; transporter activity	IPR000015;
contig00002	260038	260953	+	Gene891	912	ZP_08497618	334123594	lipoprotein	0	97	597.43	304	297	334123594	F5RW72	F5RW72_9ENTR	unreviewed	Spore coat protein U domain protein	HMPREF9086_1880	Enterobacter hormaechei ATCC 49162	304		IPR007893;
contig00002	261082	261823	+	Gene892	738	ZP_08497619	334123595	transcriptional regulator	9.99e-169	95	476.863	246	235	334123595	F5RW73	F5RW73_9ENTR	unreviewed	Putative uncharacterized protein	HMPREF9086_1881	Enterobacter hormaechei ATCC 49162	246	DNA binding; intracellular; regulation of transcription, DNA-dependent; transcription, DNA-dependent; two-component response regulator activity	IPR001867; IPR016032; IPR011991;
contig00002	261824	262298	+	Gene893	471	ZP_08497620	334123596	hypothetical protein HMPREF9086_1882 [Enterobacter hormaechei ATCC 49162]	9.17e-95	96	281.952	157	151	334123596	F5RW74	F5RW74_9ENTR	unreviewed	Putative uncharacterized protein	HMPREF9086_1882	Enterobacter hormaechei ATCC 49162	157
contig00002	262327	262834	+	Gene894	504	ZP_08497621	334123597	acetyltransferase	2.69e-97	89	289.271	168	150	334123597	F5RW75	F5RW75_9ENTR	unreviewed	GNAT family acetyltransferase	HMPREF9086_1883	Enterobacter hormaechei ATCC 49162	168	N-acetyltransferase activity	IPR000182; IPR016181;
contig00002	262992	264657	-	Gene895	1662	ZP_08497622	334123598	methyl-accepting chemotaxis protein i	0	99	900.582	554	552	334123598	F5RW76	F5RW76_9ENTR	unreviewed	Methyl-accepting chemotaxis protein I	tsr HMPREF9086_1884	Enterobacter hormaechei ATCC 49162	576	chemotaxis; integral to membrane; transmembrane signaling receptor activity	IPR004090; IPR003122; IPR004091; IPR004089; IPR003660;
contig00002	264740	265181	-	Gene896	438	ZP_08497623	334123599	homoprotocatechuate degradation operon	2.5e-96	99	285.034	145	144	334123599	F5RW77	F5RW77_9ENTR	unreviewed	Homoprotocatechuate degradative operon repressor	hpcR HMPREF9086_1885	Enterobacter hormaechei ATCC 49162	146	DNA binding; intracellular; negative regulation of transcription, DNA-dependent; phenylacetate catabolic process; sequence-specific DNA binding transcription factor activity; transcription, DNA-dependent	IPR012712; IPR000835; IPR023187; IPR011991;				HTH marR-type DNA-binding domain (1); HTH marR-type DNA-binding domains (3)
contig00002	265448	266726	+	Gene897	1275	CBK87580	295098490	4-hydroxyphenylacetate degradation bifunctional isomerase decarboxylase	0	98	745.732	425	417	295098490	D6DSG7	D6DSG7_ENTCL	unreviewed	5-carboxy-2-oxohept-3-enedioate decarboxylase HpaG1 subunit /5-carboxy-2-oxohept-3-enedioate decarboxylase HpaG2 subunit (EC 4.1.1.68) (EC 5.3.3.-)	ENC_44720	Enterobacter cloacae	425	5-carboxymethyl-2-hydroxymuconate delta-isomerase activity; 5-oxopent-3-ene-1,2,5-tricarboxylate decarboxylase activity	IPR002529; IPR011234; IPR012684; IPR012686;
contig00002	266722	268189	+	Gene898	1464	ZP_08497625	334123601	5-carboxymethyl-2-hydroxymuconate semialdehyde dehydrogenase	0	99	976.467	488	487	334123601	F5RW79	F5RW79_9ENTR	unreviewed	5-carboxymethyl-2-hydroxymuconate semialdehyde dehydrogenase (EC 1.2.1.60)	hpaE HMPREF9086_1887	Enterobacter hormaechei ATCC 49162	488	5-carboxymethyl-2-hydroxymuconic-semialdehyde dehydrogenase activity	IPR016161; IPR016163; IPR016160; IPR016162; IPR015590; IPR011985;
contig00002	268191	269043	+	Gene899	849	ZP_08497626	334123602	#NAME?	0	99	577.785	283	281	334123602	F5RW80	F5RW80_9ENTR	unreviewed	3,4-dihydroxyphenylacetate 2,3-dioxygenase (EC 1.13.11.15)	hpaD HMPREF9086_1888	Enterobacter hormaechei ATCC 49162	288	3,4-dihydroxyphenylacetate 2,3-dioxygenase activity; cellular aromatic compound metabolic process; ferrous iron binding	IPR011984; IPR004183;
contig00002	269052	269433	+	Gene900	378	ZP_09035985	354721770	5-carboxymethyl-2-hydroxymuconate delta-isomerase	3.73e-83	96	249.98	126	122	354721770	*	*	*	5-carboxymethyl-2-hydroxymuconate delta-isomerase	*	Enterobacter mori LMG 25706	*	*	*	*	*	*	*
contig00002	269539	270343	+	Gene901	801	ZP_09035986	354721771	2-oxo-hepta-3-ene- -dioic acid hydratase	0	100	538.11	267	267	354721771	*	*	*	2-oxo-hepta-3-ene-1,7-dioic acid hydratase	*	Enterobacter mori LMG 25706	*	*	*	*	*	*	*
contig00002	270353	271148	+	Gene902	792	CBK87575	295098485	#NAME?	1.15e-162	99	462.996	264	262	295098485	D6DSG2	D6DSG2_ENTCL	unreviewed	4-hydroxy-2-oxo-heptane-1,7-dioate aldolase (EC 4.1.2.n4) (2,4-dihydroxyhept-2-ene-1,7-dioic acid aldolase) (4-hydroxy-2-ketoheptane-1,7-dioate aldolase)	hpcH hpaI ENC_44670	Enterobacter cloacae	264	2,4-dihydroxyhept-2-ene-1,7-dioate aldolase activity; aldehyde-lyase activity; metal ion binding; phenylacetate catabolic process	IPR005000; IPR023701; IPR012689; IPR015813;		Aromatic compound metabolism; 4-hydroxyphenylacetate degradation; pyruvate and succinate semialdehyde from 4-hydroxyphenylacetate: step 7/7.
contig00002	271169	272513	+	Gene903	1341	CBK87574	295098484	4-hydroxyphenylacetate permease	0	98	809.29	447	442	295098484	D6DSG1	D6DSG1_ENTCL	unreviewed	4-hydroxyphenylacetate permease	ENC_44660	Enterobacter cloacae	447	integral to membrane; transmembrane transport	IPR012707; IPR011701; IPR020846; IPR016196;
contig00002	272484	273375	+	Gene904	888	ZP_09035989	354721774	4-hydroxyphenylacetate catabolism regulatory protein	0	98	589.726	296	291	354721774	*	*	*	4-hydroxyphenylacetate catabolism regulatory protein HpaA	*	Enterobacter mori LMG 25706	*	*	*	*	*	*	*
contig00002	273570	275133	+	Gene905	1560	ZP_09035990	354721775	4-hydroxyphenylacetate 3- oxygenase component	0	99	1069.3	520	519	354721775	*	*	*	4-hydroxyphenylacetate 3-monooxygenase, oxygenase subunit	*	Enterobacter mori LMG 25706	*	*	*	*	*	*	*
contig00002	275150	275660	+	Gene906	507	CBK87571	295098481	4-hydroxyphenylacetate 3- reductase component	2.51e-115	100	335.109	169	169	295098481	D6DSF8	D6DSF8_ENTCL	unreviewed	4-hydroxyphenylacetate 3-monooxygenase reductase component (EC 1.14.13.3)	ENC_44630	Enterobacter cloacae	169	4-hydroxyphenylacetate 3-monooxygenase activity; FMN binding; NAD binding; benzene-containing compound metabolic process; flavin reductase activity; oxidoreductase activity, acting on NADH or NADPH	IPR002563; IPR011982; IPR012349; IPR009002;
contig00002	275942	278096	+	Gene907	2151	ZP_08497634	334123611	carbon starvation protein	0	100	1194.1	717	717	334123611	F5RW88	F5RW88_9ENTR	unreviewed	Carbon starvation protein CstA	cstA2 HMPREF9086_1896	Enterobacter hormaechei ATCC 49162	717	cellular response to starvation; membrane	IPR003706;
contig00002	278192	278396	+	Gene908	201	YP_001175248	146310174	cytoplasmic protein	5.91e-45	100	148.288	67	67	146310174	A4W667	A4W667_ENT38	unreviewed	Putative uncharacterized protein	Ent638_0510	Enterobacter sp. (strain 638)	67		IPR007423;
contig00002	278358	279360	+	Gene909	999	ZP_05966929	288549383	gtp-binding protein	0	98	582.022	320	316	288549383	D2ZA10	D2ZA10_9ENTR	unreviewed	Putative uncharacterized protein	ENTCAN_05283	Enterobacter cancerogenus ATCC 35316	330		IPR003495; IPR011629;
contig00002	279420	280779	-	Gene910	1356	ZP_09035996	354721781	exported protein	0	98	868.611	452	444	354721781	*	*	*	hypothetical protein EmorL2_02750	*	Enterobacter mori LMG 25706	*	*	*	*	*	*	*
contig00002	281190	281736	+	Gene911	543	YP_004827059	345297701	family protein	1.51e-115	99	336.65	181	180	345297701	G2S3Q6	G2S3Q6_ENTAL	unreviewed	YfaZ family protein	Entas_0522	Enterobacter asburiae (strain LF7a)	181	cell outer membrane; integral to membrane	IPR011250; IPR009998;
contig00002	281915	283286	-	Gene912	1368	YP_003611253	296101107	succinate-semialdehyde dehydrogenase (nadp+)	0	98	852.432	456	448	296101107	D5CG23	D5CG23_ENTCC	unreviewed	Putative aldehyde dehydrogenase	ECL_00740	Enterobacter cloacae subsp. cloacae (strain ATCC 13047 / DSM 30054 / NBRC 13535 / NCDC 279-56)	456	oxidoreductase activity, acting on the aldehyde or oxo group of donors, NAD or NADP as acceptor	IPR016161; IPR016163; IPR016160; IPR016162; IPR015590;
contig00002	283439	284183	+	Gene913	741	CBK87563	295098473	transcriptional family	1.08e-152	93	436.417	246	229	295098473	D6DSF0	D6DSF0_ENTCL	unreviewed	AraC-type DNA-binding domain-containing proteins	ENC_44540	Enterobacter cloacae	250	cytoplasm; sequence-specific DNA binding; sequence-specific DNA binding transcription factor activity; transcription, DNA-dependent	IPR009057; IPR012287; IPR018062; IPR018060; IPR003313;
contig00002	284230	284884	+	Gene914	651	ZP_09036000	354721785	lysine exporter protein (lyse ygga)	5.11e-119	94	348.206	189	178	354721785	*	*	*	amino acid transporter LysE	*	Enterobacter mori LMG 25706	*	*	*	*	*	*	*
contig00002	284887	286159	+	Gene915	1269	YP_004950395	365968834	inner membrane protein	0	99	726.857	423	419	365968834	G8LKC8	G8LKC8_ENTCL	unreviewed	YjiN	yjiN EcWSU1_00534	Enterobacter cloacae EcWSU1	423
contig00002	286155	287232	-	Gene916	1074	ZP_08497642	334123619	major facilitator family	0	99	654.055	358	357	334123619	F5RW96	F5RW96_9ENTR	unreviewed	Putative uncharacterized protein	HMPREF9086_1904	Enterobacter hormaechei ATCC 49162	358		IPR022604; IPR016926;
contig00002	287221	288286	-	Gene917	1062	ZP_08497643	334123620	secretion protein	0	99	668.307	354	352	334123620	F5RW97	F5RW97_9ENTR	unreviewed	HlyD family secretion protein	HMPREF9086_1905	Enterobacter hormaechei ATCC 49162	354	membrane; transmembrane transport	IPR006143;
contig00002	288285	288756	-	Gene918	468	CBK87557	295098467	transcriptional family	4.43e-102	99	300.442	156	155	295098467	D6DSE4	D6DSE4_ENTCL	unreviewed	Transcriptional regulator, MarR family	ENC_44460	Enterobacter cloacae	156	DNA binding; intracellular; sequence-specific DNA binding transcription factor activity; transcription, DNA-dependent	IPR000835; IPR011991;				HTH marR-type DNA-binding domains (4)
contig00002	288971	289451	-	Gene919	477	ZP_09036015	354721800	alkylhydroperoxidase like family	3.81e-107	100	313.538	159	159	354721800	*	*	*	alkylhydroperoxidase-like protein	*	Enterobacter mori LMG 25706	*	*	*	*	*	*	*
contig00002	289552	290941	+	Gene920	1386	ZP_08497651	334123628	family transcriptional regulator	0	98	904.434	462	455	334123628	F5RWA5	F5RWA5_9ENTR	unreviewed	GntR family transcriptional regulator	HMPREF9086_1913	Enterobacter hormaechei ATCC 49162	462	DNA binding; intracellular; pyridoxal phosphate binding; sequence-specific DNA binding transcription factor activity; transcription, DNA-dependent; transferase activity, transferring nitrogenous groups	IPR004839; IPR015424; IPR015421; IPR000524; IPR011991;				HTH gntR-type DNA-binding domain (1)
contig00002	290986	291148	-	Gene921	159	ZP_09036017	354721802	cytoplasmic protein	1.22e-29	98	108.227	53	52	354721802	*	*	*	hypothetical protein EmorL2_02855	*	Enterobacter mori LMG 25706	*	*	*	*	*	*	*
contig00002	291324	292740	+	Gene922	1413	ZP_08497653	334123630	transcriptional family classes i and ii	0	99	937.947	471	468	334123630	F5RWA7	F5RWA7_9ENTR	unreviewed	Transcriptional regulator (EC 2.6.1.-)	yjiR HMPREF9086_1915	Enterobacter hormaechei ATCC 49162	518	DNA binding; intracellular; pyridoxal phosphate binding; sequence-specific DNA binding transcription factor activity; transaminase activity; transcription, DNA-dependent	IPR004839; IPR015424; IPR015421; IPR015422; IPR000524; IPR011991;				HTH gntR-type DNA-binding domain (1)
contig00002	292833	294924	-	Gene923	2088	CBK87551	295098461	ferrichrome-iron receptor	0	99	1399.8	696	693	295098461	D6DSD8	D6DSD8_ENTCL	unreviewed	TonB-dependent siderophore receptor	ENC_44390	Enterobacter cloacae	696	cell outer membrane; iron ion binding; plasma membrane; receptor activity; siderophore transmembrane transporter activity	IPR012910; IPR000531; IPR010105;			Cell outer membrane.
contig00002	295063	296017	-	Gene924	951	CBK87550	295098460	#NAME?	1.16e-180	95	513.072	317	304	295098460	D6DSD7	D6DSD7_ENTCL	unreviewed	AraC-type DNA-binding domain-containing proteins	ENC_44380	Enterobacter cloacae	318	intracellular; sequence-specific DNA binding; sequence-specific DNA binding transcription factor activity; transcription, DNA-dependent	IPR009057; IPR012287; IPR018062; IPR018060;				HTH araC/xylS-type DNA-binding domain (1)
contig00002	296155	296389	-	Gene925	231	CBK87549	295098459	hypothetical conserved protein	1.03e-50	100	163.696	77	77	295098459	D6DSD6	D6DSD6_ENTCL	unreviewed	Uncharacterized protein conserved in bacteria	ENC_44370	Enterobacter cloacae	77		IPR018684;
contig00002	296608	296797	+	Gene926	186	ZP_09036021	354721806	#NAME?	1.44e-32	96	116.316	62	60	354721806	*	*	*	hypothetical protein EmorL2_02875	*	Enterobacter mori LMG 25706	*	*	*	*	*	*	*
contig00002	296835	297957	-	Gene927	1119	CBK87547	295098457	cupin 4 family protein	0	99	776.548	373	371	295098457	D6DSD4	D6DSD4_ENTCL	unreviewed	Uncharacterized conserved protein	ENC_44350	Enterobacter cloacae	373		IPR013109; IPR022777; IPR003347;
contig00002	298091	298697	-	Gene928	603	ZP_08497657	334123634	atp-dependent clp protease proteolytic subunit	7.81e-138	99	394.815	201	200	334123634	F5RWB1	F5RWB1_9ENTR	unreviewed	ATP-dependent Clp protease proteolytic subunit 2 (EC 3.4.21.92) (Endopeptidase Clp 2)	clpP2 HMPREF9086_1919	Enterobacter hormaechei ATCC 49162	201	ATP binding; cytoplasm; proteolysis; serine-type endopeptidase activity	IPR023562; IPR001907; IPR018215;			Cytoplasm.
contig00002	299037	299637	+	Gene929	597	YP_003611231	296101085	two component transcriptional family	6.54e-117	94	341.658	199	188	296101085	D5CG01	D5CG01_ENTCC	unreviewed	Two component transcriptional regulator, LuxR family	ECL_00718	Enterobacter cloacae subsp. cloacae (strain ATCC 13047 / DSM 30054 / NBRC 13535 / NCDC 279-56)	201	intracellular; sequence-specific DNA binding; sequence-specific DNA binding transcription factor activity; transcription, DNA-dependent; two-component response regulator activity	IPR011006; IPR001789; IPR011990; IPR000792; IPR011991;				HTH luxR-type DNA-binding domain (1); Response regulatory domain (1)
contig00002	299640	305226	-	Gene930	5583	ZP_08497659	334123636	multi-sensor signal transduction multi-kinase	0	97	3387.82	1860	1813	334123636	F5RWB3	F5RWB3_9ENTR	unreviewed	Sensor histidine kinase (EC 2.7.13.3)	HMPREF9086_1921	Enterobacter hormaechei ATCC 49162	1861	ATP binding; membrane; peptidyl-histidine phosphorylation; regulation of transcription, DNA-dependent; two-component sensor activity	IPR003594; IPR003018; IPR011009; IPR001610; IPR000014; IPR000700; IPR013655; IPR000719; IPR017442; IPR004358; IPR003661; IPR005467; IPR009082; IPR011990;
contig00002	305235	305616	-	Gene931	378	ZP_08497660	334123637	response regulator receiver protein	2.87e-70	98	217.238	126	124	334123637	F5RWB4	F5RWB4_9ENTR	unreviewed	C4-dicarboxylate transport transcriptional regulatory protein DctD	dctD HMPREF9086_1922	Enterobacter hormaechei ATCC 49162	126	regulation of transcription, DNA-dependent; two-component response regulator activity	IPR011006; IPR001789;
contig00002	305639	305900	-	Gene932	258	CBK87542	295098452	domain protein	2.74e-55	100	176.022	86	86	295098452	D6DSC9	D6DSC9_ENTCL	unreviewed	XapX domain	ENC_44280	Enterobacter cloacae	86		IPR009872; IPR020017;
contig00002	305896	306118	-	Gene933	219	ZP_08497662	334123639	hypothetical protein HMPREF9086_1924 [Enterobacter hormaechei ATCC 49162]	7.85e-24	95	94.7449	73	70	334123639	F5RWB6	F5RWB6_9ENTR	unreviewed	Putative uncharacterized protein	HMPREF9086_1924	Enterobacter hormaechei ATCC 49162	73		IPR009872; IPR020017;
contig00002	306178	306865	-	Gene934	684	ZP_08497663	334123640	isochorismatase hydrolase	1.83e-157	99	446.817	228	227	334123640	F5RWB7	F5RWB7_9ENTR	unreviewed	Isochorismatase family hydrolase (EC 3.3.2.1)	HMPREF9086_1925	Enterobacter hormaechei ATCC 49162	228	isochorismatase activity	IPR000868;
contig00002	307085	308957	+	Gene935	1869	CBK87539	295098449	amidohydrolase 3	0	99	1268.06	623	618	295098449	D6DSC6	D6DSC6_ENTCL	unreviewed	Predicted metal-dependent hydrolase with the TIM-barrel fold	ENC_44250	Enterobacter cloacae	623	hydrolase activity, acting on carbon-nitrogen (but not peptide) bonds	IPR013108; IPR011059;
contig00002	308956	309364	+	Gene936	405	ZP_08497665	334123642	family protein	5.07e-55	96	179.104	135	130	334123642	F5RWB9	F5RWB9_9ENTR	unreviewed	DoxX protein	HMPREF9086_1927	Enterobacter hormaechei ATCC 49162	135		IPR011637;
contig00002	309360	310980	+	Gene937	1617	ZP_08497666	334123643	mfs transporter	0	99	1030.78	539	536	334123643	F5RWC0	F5RWC0_9ENTR	unreviewed	Protein of hypothetical function DUF894, DitE	HMPREF9086_1928	Enterobacter hormaechei ATCC 49162	539		IPR020846; IPR016196; IPR010290;
contig00002	311010	311832	+	Gene938	819	ZP_08497667	334123644	arylesterase	0	98	545.043	273	269	334123644	F5RWC1	F5RWC1_9ENTR	unreviewed	Non-heme chloroperoxidase (EC 1.11.1.10)	cpoF HMPREF9086_1929	Enterobacter hormaechei ATCC 49162	273	chloride peroxidase activity	IPR000073; IPR000639;
contig00002	312690	313920	+	Gene939	1227	YP_004991536	375129440	ggdef family protein	3.2e-98	61	311.997	388	239	375129440	*	*	*	unnamed protein product	*	Vibrio furnissii NCTC 11218	*	*	*	*	*	*	*
contig00002	313916	315413	+	Gene940	1494	YP_004991537	375129441	diguanylate cyclase	2.37e-109	58	344.739	500	290	375129441	*	*	*	unnamed protein product	*	Vibrio furnissii NCTC 11218	*	*	*	*	*	*	*
contig00002	315486	317031	-	Gene941	1542	ZP_05969381	261341523	cyclic diguanylate phosphodiesterase domain protein	2.24e-121	61	376.711	465	288	261341523	D2ZHJ5	D2ZHJ5_9ENTR	unreviewed	Putative protease	ENTCAN_07975	Enterobacter cancerogenus ATCC 35316	508	peptidase activity; proteolysis	IPR024744; IPR001633;
contig00002	317062	317848	-	Gene942	783	ZP_05969380	261341522	diguanylate cyclase phosphodiesterase	5.68e-87	69	270.011	253	177	261341522	D2ZHJ4	D2ZHJ4_9ENTR	unreviewed	Putative membrane protein	ENTCAN_07974	Enterobacter cancerogenus ATCC 35316	254		IPR001633;
contig00002	317960	318539	-	Gene943	576	YP_001454393	157147074	hypothetical protein CKO_02851 [Citrobacter koseri ATCC BAA-895]	3.29e-43	66	153.68	195	130	157147074	A8AKE4	A8AKE4_CITK8	unreviewed	Putative uncharacterized protein	CKO_02851	Citrobacter koseri (strain ATCC BAA-895 / CDC 4225-83 / SGSC4696)	216
contig00002	318609	319659	-	Gene944	1047	ZP_05969331	261341473	plasmid segregation protein	0	94	619.002	348	330	261341473	D2ZHE2	D2ZHE2_9ENTR	unreviewed	Plasmid segregation protein ParM	ENTCAN_07922	Enterobacter cancerogenus ATCC 35316	349		IPR009440;
contig00002	319705	320419	-	Gene945	711	YP_001454395	157147076	p60 family protein	3.6e-80	71	251.136	226	161	157147076	A8AKE6	A8AKE6_CITK8	unreviewed	Putative uncharacterized protein	CKO_02853	Citrobacter koseri (strain ATCC BAA-895 / CDC 4225-83 / SGSC4696)	239		IPR000064;
contig00002	320495	321458	-	Gene946	960	YP_001454396	157147077	lateral flagellar motor protein b	1.48e-154	84	446.817	320	269	157147077	A8AKE7	A8AKE7_CITK8	unreviewed	Putative uncharacterized protein	CKO_02854	Citrobacter koseri (strain ATCC BAA-895 / CDC 4225-83 / SGSC4696)	315	cell outer membrane	IPR006665;				OmpA-like domain (1)
contig00002	321457	322321	-	Gene947	861	YP_001454397	157147078	chemotaxis protein	5.01e-171	96	486.108	287	278	157147078	A8AKE8	A8AKE8_CITK8	unreviewed	Putative uncharacterized protein	CKO_02855	Citrobacter koseri (strain ATCC BAA-895 / CDC 4225-83 / SGSC4696)	287	chemotaxis; ciliary or flagellar motility; membrane; motor activity; protein transporter activity	IPR000540; IPR022522; IPR002898;
contig00002	322328	323030	-	Gene948	699	YP_001454398	157147079	flagellar biosynthesis sigma factor	3.75e-135	93	390.578	231	217	157147079	A8AKE9	A8AKE9_CITK8	unreviewed	Putative uncharacterized protein	CKO_02856	Citrobacter koseri (strain ATCC BAA-895 / CDC 4225-83 / SGSC4696)	231	DNA binding; DNA-directed RNA polymerase activity; sequence-specific DNA binding transcription factor activity; sigma factor activity; transcription initiation, DNA-dependent	IPR014284; IPR007627; IPR007624; IPR007630; IPR012845; IPR013325; IPR013324; IPR011991;
contig00002	323043	323514	-	Gene949	468	YP_001454399	157147081	flagellar basal body-associated protein	8.62e-62	79	197.978	156	124	157147081	A8AKF0	A8AKF0_CITK8	unreviewed	Putative uncharacterized protein	CKO_02858	Citrobacter koseri (strain ATCC BAA-895 / CDC 4225-83 / SGSC4696)	156	bacterial-type flagellum basal body; chemotaxis; ciliary or flagellar motility	IPR005503;
contig00002	323527	324637	-	Gene950	1107	YP_001454401	157147082	flagellar hook-length control protein	1.41e-61	55	211.846	386	215	157147082	A8AKF2	A8AKF2_CITK8	unreviewed	Putative uncharacterized protein	CKO_02859	Citrobacter koseri (strain ATCC BAA-895 / CDC 4225-83 / SGSC4696)	357		IPR021136;
contig00002	324636	324939	-	Gene951	300	YP_001454402	157147084	flagellar protein lafd	9.93e-34	74	122.094	98	73	157147084	A8AKF3	A8AKF3_CITK8	unreviewed	Putative uncharacterized protein	CKO_02861	Citrobacter koseri (strain ATCC BAA-895 / CDC 4225-83 / SGSC4696)	101
contig00002	324935	325328	-	Gene952	390	YP_001454404	157147085	flagellar protein	9.72e-58	98	185.652	129	127	157147085	A8AKF5	A8AKF5_CITK8	unreviewed	Putative uncharacterized protein	CKO_02862	Citrobacter koseri (strain ATCC BAA-895 / CDC 4225-83 / SGSC4696)	130	bacterial-type flagellum; flagellum assembly	IPR003713;
contig00002	325349	326672	-	Gene953	1320	YP_001454405	157147086	lateral flagellar hook-associated protein 2	0	88	643.654	442	392	157147086	A8AKF6	A8AKF6_CITK8	unreviewed	Putative uncharacterized protein	CKO_02863	Citrobacter koseri (strain ATCC BAA-895 / CDC 4225-83 / SGSC4696)	442	bacterial-type flagellum; cell adhesion; flagellum assembly	IPR010809; IPR003481;
contig00002	326872	327811	-	Gene954	936	YP_001454406	157147088	lateral flagellin	5.36e-115	83	344.739	278	232	157147088	A8AKF7	A8AKF7_CITK8	unreviewed	Putative uncharacterized protein	CKO_02865	Citrobacter koseri (strain ATCC BAA-895 / CDC 4225-83 / SGSC4696)	286	bacterial-type flagellum filament; ciliary or flagellar motility; structural molecule activity	IPR001492; IPR001029;
contig00002	328650	329580	+	Gene955	927	YP_001454411	157147092	transcriptional regulator	2.66e-122	73	364.385	317	234	157147092	A8AKG2	A8AKG2_CITK8	unreviewed	Putative uncharacterized protein	CKO_02869	Citrobacter koseri (strain ATCC BAA-895 / CDC 4225-83 / SGSC4696)	317	DNA binding; intracellular; regulation of transcription, DNA-dependent; transcription, DNA-dependent; two-component response regulator activity	IPR001867; IPR016032; IPR011991;
contig00002	329551	330025	+	Gene956	471	YP_001454412	157147093	ae013947_11 hypothetical	9.17e-42	68	146.747	155	106	157147093	A8AKG3	A8AKG3_CITK8	unreviewed	Putative uncharacterized protein	CKO_02870	Citrobacter koseri (strain ATCC BAA-895 / CDC 4225-83 / SGSC4696)	156
contig00002	330037	331048	-	Gene957	1008	YP_001454413	157147094	lateral flagellar hook associated protein	1.71e-162	83	468.389	336	280	157147094	A8AKG4	A8AKG4_CITK8	unreviewed	Putative uncharacterized protein	CKO_02871	Citrobacter koseri (strain ATCC BAA-895 / CDC 4225-83 / SGSC4696)	334
contig00002	331054	331972	-	Gene958	915	YP_001454414	157147095	flagellar hook-associated protein 3	5.62e-155	88	446.432	294	261	157147095	A8AKG5	A8AKG5_CITK8	unreviewed	Putative uncharacterized protein	CKO_02872	Citrobacter koseri (strain ATCC BAA-895 / CDC 4225-83 / SGSC4696)	294	RNA binding; bacterial-type flagellum hook; ciliary or flagellar motility; structural molecule activity	IPR013384; IPR001029; IPR004088;
contig00002	331994	333362	-	Gene959	1365	YP_001454415	157147096	flagellar hook-associated protein	0	89	619.387	461	414	157147096	A8AKG6	A8AKG6_CITK8	unreviewed	Putative uncharacterized protein	CKO_02873	Citrobacter koseri (strain ATCC BAA-895 / CDC 4225-83 / SGSC4696)	461	bacterial-type flagellum hook; ciliary or flagellar motility; flagellum assembly; motor activity; structural molecule activity	IPR010930; IPR001444; IPR002371;
contig00002	333348	333756	-	Gene960	405	YP_001454416	157147097	flagellar protein	4.02e-58	85	186.808	127	108	157147097	A8AKG7	A8AKG7_CITK8	unreviewed	Putative uncharacterized protein	CKO_02874	Citrobacter koseri (strain ATCC BAA-895 / CDC 4225-83 / SGSC4696)	129		IPR019301;
contig00002	333755	334847	-	Gene961	1089	YP_001454417	157147098	flagellar p-ring protein	2.27e-178	93	511.146	347	326	157147098	A8AKG8	A8AKG8_CITK8	unreviewed	Flagellar P-ring protein 2 (Basal body P-ring protein 2)	flgI2 CKO_02875	Citrobacter koseri (strain ATCC BAA-895 / CDC 4225-83 / SGSC4696)	367	bacterial-type flagellum basal body, distal rod, P ring; ciliary or flagellar motility; outer membrane-bounded periplasmic space; structural molecule activity	IPR001782;			Periplasm. Bacterial flagellum basal body.
contig00002	334858	335524	-	Gene962	663	YP_001454418	157147099	flagellar l-ring protein	3.72e-139	94	399.823	221	209	157147099	A8AKG9	A8AKG9_CITK8	unreviewed	Flagellar L-ring protein 2 (Basal body L-ring protein 2)	flgH2 CKO_02876	Citrobacter koseri (strain ATCC BAA-895 / CDC 4225-83 / SGSC4696)	221	bacterial-type flagellum basal body, distal rod, L ring; cell outer membrane; ciliary or flagellar motility; motor activity; plasma membrane	IPR000527;			Cell outer membrane; Lipid-anchor. Bacterial flagellum basal body.
contig00002	335549	336335	-	Gene963	783	YP_001454419	157147100	flagellar basal-body rod protein	1.43e-159	95	454.907	261	250	157147100	A8AKH0	A8AKH0_CITK8	unreviewed	Putative uncharacterized protein	CKO_02877	Citrobacter koseri (strain ATCC BAA-895 / CDC 4225-83 / SGSC4696)	261	bacterial-type flagellum basal body, distal rod; ciliary or flagellar motility; flagellum organization; motor activity; structural molecule activity	IPR010930; IPR001444; IPR019776; IPR020013; IPR012834;
contig00002	336356	337088	-	Gene964	729	YP_001454420	157147101	flagellar basal-body rod protein	1.96e-133	92	387.111	241	222	157147101	A8AKH1	A8AKH1_CITK8	unreviewed	Putative uncharacterized protein	CKO_02878	Citrobacter koseri (strain ATCC BAA-895 / CDC 4225-83 / SGSC4696)	243	bacterial-type flagellum; ciliary or flagellar motility; motor activity; structural molecule activity	IPR010930; IPR001444; IPR020013;
contig00002	337091	338297	-	Gene965	1203	YP_001454421	157147102	flagellar hook protein	0	89	617.076	401	359	157147102	A8AKH2	A8AKH2_CITK8	unreviewed	Putative uncharacterized protein	CKO_02879	Citrobacter koseri (strain ATCC BAA-895 / CDC 4225-83 / SGSC4696)	396	bacterial-type flagellum basal body, rod; ciliary or flagellar motility; motor activity; structural molecule activity	IPR010930; IPR011491; IPR001444; IPR020013;
contig00002	338331	339021	-	Gene966	687	YP_001454422	157147103	flagellar basal body rod modification protein	3.42e-109	85	324.324	227	195	157147103	A8AKH3	A8AKH3_CITK8	unreviewed	Putative uncharacterized protein	CKO_02880	Citrobacter koseri (strain ATCC BAA-895 / CDC 4225-83 / SGSC4696)	227		IPR005648;
contig00002	339023	339449	-	Gene967	423	YP_001454423	157147104	flagellar basal-body rod protein	1.11e-82	96	249.98	140	135	157147104	A8AKH4	A8AKH4_CITK8	unreviewed	Putative uncharacterized protein	CKO_02881	Citrobacter koseri (strain ATCC BAA-895 / CDC 4225-83 / SGSC4696)	141	bacterial-type flagellum; ciliary or flagellar motility; motor activity; structural molecule activity	IPR010930; IPR001444; IPR019776; IPR006299;
contig00002	339472	339823	-	Gene968	348	YP_001454424	157147105	flagellar basal-body rod protein	2.43e-48	97	160.614	116	113	157147105	A8AKH5	A8AKH5_CITK8	unreviewed	Putative uncharacterized protein	CKO_02882	Citrobacter koseri (strain ATCC BAA-895 / CDC 4225-83 / SGSC4696)	116	bacterial-type flagellum; ciliary or flagellar motility; motor activity; structural molecule activity	IPR019776; IPR006300;
contig00002	339898	340687	+	Gene969	786	YP_001454425	157147106	flagella basal body p-ring formation protein	3.15e-86	72	268.47	242	175	157147106	A8AKH6	A8AKH6_CITK8	unreviewed	Putative uncharacterized protein	CKO_02883	Citrobacter koseri (strain ATCC BAA-895 / CDC 4225-83 / SGSC4696)	263	bacterial-type flagellum basal body, distal rod, P ring; ciliary or flagellar motility	IPR017585; IPR013974;
contig00002	340818	341091	+	Gene970	270	YP_001454427	157147108	anti-sigma-28 factor	1.18e-40	91	139.043	90	82	157147108	A8AKH8	A8AKH8_CITK8	unreviewed	Putative uncharacterized protein	CKO_02885	Citrobacter koseri (strain ATCC BAA-895 / CDC 4225-83 / SGSC4696)	90	flagellum; negative regulation of transcription, DNA-dependent	IPR007412;
contig00002	341093	341531	+	Gene971	435	YP_001454429	157147109	lateral flagellar chaperone protein	2.49e-63	80	201.06	144	116	157147109	A8AKI0	A8AKI0_CITK8	unreviewed	Putative uncharacterized protein	CKO_02886	Citrobacter koseri (strain ATCC BAA-895 / CDC 4225-83 / SGSC4696)	145	flagellum; flagellum assembly	IPR007809;
contig00002	341646	342309	+	Gene972	660	NP_670092	22126669	lps glycosyltransferase family protein	6.54e-40	53	146.362	208	111	22126669	Q7CHJ1	Q7CHJ1_YERPE	unreviewed	Putative uncharacterized protein	y2791 YP_1211 YPO1382	Yersinia pestis	224	lipopolysaccharide biosynthetic process	IPR002654;
contig00002	342368	342962	+	Gene973	591	AEH62925	335932385	mannosyltransferase och1 and related enzymes transmembrane protein	1.06e-61	64	201.445	190	122	335932385	F8DTI6	F8DTI6_ZYMMA	unreviewed	Putative uncharacterized protein	Zmob_1091	Zymomonas mobilis subsp. mobilis (strain ATCC 10988 / DSM 424 / LMG 404 / NCIMB 8938 / NRRL B-806 / ZM1)	215		IPR007577;
contig00002	343025	345107	-	Gene974	2079	ZP_06354206	283834465	adp-heptose:lps heptosyltransferase ii	9.54e-82	48	283.878	637	312	283834465	D4BDS2	D4BDS2_9ENTR	unreviewed	Putative uncharacterized protein	CIT292_08640	Citrobacter youngae ATCC 29220	698	transferase activity, transferring glycosyl groups	IPR002201;
contig00002	345195	346446	-	Gene975	1248	ZP_06354205	291085842	tetratricopeptide repeat protein	1.57e-172	77	499.204	381	296	291085842	D4BDS1	D4BDS1_9ENTR	unreviewed	Tetratricopeptide repeat family protein	CIT292_08639	Citrobacter youngae ATCC 29220	385		IPR013216;
contig00002	346523	347462	-	Gene976	936	YP_001454433	157147114	lateral flagellar associated protein	1.18e-138	76	405.986	313	238	157147114	A8AKI4	A8AKI4_CITK8	unreviewed	Putative uncharacterized protein	CKO_02891	Citrobacter koseri (strain ATCC BAA-895 / CDC 4225-83 / SGSC4696)	313
contig00002	347488	348862	-	Gene977	1371	YP_001454434	157147115	glycosyl transferase 2 family protein	0	85	676.396	444	379	157147115	A8AKI5	A8AKI5_CITK8	unreviewed	Putative uncharacterized protein	CKO_02892	Citrobacter koseri (strain ATCC BAA-895 / CDC 4225-83 / SGSC4696)	461	ATP binding; intracellular; regulation of transcription, DNA-dependent; transcription factor binding	IPR001173; IPR002078;
contig00002	348915	349365	-	Gene978	447	YP_001454435	157147116	flagellar export protein	1.7e-70	88	219.55	148	131	157147116	A8AKI6	A8AKI6_CITK8	unreviewed	Putative uncharacterized protein	CKO_02893	Citrobacter koseri (strain ATCC BAA-895 / CDC 4225-83 / SGSC4696)	147	bacterial-type flagellum part; chemotaxis; ciliary or flagellar motility; membrane; motor activity	IPR012823;
contig00002	349368	350688	-	Gene979	1317	YP_001454436	157147117	flagellum-specific atp synthase	0	96	800.431	439	424	157147117	A8AKI7	A8AKI7_CITK8	unreviewed	Putative uncharacterized protein	CKO_02894	Citrobacter koseri (strain ATCC BAA-895 / CDC 4225-83 / SGSC4696)	439	ATP binding; ATPase activity; biosynthetic process; cytoplasm; protein secretion by the type III secretion system; type III protein secretion system complex	IPR020003; IPR003593; IPR000194; IPR005714;
contig00002	350674	351328	-	Gene980	651	YP_001454437	157147118	flagellar assembly protein	9.38e-107	87	318.546	204	178	157147118	A8AKI8	A8AKI8_CITK8	unreviewed	Putative uncharacterized protein	CKO_02895	Citrobacter koseri (strain ATCC BAA-895 / CDC 4225-83 / SGSC4696)	252	bacterial-type flagellum; ciliary or flagellar motility; motor activity	IPR019191; IPR000563; IPR018035;
contig00002	351436	352462	-	Gene981	1023	YP_001454438	157147119	flagellar motor switch protein	0	92	567.385	345	320	157147119	A8AKI9	A8AKI9_CITK8	unreviewed	Putative uncharacterized protein	CKO_02896	Citrobacter koseri (strain ATCC BAA-895 / CDC 4225-83 / SGSC4696)	345	bacterial-type flagellum; chemotaxis; ciliary or flagellar motility; motor activity	IPR000090; IPR023087; IPR011002; IPR006668;
contig00002	352430	354122	-	Gene982	1689	YP_001454439	157147120	flagellar m-ring protein	0	84	674.085	524	442	157147120	A8AKJ0	A8AKJ0_CITK8	unreviewed	Putative uncharacterized protein	CKO_02897	Citrobacter koseri (strain ATCC BAA-895 / CDC 4225-83 / SGSC4696)	540	bacterial-type flagellum basal body, MS ring; ciliary or flagellar motility; metal ion binding; motor activity	IPR013556; IPR000067; IPR011249; IPR006182;
contig00002	354132	354501	-	Gene983	366	YP_001454440	157147121	flagellar hook-basal body complex protein	2.48e-40	80	140.584	122	98	157147121	A8AKJ1	A8AKJ1_CITK8	unreviewed	Flagellar hook-basal body complex protein FliE 2	fliE2 CKO_02898	Citrobacter koseri (strain ATCC BAA-895 / CDC 4225-83 / SGSC4696)	122	bacterial-type flagellum basal body; ciliary or flagellar motility; motor activity; structural molecule activity	IPR001624;			Bacterial flagellum basal body.
contig00002	354519	355551	-	Gene984	1029	YP_001454441	157147122	sigma-54 transcriptional regulatory protein	0	93	573.163	343	319	157147122	A8AKJ2	A8AKJ2_CITK8	unreviewed	Putative uncharacterized protein	CKO_02899	Citrobacter koseri (strain ATCC BAA-895 / CDC 4225-83 / SGSC4696)	343	ATP binding; DNA binding; intracellular; nucleoside-triphosphatase activity; sequence-specific DNA binding transcription factor activity; transcription factor binding; transcription, DNA-dependent	IPR003593; IPR020441; IPR009057; IPR002197; IPR002078;				Sigma-54 factor interaction domain (1)
contig00002	356089	356974	+	Gene985	882	YP_001454442	157147123	flagellar motor switch protein	1.34e-162	87	465.307	294	256	157147123	A8AKJ3	A8AKJ3_CITK8	unreviewed	Putative uncharacterized protein	CKO_02900	Citrobacter koseri (strain ATCC BAA-895 / CDC 4225-83 / SGSC4696)	294		IPR001543;
contig00002	356966	357365	+	Gene986	396	YP_001454443	157147124	flagellar motor switch protein	1.73e-51	89	169.859	111	99	157147124	A8AKJ4	A8AKJ4_CITK8	unreviewed	Putative uncharacterized protein	CKO_02901	Citrobacter koseri (strain ATCC BAA-895 / CDC 4225-83 / SGSC4696)	132	bacterial-type flagellum basal body; chemotaxis; ciliary or flagellar motility; membrane; motor activity	IPR012826; IPR001172; IPR001543;
contig00002	357361	358114	+	Gene987	750	YP_001454444	157147125	flagellar biosynthetic protein	4.15e-119	91	351.288	250	228	157147125	A8AKJ5	A8AKJ5_CITK8	unreviewed	Putative uncharacterized protein	CKO_02902	Citrobacter koseri (strain ATCC BAA-895 / CDC 4225-83 / SGSC4696)	250	integral to membrane; protein secretion	IPR005837; IPR005838;			Membrane; Multi-pass membrane protein.
contig00002	358116	358389	+	Gene988	270	YP_001454445	157147126	flagellar biosynthetic protein	1.78e-50	98	164.081	90	89	157147126	A8AKJ6	A8AKJ6_CITK8	unreviewed	Putative uncharacterized protein	CKO_02903	Citrobacter koseri (strain ATCC BAA-895 / CDC 4225-83 / SGSC4696)	90	flagellum; integral to membrane; protein secretion	IPR002191; IPR006305;
contig00002	358395	359169	+	Gene989	771	YP_001454446	157147127	flagellar biosynthetic protein	1.07e-142	91	411.764	256	235	157147127	A8AKJ7	A8AKJ7_CITK8	unreviewed	Flagellar biosynthetic protein fliR	CKO_02904	Citrobacter koseri (strain ATCC BAA-895 / CDC 4225-83 / SGSC4696)	257	bacterial-type flagellum; integral to membrane; protein targeting	IPR006303; IPR002010;			Membrane; Multi-pass membrane protein.
contig00002	359168	360302	+	Gene990	1131	YP_001454447	157147128	flagellar biosynthetic protein	0	91	602.438	377	344	157147128	A8AKJ8	A8AKJ8_CITK8	unreviewed	Putative uncharacterized protein	CKO_02905	Citrobacter koseri (strain ATCC BAA-895 / CDC 4225-83 / SGSC4696)	377	membrane; protein secretion	IPR006136; IPR006135;
contig00002	360288	362385	+	Gene991	2094	YP_001454448	157147129	flagellar biosynthesis protein	0	95	1051.2	698	665	157147129	A8AKJ9	A8AKJ9_CITK8	unreviewed	Putative uncharacterized protein	CKO_02906	Citrobacter koseri (strain ATCC BAA-895 / CDC 4225-83 / SGSC4696)	698	membrane; protein secretion	IPR001712;
contig00002	362420	363398	-	Gene992	975	YP_001454449	157147130	exported protein	1.92e-142	76	416.772	319	244	157147130	A8AKK0	A8AKK0_CITK8	unreviewed	Putative uncharacterized protein	CKO_02907	Citrobacter koseri (strain ATCC BAA-895 / CDC 4225-83 / SGSC4696)	329
contig00002	363637	364126	-	Gene993	486	YP_003611218	296101072	glutathione transferase	3.2e-106	96	311.997	156	150	296101072	D5CFY8	D5CFY8_ENTCC	unreviewed	Glutathione transferase fosA	ECL_00705	Enterobacter cloacae subsp. cloacae (strain ATCC 13047 / DSM 30054 / NBRC 13535 / NCDC 279-56)	177	transferase activity	IPR004360;
contig00002	364264	365266	+	Gene994	999	ZP_08497670	334123647	tryptophanyl-trna synthetase ii	0	98	647.892	333	327	334123647	F5RWC4	F5RWC4_9ENTR	unreviewed	Tryptophan--tRNA ligase (EC 6.1.1.2)	trpS HMPREF9086_1932	Enterobacter hormaechei ATCC 49162	333	ATP binding; cytoplasm; tryptophan-tRNA ligase activity; tryptophanyl-tRNA aminoacylation	IPR001412; IPR002305; IPR014729; IPR002306;
contig00002	365309	365765	-	Gene995	453	YP_003611216	296101070	cytoplasmic protein	1.4e-105	98	308.916	151	149	296101070	D5CFY6	D5CFY6_ENTCC	unreviewed	Putative uncharacterized protein	ECL_00703	Enterobacter cloacae subsp. cloacae (strain ATCC 13047 / DSM 30054 / NBRC 13535 / NCDC 279-56)	151	RNA binding; RNA metabolic process; cytoplasm; hydrolase activity, acting on ester bonds	IPR014944;
contig00002	366065	366935	+	Gene996	867	YP_003611214	296101068	restriction endonuclease	0	97	572.392	288	281	296101068	D5CFY4	D5CFY4_ENTCC	unreviewed	Putative uncharacterized protein	ECL_00701	Enterobacter cloacae subsp. cloacae (strain ATCC 13047 / DSM 30054 / NBRC 13535 / NCDC 279-56)	289		IPR003615; IPR011396;
contig00002	367026	368823	+	Gene997	1794	ZP_08188188	325926907	protein of hypothetical function duf262	0	90	981.86	594	538	325926907	F0BSA3	F0BSA3_9XANT	unreviewed	Putative uncharacterized protein	XPE_2187 XPE_2190	Xanthomonas perforans 91-118	600		IPR018651; IPR004919;
contig00002	368986	371092	-	Gene998	2103	YP_005280422	378715532	type iii restriction res subunit	0	93	1151.35	701	655	378715532	*	*	*	unnamed protein product	*	Shewanella baltica OS678	*	*	*	*	*	*	*
contig00002	372180	374016	-	Gene999	1833	YP_005280423	378715533	site-specific dna-methyltransferase (adenine-specific)	0	68	645.58	635	436	378715533	*	*	*	unnamed protein product	*	Shewanella baltica OS678	*	*	*	*	*	*	*
contig00002	374106	374550	-	Gene1000	441	YP_005280424	378715534	unnamed protein product [Shewanella baltica OS678]	2.13e-34	62	130.954	148	92	378715534	*	*	*	unnamed protein product	*	Shewanella baltica OS678	*	*	*	*	*	*	*
contig00002	374986	378301	-	Gene1001	3312	ZP_01065072	86146752	helicase domain protein	0	94	1875.91	1104	1038	86146752	A3XZ11	A3XZ11_9VIBR	unreviewed	DEAD/DEAH box helicase-like	MED222_15439	Vibrio sp. MED222	1104	ATP binding; DNA binding; helicase activity	IPR014001; IPR001650; IPR000330;
contig00002	379025	379748	-	Gene1002	720	ZP_08497686	334123663	type iia topoisomerase (dna gyrase topo topoisomerase iv) a subunit	2.23e-133	97	386.726	240	233	334123663	F5RWE0	F5RWE0_9ENTR	unreviewed	Putative uncharacterized protein	HMPREF9086_1948	Enterobacter hormaechei ATCC 49162	240
contig00002	379778	380537	-	Gene1003	756	ZP_08497687	334123664	trna-(ms	8.86e-180	99	505.368	252	250	334123664	F5RWE1	F5RWE1_9ENTR	unreviewed	tRNA-(MS[2]IO[6]A)-hydroxylase (EC 1.-.-.-)	miaE HMPREF9086_1949	Enterobacter hormaechei ATCC 49162	252	oxidoreductase activity	IPR012347; IPR010386;
contig00002	380584	381010	-	Gene1004	423	YP_004950342	365968782	ribonuclease e inhibitor protein b	1.07e-60	87	195.282	118	103	365968782	G8LK75	G8LK75_ENTCL	unreviewed	Putative uncharacterized protein	EcWSU1_00482	Enterobacter cloacae EcWSU1	177
contig00002	381174	382179	+	Gene1005	1002	ZP_09036063	354721848	ornithine carbamoyltransferase	0	99	660.988	334	332	354721848	*	*	*	ornithine carbamoyltransferase subunit F	*	Enterobacter mori LMG 25706	*	*	*	*	*	*	*
contig00002	382365	383127	+	Gene1006	759	ZP_09036064	354721849	transcriptional family	4.7e-144	99	414.846	250	248	354721849	*	*	*	phage predicted DNA-binding transcriptional regulator	*	Enterobacter mori LMG 25706	*	*	*	*	*	*	*
contig00002	383111	384722	-	Gene1007	1608	ZP_08497691	334123668	xylan beta- -xylosidase	0	98	1137.48	535	527	334123668	F5RWE5	F5RWE5_9ENTR	unreviewed	Beta-xylosidase (EC 3.2.1.37)	xynB HMPREF9086_1953	Enterobacter hormaechei ATCC 49162	536	carbohydrate metabolic process; xylan 1,4-beta-xylosidase activity	IPR008985; IPR013320; IPR009784; IPR006710; IPR023296;
contig00002	384733	386116	-	Gene1008	1380	ZP_08497692	334123669	sugar (glycoside-pentoside-hexuronide) transporter	0	99	816.994	460	458	334123669	F5RWE6	F5RWE6_9ENTR	unreviewed	GPH family glycoside-pentoside-hexuronide:cation symporter	yagG2 HMPREF9086_1954	Enterobacter hormaechei ATCC 49162	460	membrane; sodium ion transport; transporter activity	IPR011701; IPR016196; IPR001927; IPR018043;
contig00002	386342	388310	-	Gene1009	1965	CBK87504	295098414	family	0	99	1251.5	655	650	295098414	D6DS91	D6DS91_ENTCL	unreviewed	Probable dehydratase, YjhG/YagF family (EC 4.2.1.9)	ENC_43810	Enterobacter cloacae	655	dihydroxy-acid dehydratase activity	IPR015928; IPR017798; IPR000581; IPR020558;
contig00002	388324	389233	-	Gene1010	906	ZP_05966985	288549400	dihydrodipicolinate synthetase	0	98	525.398	288	284	288549400	D2ZA74	D2ZA74_9ENTR	unreviewed	Putative uncharacterized protein	ENTCAN_05348	Enterobacter cancerogenus ATCC 35316	309	cytoplasm; lyase activity	IPR013785; IPR002220; IPR020625; IPR020624;			Cytoplasm.
contig00002	389472	389925	-	Gene1011	450	ZP_08497696	334123673	toxin-antitoxin biofilm protein	9.37e-101	96	296.59	150	145	334123673	F5RWF0	F5RWF0_9ENTR	unreviewed	YjgK like protein	yjgK HMPREF9086_1958	Enterobacter hormaechei ATCC 49162	150		IPR004375;
contig00002	390600	391821	+	Gene1012	1218	ZP_09036071	354721856	arginine deiminase	0	99	799.66	406	404	354721856	*	*	*	arginine deiminase	*	Enterobacter mori LMG 25706	*	*	*	*	*	*	*
contig00002	391830	392742	+	Gene1013	909	CBK87500	295098410	carbamate kinase	1.49e-178	98	506.523	303	297	295098410	D6DS87	D6DS87_ENTCL	unreviewed	Carbamate kinase (EC 2.7.2.2)	ENC_43770	Enterobacter cloacae	303	arginine metabolic process; carbamate kinase activity; cellular amino acid biosynthetic process	IPR001048; IPR003964;
contig00002	392767	393772	+	Gene1014	1002	ZP_08497699	334123677	ornithine carbamoyltransferase	0	99	669.078	334	333	334123677	F5RWF3	F5RWF3_9ENTR	unreviewed	Ornithine carbamoyltransferase (EC 2.1.3.3) (Fragment)	argF HMPREF9086_1961	Enterobacter hormaechei ATCC 49162	346	amino acid binding; ornithine carbamoyltransferase activity	IPR006132; IPR006130; IPR006131; IPR002292; IPR024904;			Cytoplasm.
contig00002	393819	395223	+	Gene1015	1401	CBK87499	295098409	c4-dicarboxylate anaerobic carrier	0	99	837.025	467	464	295098409	D6DS86	D6DS86_ENTCL	unreviewed	Predicted membrane protein	ENC_43750	Enterobacter cloacae	467	integral to membrane	IPR018385;
contig00002	395303	395783	+	Gene1016	477	ZP_08497701	334123679	arginine	1.63e-104	99	307.76	159	158	334123679	F5RWF5	F5RWF5_9ENTR	unreviewed	Arginine repressor 1	argR1 HMPREF9086_1963	Enterobacter hormaechei ATCC 49162	183	DNA binding; arginine binding; arginine biosynthetic process; cytoplasm; protein oligomerization; sequence-specific DNA binding transcription factor activity; transcription, DNA-dependent	IPR001669; IPR020899; IPR020900; IPR011991;		Amino-acid biosynthesis; L-arginine biosynthesis [regulation].	Cytoplasm.
contig00002	396022	396955	+	Gene1017	930	ZP_05970784	261342926	aspartate carbamoyltransferase	0	99	579.711	297	295	261342926	D2ZLU3	D2ZLU3_9ENTR	unreviewed	Aspartate carbamoyltransferase (EC 2.1.3.2) (Aspartate transcarbamylase)	pyrB ENTCAN_09521	Enterobacter cancerogenus ATCC 35316	310	'de novo' pyrimidine base biosynthetic process; amino acid binding; aspartate carbamoyltransferase activity; cellular amino acid metabolic process; pyrimidine nucleotide biosynthetic process	IPR006132; IPR006130; IPR006131; IPR002082;		Pyrimidine metabolism; UMP biosynthesis via de novo pathway; (S)-dihydroorotate from bicarbonate: step 2/3.
contig00002	396967	397429	+	Gene1018	459	ZP_09036077	354721862	aspartate regulatory subunit	4.18e-96	100	285.034	153	153	354721862	*	*	*	aspartate carbamoyltransferase regulatory subunit	*	Enterobacter mori LMG 25706	*	*	*	*	*	*	*
contig00002	397502	397889	+	Gene1019	384	CBK87495	295098405	endoribonuclease l-psp	1.75e-82	100	248.44	128	128	295098405	D6DS82	D6DS82_ENTCL	unreviewed	Endoribonuclease L-PSP, putative	ENC_43710	Enterobacter cloacae	128		IPR013813; IPR006056; IPR019897; IPR006175;
contig00002	398027	399479	+	Gene1020	1449	CBK87494	295098404	n-acetylglucosamine-binding protein a	0	96	896.73	483	465	295098404	D6DS81	D6DS81_ENTCL	unreviewed	Uncharacterized protein conserved in bacteria	ENC_43700	Enterobacter cloacae	482	viral capsid	IPR004302; IPR014756;
contig00002	399539	401948	-	Gene1021	2406	ZP_08497707	334123686	beta-n-acetylhexosaminidase	0	95	1469.14	802	769	334123686	F5RWG1	F5RWG1_9ENTR	unreviewed	Beta-N-acetylhexosaminidase (EC 3.2.1.52)	nagZ2 HMPREF9086_1969	Enterobacter hormaechei ATCC 49162	794	beta-N-acetylhexosaminidase activity; carbohydrate metabolic process; cation binding	IPR015882; IPR001540; IPR015883; IPR013781; IPR017853;
contig00002	402126	404835	-	Gene1022	2706	CBK87492	295098402	magnesium-translocating p-type atpase	0	98	1697.95	902	890	295098402	D6DS79	D6DS79_ENTCL	unreviewed	Magnesium-translocating P-type ATPase (EC 3.6.3.2)	ENC_43680	Enterobacter cloacae	902	ATP binding; ATP biosynthetic process; integral to membrane; magnesium-importing ATPase activity; metal ion binding	IPR023306; IPR008250; IPR006068; IPR004014; IPR023300; IPR023299; IPR001757; IPR006415; IPR018303; IPR023298; IPR005834; IPR023214;
contig00002	405222	406170	+	Gene1023	945	CBK87491	295098401	trehalose operon repressor	0	98	603.208	315	311	295098401	D6DS78	D6DS78_ENTCL	unreviewed	Transcriptional regulator, LacI family	ENC_43670	Enterobacter cloacae	315	DNA binding; intracellular; negative regulation of transcription, DNA-dependent; sequence-specific DNA binding transcription factor activity; transcription, DNA-dependent; trehalose metabolic process	IPR010982; IPR001761; IPR012771; IPR000843;				HTH lacI-type DNA-binding domain (1)
contig00002	406295	407714	+	Gene1024	1416	ZP_09036082	354721867	pts trehalose-specific iibc component	0	99	891.723	472	469	354721867	*	*	*	PTS system trehalose(maltose)-specific transporter subunits IIBC	*	Enterobacter mori LMG 25706	*	*	*	*	*	*	*
contig00002	407765	409421	+	Gene1025	1653	CBK87489	295098399	trehalose-6-phosphate hydrolase	0	96	1122.84	551	531	295098399	D6DS76	D6DS76_ENTCL	unreviewed	Alpha,alpha-phosphotrehalase (EC 3.2.1.93)	ENC_43650	Enterobacter cloacae	551	4-alpha-D-{(1->4)-alpha-D-glucano}trehalose trehalohydrolase activity; alpha,alpha-phosphotrehalase activity; cation binding; cytoplasm; trehalose catabolic process	IPR015902; IPR013780; IPR006047; IPR006589; IPR013781; IPR017853; IPR012769;
contig00002	409693	410302	+	Gene1026	606	CBK87488	295098398	secreted protein	4.11e-150	98	426.017	202	199	295098398	D6DS75	D6DS75_ENTCL	unreviewed	Oligogalacturonate-specific porin protein (KdgM)	ENC_43640	Enterobacter cloacae	202		IPR009331;
contig00002	410310	410970	-	Gene1027	657	ZP_08497716	334123696	transcriptional regulator	5.1e-143	97	409.453	219	214	334123696	F5RWI6	F5RWI6_9ENTR	unreviewed	Transcriptional regulator	HMPREF9086_1978	Enterobacter hormaechei ATCC 49162	219	carbohydrate metabolic process; sequence-specific DNA binding transcription factor activity; sugar binding	IPR000281; IPR001347; IPR011991;
contig00002	411149	412553	+	Gene1028	1401	ZP_08497717	334123697	phosphotransferase fructose-specific iic component	0	97	820.076	466	456	334123697	F5RWI7	F5RWI7_9ENTR	unreviewed	PTS family porter (EC 2.7.1.69)	HMPREF9086_1979	Enterobacter hormaechei ATCC 49162	467	integral to membrane; phosphoenolpyruvate-dependent sugar phosphotransferase system; plasma membrane; protein-N(PI)-phosphohistidine-sugar phosphotransferase activity; sugar:hydrogen symporter activity	IPR013011; IPR003501; IPR003352; IPR013014; IPR003353; IPR006327;				PTS EIIB type-2 domain (1)
contig00002	412563	415161	+	Gene1029	2595	ZP_08497718	334123698	glycosyl hydrolase	0	93	1570.83	865	810	334123698	F5RWI8	F5RWI8_9ENTR	unreviewed	Family 38 glycosyl hydrolase	HMPREF9086_1980	Enterobacter hormaechei ATCC 49162	865	alpha-mannosidase activity; carbohydrate binding; mannose metabolic process; zinc ion binding	IPR011013; IPR011330; IPR011682; IPR015341; IPR000602;
contig00002	415162	415735	+	Gene1030	570	CBK87486	295098396	pts fructose iia component domain protein	4.32e-105	87	310.842	190	166	295098396	D6DS73	D6DS73_ENTCL	unreviewed	Phosphotransferase system mannitol/fructose-specific IIA domain (Ntr-type) (EC 2.7.1.69)	ENC_43580	Enterobacter cloacae	190	phosphoenolpyruvate-dependent sugar phosphotransferase system; protein-N(PI)-phosphohistidine-sugar phosphotransferase activity; sugar:hydrogen symporter activity	IPR016152; IPR002178;				PTS EIIA type-2 domain (1)
contig00002	416103	418242	+	Gene1031	2136	CBK87485	295098395	anaerobic ribonucleoside-triphosphate reductase	0	99	1409.82	712	710	295098395	D6DS72	D6DS72_ENTCL	unreviewed	Anaerobic ribonucleoside-triphosphate reductase (EC 1.17.4.2)	ENC_43570	Enterobacter cloacae	712	ribonucleoside-triphosphate reductase activity	IPR005144; IPR001150; IPR019777; IPR012833;				Glycine radical domain (1)
contig00002	418327	418792	+	Gene1032	462	ZP_08497721	334123701	anaerobic ribonucleoside-triphosphate reductase activating protein	4.85e-110	98	320.472	154	152	334123701	F5RWJ1	F5RWJ1_9ENTR	unreviewed	Anaerobic ribonucleoside-triphosphate reductase-activating protein (EC 1.97.1.-)	nrdG HMPREF9086_1983	Enterobacter hormaechei ATCC 49162	154	4 iron, 4 sulfur cluster binding; [formate-C-acetyltransferase]-activating enzyme activity; cytoplasm	IPR012837; IPR001989;
contig00002	418823	420734	-	Gene1033	1908	ZP_08497722	334123702	transcriptional	0	98	1229.93	636	627	334123702	F5RWJ2	F5RWJ2_9ENTR	unreviewed	PRD/PTS system IIA 2 domain protein (EC 2.7.1.69)	licR HMPREF9086_1984	Enterobacter hormaechei ATCC 49162	636	DNA binding; intracellular; phosphoenolpyruvate-dependent sugar phosphotransferase system; protein-N(PI)-phosphohistidine-sugar phosphotransferase activity; sequence-specific DNA binding transcription factor activity; sugar:hydrogen symporter activity; transcription, DNA-dependent	IPR013196; IPR007737; IPR011608; IPR016152; IPR002178; IPR013011; IPR018356; IPR001034; IPR011991;				HTH deoR-type DNA-binding domain (1); PTS EIIA type-2 domain (1)
contig00002	420753	421890	-	Gene1034	1134	CBK87483	295098393	6-phosphogluconolactonase	0	98	736.102	378	373	295098393	D6DS70	D6DS70_ENTCL	unreviewed	3-carboxymuconate cyclase	ENC_43540	Enterobacter cloacae	378		IPR011048; IPR019405; IPR015943;
contig00002	421978	422719	-	Gene1035	738	ZP_08497724	334123704	4-hydroxy-2-oxoglutarate aldolase	4.05e-168	98	475.322	246	243	334123704	F5RWJ4	F5RWJ4_9ENTR	unreviewed	4-hydroxy-2-oxoglutarate aldolase (EC 4.1.2.14)	HMPREF9086_1986	Enterobacter hormaechei ATCC 49162	246	2-dehydro-3-deoxy-phosphogluconate aldolase activity	IPR010763;
contig00002	422715	423834	-	Gene1036	1116	ZP_05970763	261342905	pyridoxal phosphate-dependent enzyme	0	99	722.235	372	370	261342905	D2ZLS0	D2ZLS0_9ENTR	unreviewed	Putative pyridoxal phosphate-dependent enzyme	ENTCAN_09498	Enterobacter cancerogenus ATCC 35316	372	catalytic activity; pyridoxal phosphate binding	IPR006337; IPR015424; IPR015421; IPR018319;
contig00002	423817	424951	-	Gene1037	1131	YP_004826995	345297637	dihydroorotase	0	99	692.96	359	356	345297637	G2S2Q0	G2S2Q0_ENTAL	unreviewed	Amidohydrolase	Entas_0456	Enterobacter asburiae (strain LF7a)	377	hydrolase activity, acting on carbon-nitrogen (but not peptide) bonds	IPR006680; IPR020043; IPR011059;
contig00002	424993	425635	-	Gene1038	639	ZP_08497727	334123707	inner membrane protein	1.04e-134	100	387.882	213	213	334123707	F5RWG4	F5RWG4_9ENTR	unreviewed	Membrane protein	HMPREF9086_1989	Enterobacter hormaechei ATCC 49162	213		IPR020041;
contig00002	425648	426425	-	Gene1039	774	YP_003611160	296101014	membrane protein	4.1e-155	100	443.351	233	233	296101014	D5CF17	D5CF17_ENTCC	unreviewed	Putative uncharacterized protein	ECL_00645	Enterobacter cloacae subsp. cloacae (strain ATCC 13047 / DSM 30054 / NBRC 13535 / NCDC 279-56)	258		IPR020042;
contig00002	426447	426747	-	Gene1040	297	YP_003611159	296101013	cytoplasmic protein	7.61e-41	100	140.198	99	99	296101013	D5CF16	D5CF16_ENTCC	unreviewed	Putative cytoplasmic protein	ECL_00644	Enterobacter cloacae subsp. cloacae (strain ATCC 13047 / DSM 30054 / NBRC 13535 / NCDC 279-56)	99		IPR020037;
contig00002	426749	427112	-	Gene1041	360	ZP_05970758	261342900	transcriptional regulator	5.25e-80	100	241.506	120	120	261342900	D2ZLR5	D2ZLR5_9ENTR	unreviewed	Transcriptional regulator	ENTCAN_09493	Enterobacter cancerogenus ATCC 35316	120		IPR020034;
contig00002	427122	427443	-	Gene1042	318	ZP_08497731	334123711	prd domain protein	3.68e-68	100	210.305	106	106	334123711	F5RWG8	F5RWG8_9ENTR	unreviewed	Transcriptional regulator	HMPREF9086_1993	Enterobacter hormaechei ATCC 49162	106	regulation of transcription, DNA-dependent	IPR011608; IPR020044;
contig00002	427846	428233	-	Gene1043	384	ZP_08497732	334123712	soluble cytochrome b562	2.03e-71	96	220.32	128	124	334123712	F5RWG9	F5RWG9_9ENTR	unreviewed	Soluble cytochrome b562	HMPREF9086_1994	Enterobacter hormaechei ATCC 49162	128	electron carrier activity; electron transport chain; heme binding; periplasmic space	IPR009155; IPR010980;
contig00002	428275	429616	-	Gene1044	1338	YP_004826988	345297630	peptidase	0	99	853.203	446	445	345297630	G2S2P3	G2S2P3_ENTAL	unreviewed	Peptidase U62 modulator of DNA gyrase	Entas_0449	Enterobacter asburiae (strain LF7a)	450		IPR002510;
contig00002	429723	430275	+	Gene1045	549	ZP_08497734	334123714	protein	1.24e-115	100	337.035	183	183	334123714	F5RWH1	F5RWH1_9ENTR	unreviewed	UPF0307 protein HMPREF9086_1996	HMPREF9086_1996	Enterobacter hormaechei ATCC 49162	183		IPR023153; IPR006839;
contig00002	430379	431753	-	Gene1046	1371	ZP_03086418	195941036	udp-n-acetylmuramate:l-alanyl-gamma-d-glutamyl-meso-diaminopimelate ligase	0	100	915.22	449	449	195941036	*	*	*	putative ligase	*	Escherichia coli O157:H7 str. EC4024	*	*	*	*	*	*	*
contig00002	431932	432931	+	Gene1047	996	YP_004826985	345297627	fructose- -bisphosphatase	0	99	663.685	332	330	345297627	G2S2P0	G2S2P0_ENTAL	unreviewed	Fructose-1,6-bisphosphatase class 1 (FBPase class 1) (EC 3.1.3.11) (D-fructose-1,6-bisphosphate 1-phosphohydrolase class 1)	fbp Entas_0446	Enterobacter asburiae (strain LF7a)	332	carbohydrate biosynthetic process; cytoplasm; fructose 1,6-bisphosphate 1-phosphatase activity; magnesium ion binding	IPR000146; IPR020548;		Carbohydrate biosynthesis; gluconeogenesis.	Cytoplasm.
contig00002	432970	434539	-	Gene1048	1566	CBK87468	295098378	methyl-accepting chemotaxis protein	0	97	853.973	522	507	295098378	D6DS55	D6DS55_ENTCL	unreviewed	Methyl-accepting chemotaxis protein	ENC_43390	Enterobacter cloacae	522	chemotaxis; integral to membrane; transmembrane signaling receptor activity	IPR004090; IPR003122; IPR004089; IPR003660;
contig00002	434632	435634	-	Gene1049	999	YP_004826982	345297624	yjff	0	99	562.377	333	330	345297624	G2S2N7	G2S2N7_ENTAL	unreviewed	ABC-type transporter, integral membrane subunit	Entas_0443	Enterobacter asburiae (strain LF7a)	333	integral to membrane; plasma membrane; transporter activity	IPR001851;
contig00002	435620	436643	-	Gene1050	1020	ZP_08497739	334123719	ytft	4.64e-160	99	462.996	340	337	334123719	F5RWH6	F5RWH6_9ENTR	unreviewed	Sugar ABC superfamily ATP binding cassette transporter, membrane protein (EC 3.6.3.17)	ytfT HMPREF9086_2001	Enterobacter hormaechei ATCC 49162	350	integral to membrane; monosaccharide-transporting ATPase activity; plasma membrane	IPR001851;
contig00002	436656	438159	-	Gene1051	1500	ZP_08497740	334123720	ytfr	0	99	932.554	500	498	334123720	F5RWH7	F5RWH7_9ENTR	unreviewed	Ribose ABC superfamily ATP binding cassette transporter, ABC protein (EC 3.6.3.17)	rbsA6 HMPREF9086_2002	Enterobacter hormaechei ATCC 49162	500	ATP binding; monosaccharide-transporting ATPase activity	IPR003439; IPR017871; IPR003593;
contig00002	438260	439166	-	Gene1052	903	ZP_09333911	365104250	ytfq	0	99	576.244	301	298	365104250	G9SEZ2	G9SEZ2_CITFR	unreviewed	ABC transporter periplasmic-binding protein ytfQ	HMPREF9428_02992	Citrobacter freundii 4_7_47CFAA	318
contig00002	439526	440057	+	Gene1053	528	ZP_08497742	334123723	inorganic pyrophosphatase	6.92e-126	100	362.459	176	176	334123723	F5RWJ6	F5RWJ6_9ENTR	unreviewed	Inorganic pyrophosphatase (EC 3.6.1.1) (Pyrophosphate phospho-hydrolase)	ppa2 ppa HMPREF9086_2004	Enterobacter hormaechei ATCC 49162	176	cytoplasm; inorganic diphosphatase activity; magnesium ion binding; phosphate-containing compound metabolic process	IPR008162;			Cytoplasm.
contig00002	440242	440533	-	Gene1054	288	ZP_08497743	334123724	aig2-like family protein	5.54e-65	100	201.445	96	96	334123724	F5RWJ7	F5RWJ7_9ENTR	unreviewed	Putative uncharacterized protein	HMPREF9086_2005	Enterobacter hormaechei ATCC 49162	96		IPR009288; IPR013024;
contig00002	440589	444366	-	Gene1055	3774	ZP_08497744	334123725	periplasmic protein	0	99	2333.91	1258	1251	334123725	F5RWJ8	F5RWJ8_9ENTR	unreviewed	Putative uncharacterized protein	HMPREF9086_2006	Enterobacter hormaechei ATCC 49162	1258		IPR007452;
contig00002	444362	446060	-	Gene1056	1695	CBK87460	295098370	surface antigen	0	99	1140.18	565	563	295098370	D6DS47	D6DS47_ENTCL	unreviewed	Outer membrane protein	ENC_43300	Enterobacter cloacae	565	outer membrane	IPR000184; IPR010827;
contig00002	446320	446962	+	Gene1057	639	ZP_08497746	334123727	methionine sulfoxide reductase a	2.42e-145	99	414.846	213	212	334123727	F5RWK0	F5RWK0_9ENTR	unreviewed	Peptide methionine sulfoxide reductase MsrA (Protein-methionine-S-oxide reductase) (EC 1.8.4.11) (Peptide-methionine (S)-S-oxide reductase)	msrA HMPREF9086_2008	Enterobacter hormaechei ATCC 49162	213	peptide-methionine-(S)-S-oxide reductase activity; protein modification process	IPR002569;
contig00002	447187	448525	+	Gene1058	1335	ZP_08497753	334123734	transporter	0	100	837.025	445	445	334123734	F5RWK7	F5RWK7_9ENTR	unreviewed	Transporter	HMPREF9086_2015	Enterobacter hormaechei ATCC 49162	445	flavin adenine dinucleotide binding	IPR016169; IPR000644; IPR002550; IPR005170;
contig00002	448602	448809	-	Gene1059	204	YP_003943468	311281237	cytoplasmic protein	3.08e-40	100	136.346	68	68	311281237	E3GD79	E3GD79_ENTCS	unreviewed	Putative uncharacterized protein	Entcl_3946	Enterobacter cloacae (strain SCF1)	68		IPR009491;
contig00002	449133	449691	+	Gene1060	555	CBK87450	295098360	transcriptional regulator	7.89e-108	98	317.39	165	162	295098360	D6DS37	D6DS37_ENTCL	unreviewed	Putative uncharacterized protein	ENC_43180	Enterobacter cloacae	185		IPR006513; IPR012336;
contig00002	449684	450425	-	Gene1061	738	CBK87449	295098359	3 (2 ) -bisphosphate nucleotidase	8.95e-165	100	466.848	246	246	295098359	D6DS36	D6DS36_ENTCL	unreviewed	3'(2'),5'-bisphosphate nucleotidase (EC 3.1.3.7)	ENC_43170	Enterobacter cloacae	246	3'(2'),5'-bisphosphate nucleotidase activity; magnesium ion binding; membrane; phosphatidylinositol phosphorylation	IPR006240; IPR020583; IPR000760; IPR020550;
contig00002	450615	452559	+	Gene1062	1941	ZP_08497758	334123739	bifunctional 2 -cyclic nucleotide 2 -phosphodiesterase 3 -nucleotidase periplasmic precursor protein	0	98	1243.02	647	636	334123739	F5RWL2	F5RWL2_9ENTR	unreviewed	2',3'-cyclic-nucleotide 2'-phosphodiesterase (EC 3.1.4.16)	HMPREF9086_2020	Enterobacter hormaechei ATCC 49162	685	2',3'-cyclic-nucleotide 2'-phosphodiesterase activity; metal ion binding; nucleotide binding; nucleotide catabolic process	IPR008334; IPR006146; IPR006179; IPR006294; IPR004843;
contig00002	452625	453012	-	Gene1063	384	YP_004950268	365968707	transcriptional regulator	8.68e-83	99	249.21	128	127	365968707	G8LJB3	G8LJB3_ENTCL	unreviewed	YtfH	ytfH EcWSU1_00407	Enterobacter cloacae EcWSU1	128
contig00002	453096	453945	+	Gene1064	846	ZP_09036129	354721914	family protein	1.13e-157	96	451.825	282	271	354721914	*	*	*	NmrA family protein	*	Enterobacter mori LMG 25706	*	*	*	*	*	*	*
contig00002	454025	454850	+	Gene1065	822	ZP_08497761	334123742	family transcriptional regulator	0	97	546.584	274	268	334123742	F5RWL5	F5RWL5_9ENTR	unreviewed	AraC-family transcriptional regulator	HMPREF9086_2023	Enterobacter hormaechei ATCC 49162	274	cytoplasm; sequence-specific DNA binding; sequence-specific DNA binding transcription factor activity; transcription, DNA-dependent	IPR009057; IPR012287; IPR018060; IPR003313;
contig00002	454925	455891	+	Gene1066	963	CBK87446	295098356	membrane protein	0	97	601.668	321	312	295098356	D6DS33	D6DS33_ENTCL	unreviewed	Permeases of the drug/metabolite transporter (DMT) superfamily	ENC_43110	Enterobacter cloacae	325	membrane	IPR000620;
contig00002	455971	457621	-	Gene1067	1647	ZP_08497763	334123744	methyl-accepting chemotaxis sensory transducer	0	98	857.055	549	539	334123744	F5RWL7	F5RWL7_9ENTR	unreviewed	Methyl-accepting chemotaxis protein I	HMPREF9086_2025	Enterobacter hormaechei ATCC 49162	549	chemotaxis; integral to membrane; transmembrane signaling receptor activity	IPR004090; IPR003122; IPR004091; IPR004089; IPR003660;
contig00002	457865	458528	+	Gene1068	660	CBK87444	295098354	iron-sulfur cluster repair di-iron protein	1.8e-153	99	436.032	220	219	295098354	D6DS31	D6DS31_ENTCL	unreviewed	Iron-sulfur cluster repair protein YtfE	ytfE ENC_43090	Enterobacter cloacae	220	cytoplasm; metal ion binding; protein repair; response to stress	IPR007500; IPR023742; IPR012312; IPR019903;			Cytoplasm.
contig00002	458613	460023	-	Gene1069	1407	ZP_08497765	334123746	d-serine d-alanine glycine transporter	0	100	825.083	469	469	334123746	F5RWL9	F5RWL9_9ENTR	unreviewed	APC family amino acid-polyamine-organocation transporter	cycA HMPREF9086_2027	Enterobacter hormaechei ATCC 49162	469	amino acid transmembrane transporter activity; integral to membrane	IPR004841; IPR002293; IPR004840;
contig00002	460337	460958	-	Gene1070	618	YP_003611115	296100969	peptidyl-prolyl cis-trans isomerase	1.57e-130	99	376.711	206	205	296100969	D5CEX2	D5CEX2_ENTCC	unreviewed	Peptidyl-prolyl cis-trans isomerase (EC 5.2.1.8)	ECL_00600	Enterobacter cloacae subsp. cloacae (strain ATCC 13047 / DSM 30054 / NBRC 13535 / NCDC 279-56)	206	peptidyl-prolyl cis-trans isomerase activity; protein folding	IPR023566; IPR001179; IPR000774;
contig00002	461189	461828	+	Gene1071	636	CBK87441	295098351	cell envelope opacity-associated protein	6.5e-96	99	289.271	212	211	295098351	D6DS28	D6DS28_ENTCL	unreviewed	Cell envelope opacity-associated protein A	ENC_43060	Enterobacter cloacae	212		IPR013731; IPR007340;
contig00002	461875	462805	-	Gene1072	927	ZP_08497768	334123749	exported membrane protein	3.12e-177	98	503.827	309	303	334123749	F5RWM2	F5RWM2_9ENTR	unreviewed	Membrane protein	yifZ HMPREF9086_2030	Enterobacter hormaechei ATCC 49162	313	membrane	IPR000620;
contig00002	462957	463407	-	Gene1073	447	NP_757140	26251100	ribosomal protein l9	2.6e-73	81	227.254	148	120	26251100	Q8FAI4	Q8FAI4_ECOL6	unreviewed	Putative uncharacterized protein	c5293	Escherichia coli O6	162
contig00002	463448	463676	-	Gene1074	225	NP_313205	15834432	30s ribosomal protein s18	1.55e-46	100	152.91	75	75	15834432	P0A7T9	RS18_ECO57	reviewed	30S ribosomal protein S18	rpsR Z5811 ECs5178	Escherichia coli O157:H7	75	rRNA binding; ribosome; structural constituent of ribosome; translation	IPR001648; IPR018275;
contig00002	463680	463848	-	Gene1075	165	YP_003611110	296100964	primosomal replication protein n	1.72e-30	100	110.538	55	55	296100964	D5CEW7	D5CEW7_ENTCC	unreviewed	Primosomal replication protein N	ECL_00595	Enterobacter cloacae subsp. cloacae (strain ATCC 13047 / DSM 30054 / NBRC 13535 / NCDC 279-56)	55	DNA replication; alpha DNA polymerase:primase complex; single-stranded DNA binding	IPR012340; IPR016027; IPR023646;
contig00002	464001	464397	-	Gene1076	393	YP_003611109	296100963	ribosomal protein s6	7.13e-81	100	244.588	131	131	296100963	D5CEW6	D5CEW6_ENTCC	unreviewed	30S ribosomal protein S6	rpsF ECL_00594	Enterobacter cloacae subsp. cloacae (strain ATCC 13047 / DSM 30054 / NBRC 13535 / NCDC 279-56)	131	rRNA binding; ribosome; structural constituent of ribosome; translation	IPR000529; IPR020815; IPR020814; IPR014717;
contig00002	464738	465014	+	Gene1077	273	ZP_08497773	334123754	protein	1.15e-38	98	134.035	69	68	334123754	F5RWM7	F5RWM7_9ENTR	unreviewed	Protein YjfY	yjfY HMPREF9086_2035	Enterobacter hormaechei ATCC 49162	91		IPR009923; IPR010854;
contig00002	465149	465836	-	Gene1078	684	ZP_08497774	334123755	l-ribulose-5-phosphate 4-epimerase	1.13e-165	99	467.618	228	227	334123755	F5RWM8	F5RWM8_9ENTR	unreviewed	L-ribulose-5-phosphate 4-epimerase (EC 5.1.3.4)	araD2 HMPREF9086_2036	Enterobacter hormaechei ATCC 49162	228	L-ribulose-phosphate 4-epimerase activity; metal ion binding	IPR001303;
contig00002	465828	466689	-	Gene1079	858	ZP_08497775	334123756	l-xylulose 5-phosphate 3-epimerase	0	100	572.778	286	286	334123756	F5RWM9	F5RWM9_9ENTR	unreviewed	L-ribulose-5-phosphate 3-epimerase UlaE (EC 5.1.3.22)	ulaE HMPREF9086_2037	Enterobacter hormaechei ATCC 49162	286	L-ribulose-5-phosphate 3-epimerase activity; carbohydrate metabolic process; intramolecular oxidoreductase activity, interconverting aldoses and ketoses	IPR004560; IPR013022; IPR012307;
contig00002	466698	467349	-	Gene1080	648	YP_003943489	311281258	3-keto-l-gulonate-6-phosphate decarboxylase	5.1e-151	99	429.483	216	215	311281258	E3GDA0	E3GDA0_ENTCS	unreviewed	Orotidine 5'-phosphate decarboxylase	Entcl_3968	Enterobacter cloacae (strain SCF1)	216	'de novo' pyrimidine base biosynthetic process; orotidine-5'-phosphate decarboxylase activity	IPR013785; IPR001754; IPR011060;
contig00002	467362	467830	-	Gene1081	465	EHS88486	376375700	ascorbate-specific phosphotransferase enzyme iia component	5.83e-102	99	300.056	155	154	376375700	*	*	*	ascorbate-specific phosphotransferase enzyme IIA component	*	Klebsiella oxytoca 10-5245	*	*	*	*	*	*	*
contig00002	467839	468097	-	Gene1082	255	ZP_08497778	334123759	ascorbate-specific phosphotransferase enzyme iib component	7.63e-53	100	170.244	85	85	334123759	F5RWN2	F5RWN2_9ENTR	unreviewed	PTS family ascorbate porter, IIB component (EC 2.7.1.69)	ulaB HMPREF9086_2040	Enterobacter hormaechei ATCC 49162	101	phosphoenolpyruvate-dependent sugar phosphotransferase system; protein-N(PI)-phosphohistidine-sugar phosphotransferase activity; sugar:hydrogen symporter activity	IPR013011; IPR003501;				PTS EIIB type-2 domain (1)
contig00002	468157	469558	-	Gene1083	1398	ZP_08497779	334123760	pts system ascorbate-specific transporter subunit iic	0	99	897.886	466	465	334123760	F5RWN3	F5RWN3_9ENTR	unreviewed	PTS family ascorbate porter (EC 2.7.1.69)	HMPREF9086_2041	Enterobacter hormaechei ATCC 49162	466	integral to membrane; phosphoenolpyruvate-dependent sugar phosphotransferase system; protein-N(PI)-phosphohistidine-sugar phosphotransferase activity	IPR004703;
contig00002	469917	470982	+	Gene1084	1062	ZP_08497780	334123761	l-ascorbate 6-phosphate lactonase	0	100	754.592	354	354	334123761	F5RWN4	F5RWN4_9ENTR	unreviewed	L-ascorbate 6-phosphate lactonase (EC 3.1.1.-)	ulaG HMPREF9086_2042	Enterobacter hormaechei ATCC 49162	354	hydrolase activity	IPR001279;
contig00002	471092	471848	+	Gene1085	753	ZP_08497781	334123762	transcriptional repressor	2.83e-173	99	488.804	251	250	334123762	F5RWN5	F5RWN5_9ENTR	unreviewed	HTH-type transcriptional regulator UlaR	HMPREF9086_2043	Enterobacter hormaechei ATCC 49162	251	DNA binding; intracellular; sequence-specific DNA binding transcription factor activity; transcription, DNA-dependent	IPR014036; IPR018356; IPR001034; IPR011991;				HTH deoR-type DNA-binding domain (1)
contig00002	471844	472567	-	Gene1086	720	CBK87427	295098337	esterase	6.57e-164	97	464.151	240	233	295098337	D6DS14	D6DS14_ENTCL	unreviewed	Prolyl oligopeptidase family	ENC_42880	Enterobacter cloacae	240
contig00002	472731	473034	+	Gene1087	300	ZP_08497783	334123764	biofilm stress and motility protein a	3.1e-34	97	123.635	81	79	334123764	F5RWN7	F5RWN7_9ENTR	unreviewed	Lipoprotein	HMPREF9086_2045	Enterobacter hormaechei ATCC 49162	109		IPR009923; IPR010854;
contig00002	473182	473458	+	Gene1088	273	ZP_08497784	334123765	inner membrane protein	2.03e-39	98	135.961	67	66	334123765	F5RWN8	F5RWN8_9ENTR	unreviewed	Putative uncharacterized protein	HMPREF9086_2046	Enterobacter hormaechei ATCC 49162	91		IPR009923; IPR010854;
contig00002	473628	475560	+	Gene1089	1929	CBK87426	295098336	methyl-accepting chemotaxis sensory transducer	0	98	1155.58	643	636	295098336	D6DS13	D6DS13_ENTCL	unreviewed	Methyl-accepting chemotaxis sensory transducer	ENC_42850	Enterobacter cloacae	643	chemotaxis; integral to membrane; signal transducer activity	IPR004090; IPR004089; IPR003660;
contig00002	475556	477179	-	Gene1090	1620	ZP_08497786	334123767	isovaleryl dehydrogenase	0	97	1041.57	540	526	334123767	F5RWP0	F5RWP0_9ENTR	unreviewed	Acyl-CoA dehydrogenase (EC 1.3.99.3)	aidB HMPREF9086_2048	Enterobacter hormaechei ATCC 49162	540	acryloyl-CoA reductase activity; acyl-CoA dehydrogenase activity	IPR006089; IPR006090; IPR006091; IPR009075; IPR009100;
contig00002	477374	478649	+	Gene1091	1272	CBK87424	295098334	general substrate transporter	0	99	726.472	424	423	295098334	D6DS11	D6DS11_ENTCL	unreviewed	Arabinose efflux permease	ENC_42820	Enterobacter cloacae	424	integral to membrane; transmembrane transporter activity	IPR011701; IPR020846; IPR016196; IPR005828; IPR005829;
contig00002	478740	479463	-	Gene1092	720	ZP_08497788	334123769	23s rrna (guanosine-2 -o-)-methyltransferase	9.47e-167	100	471.47	240	240	334123769	F5RWP2	F5RWP2_9ENTR	unreviewed	23S rRNA (guanosine-2'-O-)-methyltransferase RlmB (EC 2.1.1.185) (23S rRNA (guanosine2251 2'-O)-methyltransferase) (23S rRNA Gm2251 2'-O-methyltransferase)	rlmB HMPREF9086_2050	Enterobacter hormaechei ATCC 49162	243	RNA binding; cytoplasm; rRNA (guanosine-2'-O-)-methyltransferase activity	IPR024915; IPR004441; IPR001537; IPR013123;			Cytoplasm.
contig00002	479535	481977	-	Gene1093	2439	CBK87422	295098332	ribonuclease r	0	100	1454.11	772	772	295098332	D6DS09	D6DS09_ENTCL	unreviewed	Ribonuclease R (RNase R) (EC 3.1.13.1)	rnr ENC_42800	Enterobacter cloacae	827	RNA binding; RNA metabolic process; cytoplasm; exoribonuclease II activity	IPR011129; IPR012340; IPR016027; IPR003029; IPR022967; IPR013223; IPR001900; IPR022966; IPR004476; IPR011805; IPR013668;			Cytoplasm.	S1 motif domain (1)
contig00002	482015	482441	-	Gene1094	423	ZP_09036170	354721955	transcriptional repressor	1.24e-91	99	272.707	141	140	354721955	*	*	*	transcriptional repressor NsrR	*	Enterobacter mori LMG 25706	*	*	*	*	*	*	*
contig00002	482633	483974	-	Gene1095	1338	YP_003611090	296100944	adenylosuccinate synthetase	0	100	862.448	446	446	296100944	D5CEU7	D5CEU7_ENTCC	unreviewed	Adenylosuccinate synthetase	ECL_00575	Enterobacter cloacae subsp. cloacae (strain ATCC 13047 / DSM 30054 / NBRC 13535 / NCDC 279-56)	446	GTP binding; adenylosuccinate synthase activity; cytoplasm; magnesium ion binding; purine nucleotide biosynthetic process	IPR018220; IPR001114;		Purine metabolism; AMP biosynthesis via de novo pathway; AMP from IMP: step 1/2.
contig00002	484036	484234	-	Gene1096	195	ZP_08497792	334123773	membrane protein	3.33e-27	98	102.834	65	64	334123773	F5RWP6	F5RWP6_9ENTR	unreviewed	Putative uncharacterized protein	HMPREF9086_2054	Enterobacter hormaechei ATCC 49162	65		IPR019201;
contig00002	484305	485310	-	Gene1097	1002	CBK87419	295098329	protein	0	99	564.688	334	332	295098329	D6DS06	D6DS06_ENTCL	unreviewed	Protease FtsH subunit HflC (EC 3.4.-.-)	ENC_42760	Enterobacter cloacae	334	integral to membrane; peptidase activity; proteolysis	IPR001107; IPR010200; IPR001972;
contig00002	485312	486572	-	Gene1098	1257	CBK87418	295098328	protein	0	99	697.197	419	418	295098328	D6DS05	D6DS05_ENTCL	unreviewed	Protease FtsH subunit HflK (EC 3.4.-.-)	ENC_42750	Enterobacter cloacae	419	integral to membrane; peptidase activity; proteolysis	IPR001107; IPR010201; IPR020980; IPR001972;
contig00002	486628	487909	-	Gene1099	1278	ZP_08497795	334123776	gtp-binding protein	0	100	833.943	426	426	334123776	F5RWP9	F5RWP9_9ENTR	unreviewed	GTPase HflX (GTP-binding protein HflX)	hflX HMPREF9086_2057	Enterobacter hormaechei ATCC 49162	426	GTP binding; hydrolase activity	IPR009022; IPR006073; IPR016496;			Cytoplasm.	G (guanine nucleotide-binding) domain (1)
contig00002	487983	488295	-	Gene1100	309	ZP_08497796	334123777	rna chaperone hfq	3.42e-67	100	207.608	103	103	334123777	F5RWQ0	F5RWQ0_9ENTR	unreviewed	Protein hfq (HF-1) (Host factor-I protein)	hfq HMPREF9086_2058	Enterobacter hormaechei ATCC 49162	103	RNA binding; regulation of transcription, DNA-dependent; response to stress	IPR005001; IPR010920; IPR001163;
contig00002	488380	489286	-	Gene1101	903	ZP_08497797	334123778	trna delta -isopentenylpyrophosphate transferase	0	100	597.816	301	301	334123778	F5RWQ1	F5RWQ1_9ENTR	unreviewed	tRNA dimethylallyltransferase (EC 2.5.1.75) (Dimethylallyl diphosphate:tRNA dimethylallyltransferase) (Isopentenyl-diphosphate:tRNA isopentenyltransferase)	miaA HMPREF9086_2059	Enterobacter hormaechei ATCC 49162	316	ATP binding; tRNA dimethylallyltransferase activity; tRNA processing	IPR002627; IPR018022;
contig00002	489323	491168	-	Gene1102	1842	CBK87416	295098326	dna mismatch repair protein	0	98	995.727	614	605	295098326	D6DS03	D6DS03_ENTCL	unreviewed	DNA mismatch repair protein mutL	mutL ENC_42690	Enterobacter cloacae	614	ATP binding; mismatch repair; mismatched DNA binding	IPR003594; IPR002099; IPR013507; IPR014762; IPR020667; IPR014763; IPR014790; IPR020568; IPR014721;
contig00002	491177	492518	-	Gene1103	1338	ZP_08497799	334123780	n-acetylmuramoyl-l-alanine amidase ii	0	99	781.941	446	445	334123780	F5RWQ3	F5RWQ3_9ENTR	unreviewed	N-acetylmuramoyl-L-alanine amidase (EC 3.5.1.28)	amiD3 HMPREF9086_2061	Enterobacter hormaechei ATCC 49162	446	N-acetylmuramoyl-L-alanine amidase activity; peptidoglycan catabolic process	IPR002508;
contig00002	492534	492996	-	Gene1104	459	ZP_08497800	334123781	atpase	1.62e-105	99	308.916	153	152	334123781	F5RWQ4	F5RWQ4_9ENTR	unreviewed	ATPase with strong ADP affinity	yjeE HMPREF9086_2062	Enterobacter hormaechei ATCC 49162	153		IPR003442;
contig00002	492988	494512	-	Gene1105	1521	CBK87413	295098323	carbohydrate kinase	0	98	873.618	507	498	295098323	D6DS00	D6DS00_ENTCL	unreviewed	YjeF C-terminal region, hydroxyethylthiazole kinase-related/yjeF N-terminal region	ENC_42660	Enterobacter cloacae	507	kinase activity	IPR017953; IPR000631; IPR004443;
contig00002	494510	495650	+	Gene1106	1137	CBK87412	295098322	iron-sulfur cluster binding	0	99	771.926	378	376	295098322	D6DRZ9	D6DRZ9_ENTCL	unreviewed	Iron-sulfur cluster binding protein, putative	ENC_42650	Enterobacter cloacae	379	electron carrier activity; iron-sulfur cluster binding	IPR004453; IPR017896; IPR017900; IPR013542; IPR009051;
contig00002	496434	496980	-	Gene1107	543	ZP_08497803	334123785	oligoribonuclease	1.07e-127	100	367.466	181	181	334123785	F5RWQ7	F5RWQ7_9ENTR	unreviewed	Oligoribonuclease (EC 3.1.-.-)	orn HMPREF9086_2065	Enterobacter hormaechei ATCC 49162	181	cytoplasm; exoribonuclease activity, producing 5'-phosphomonoesters; nucleic acid binding	IPR006055; IPR013520; IPR022894; IPR012337;			Cytoplasm.	Exonuclease domain (1)
contig00002	497087	498140	+	Gene1108	1050	ZP_08497804	334123786	ribosome small subunit-dependent gtpase a	0	99	670.618	350	349	334123786	F5RWQ8	F5RWQ8_9ENTR	unreviewed	Putative ribosome biogenesis GTPase RsgA (EC 3.6.1.-)	rsgA HMPREF9086_2066	Enterobacter hormaechei ATCC 49162	358	GTP binding; GTPase activity; metal ion binding	IPR010914; IPR004881;				EngC GTPase domain (1)
contig00002	498237	499206	+	Gene1109	966	ZP_08497805	334123787	phosphatidylserine decarboxylase	0	99	644.04	322	321	334123787	F5RWQ9	F5RWQ9_9ENTR	unreviewed	Phosphatidylserine decarboxylase proenzyme (EC 4.1.1.65)	psd HMPREF9086_2067	Enterobacter hormaechei ATCC 49162	336	phosphatidylserine decarboxylase activity; phospholipid biosynthetic process	IPR003817; IPR005221;		Phospholipid metabolism; phosphatidylethanolamine biosynthesis; phosphatidylethanolamine from CDP-diacylglycerol: step 2/2.
contig00002	499225	502549	+	Gene1110	3321	ZP_08497806	334123788	mechanosensitive ion channel family protein	0	99	1943.32	1107	1101	334123788	F5RWR0	F5RWR0_9ENTR	unreviewed	Mechanosensitive ion channel family protein	HMPREF9086_2068	Enterobacter hormaechei ATCC 49162	1127	membrane; transmembrane transport	IPR010920; IPR011066; IPR006685; IPR006686; IPR011014;
contig00002	502588	503083	-	Gene1111	492	CBK87409	295098319	inner membrane transporter	3.02e-80	98	256.529	164	161	295098319	D6DRZ6	D6DRZ6_ENTCL	unreviewed	Amino acid transporters	ENC_42600	Enterobacter cloacae	499	amino acid transmembrane transporter activity; integral to membrane	IPR004841; IPR002293;
contig00002	503079	504087	-	Gene1112	1005	ZP_08497807	334123789	amino acid permease family protein	0	99	659.833	335	332	334123789	F5RWR1	F5RWR1_9ENTR	unreviewed	Inner membrane transporter YjeM	HMPREF9086_2069	Enterobacter hormaechei ATCC 49162	499	amino acid transmembrane transporter activity; integral to membrane	IPR004841; IPR002293;
contig00002	504255	505233	-	Gene1113	975	ZP_08497808	334123790	lysyl-trna synthetase	0	100	654.055	325	325	334123790	F5RWR2	F5RWR2_9ENTR	unreviewed	Uncharacterized protein YjeA	poxA yjeA HMPREF9086_2070	Enterobacter hormaechei ATCC 49162	325	ATP binding; cytoplasm; lysine-tRNA ligase activity; lysyl-tRNA aminoacylation	IPR004364; IPR018150; IPR006195; IPR004525; IPR018149;
contig00002	505542	507333	+	Gene1114	1788	ZP_08497809	334123791	fumarate flavoprotein subunit	0	100	1088.56	547	547	334123791	F5RWR3	F5RWR3_9ENTR	unreviewed	Fumarate reductase subunit A (EC 1.3.99.1)	frdA HMPREF9086_2071	Enterobacter hormaechei ATCC 49162	596	anaerobic respiration; electron carrier activity; electron transport chain; flavin adenine dinucleotide binding; succinate dehydrogenase activity	IPR003953; IPR013027; IPR003952; IPR015939; IPR004112; IPR005884; IPR014006;
contig00002	507325	508060	+	Gene1115	732	ZP_05970677	261342819	fumarate reductase iron-sulfur subunit	0	99	509.605	244	243	261342819	D2ZLH9	D2ZLH9_9ENTR	unreviewed	Fumarate reductase, iron-sulfur protein	ENTCAN_09404	Enterobacter cancerogenus ATCC 35316	244	2 iron, 2 sulfur cluster binding; electron carrier activity; metal ion binding; oxidoreductase activity; tricarboxylic acid cycle	IPR006058; IPR001450; IPR017896; IPR017900; IPR012675; IPR001041; IPR012285; IPR009051; IPR004489;
contig00002	508070	508466	+	Gene1116	393	YP_003611071	296100925	fumarate reductase subunit c	3.82e-78	99	237.654	131	130	296100925	D5CES8	D5CES8_ENTCC	unreviewed	Fumarate reductase subunit C (Fumarate reductase 15 kDa hydrophobic protein)	frdC ECL_00556	Enterobacter cloacae subsp. cloacae (strain ATCC 13047 / DSM 30054 / NBRC 13535 / NCDC 279-56)	131	integral to membrane; plasma membrane	IPR003510;			Cell inner membrane; Multi-pass membrane protein.
contig00002	508476	508836	+	Gene1117	357	ZP_03086528	195941146	fumarate reductase subunit d	3.5e-70	100	216.468	103	103	195941146	*	*	*	fumarate reductase subunit D	*	Escherichia coli O157:H7 str. EC4024	*	*	*	*	*	*	*
contig00002	508865	509741	-	Gene1118	873	AAV63554	55736053	transcriptional regulator	0	97	545.043	291	284	55736053	Q53VS8	Q53VS8_ENTCL	unreviewed	AmpR	ampR	Enterobacter cloacae	291	DNA binding; sequence-specific DNA binding transcription factor activity; transcription, DNA-dependent	IPR005119; IPR000847; IPR011991;				HTH lysR-type DNA-binding domain (1)
[truncated: 2,917 more rows]

## Sheet: Table S8B
Table S8B. CPCRI-2 protein coding genes annotation
[truncated: 4,579 more rows]

## Sheet: Table S8C
Table S8C. CPCRI-3 protein coding genes annotation
[truncated: 4,196 more rows]
