# Supplementary material for: Whole Genome Sequencing and Analysis of Plant Growth Promoting Bacteria Isolated from the Rhizosphere of Plantation Crops Coconut, Cocoa and Arecanut
Source: PLoS One. 2014 Aug 27;9(8):e104259. doi: 10.1371/journal.pone.0104259 (PMC4146471; doi:10.1371/journal.pone.0104259)
Supplement: Table S9 — Pairwise comparison of CPCRI-1, CPCRI-2, and CPCRI-3 PGPR genomes against bacteria genomes using progressive Mauve aligner. Percentage sequence similarity/genome coverage in the conserved block is shown. (XLSX) [file pone.0104259.s015.xlsx]

## Sheet: Supplementary Tables
Supplementary Tables
Table S1	Isolation details of PGPR isolates
Table S2	Biological properties of PGCPRs (CPCRI-1, CPCRI-2, CPCRI-3)
Table S3	Genomic properties of Enterobacteriaceae family
Table S4	Genomic properties of Pseudomonadeceae family
Table S5A	Predicted protein-coding genes in CPCRI-1
Table S5B	Predicted protein-coding genes in CPCRI-2
Table S5C	Predicted protein-coding genes in CPCRI-3
Table S6A	Predicted tRNA genes in CPCRI-1 genome
Table S6B	Predicted tRNA genes in CPCRI-2 genome
Table S6C	Predicted tRNA genes in CPCRI-3 genome
Table S7	Predicted rRNA genes in CPCRI-1, CPCRI-2, CPCRI-3 genome
Table S8A	CPCRI-1 protein coding genes annotation
Table S8B	CPCRI-2 protein coding genes annotation
Table S8C	CPCRI-3 protein coding genes annotation
Table S9	Pairwise comparison of CPCRI-1, CPCRI-2, and CPCRI-3 genomes against bacteria genomes using progressive Mauve aligner. % sequence similarity/genome coverage in the conserved block is shown.
Table S10	List of GO terms identified in the bacteria genomes
Table S11	Propionate metabolism pathway genes in CPCRI-1, CPCRI-2 and CPCRI-3 genomes
Table S12A	SEED comparison summary for CPCRI-1,3 vs non-PGPRs (Enterobacter cloacae EcWSU1, Enterobacter cloacae subsp cloacae ATCC 13047)
Table S12B	KEGG comparison summary for CPCRI-1,3 vs non-PGPRs (Enterobacter cloacae EcWSU1, Enterobacter cloacae subsp cloacae ATCC 13047)
Table S12C	SEED comparison summary for CPCRI-3 vs non-PGPRs (Pseudomonas putida S16)
Table S12D	SEED comparison summary for CPCRI-3 vs non-PGPRs (Pseudomonas putida S16)
Table S12E	GO comparison summary of CPCRI-1 vs Enterobacter cloacae EcWSU1 (a non-PGPR)
Table S12F	GO comparison summary of CPCRI-1 vs Enterobacter cloacae subsp cloacae ATCC 13047(a non-PGPR)
Table S12G	GO comparison summary of CPCRI-2 vs Pseudomonas putida strain S16 (a non-PGPR)
Table S12H	GO comparison summary of CPCRI-3 vs Enterobacter cloacae EcWSU1 (a non-PGPR)
Table S12I	GO comparison summary of CPCRI-3 vs Enterobacter cloacae subsp cloacae ATCC 13047(a non-PGPR)
Table S13	Bacteria secretion system KEGG pathway gene in CPCRI-1, CPCRI-2 and CPCRI-3 genomes

## Sheet: Table S9
Table S9. Pairwise comparison of CPCRI-1, CPCRI-2, and CPCRI-3 genomes against bacteria genomes using progressive Mauve aligner. % sequence similarity/genome coverage in the conserved block is shown.
Bacteria	CPCRI-1	CPCRI-2	CPCRI-3
Arzotobacter vinelandii DJ	65.09 / 16.28	75.64 / 32.54	64.57 / 14.19
Bradyrhizobium japonicum USDA 6	62.02 / 8.84	64.75 / 11.1	61.46 / 8.10
Citrobacter koseri ATCC BAA-895	78.89 / 74.72	65.44 / 13.76	78.36 / 68.94
Citrobacter rodentinum ICC168	79.05 / 71.46	65.9 / 14.46	78.31 / 67.36
Citrobacter turicensis	76.67 / 71.22	75.87 / 58.56	75.87 / 66.35
Dickeya dadantil Ech586	70.7 / 50.01	64.58 / 13.56	70.49 / 48.11
Dickeya dadantil Ech703	75.7 / 49.74	65.04 / 12.92	70.43 / 47.09
Dickeya zea Ech591	75.2 / 50.44	65.18 / 13.99	70.81 / 47.92
E Coli K15 substrain MG1655	77.82 / 67.58	64.74 / 13.13	77.16 / 64.74
Enterobacteraerogenes KCTC 2190	77.84 / 75.04	65.84 / 15.49	77.2 / 69.63
Klebsiella variicola At-22	78.28 / 73.80	66.92 / 12.88	77.58 / 69.55
Klebsiella oxytoca KCTC 1686	78.46 / 73.38	66.58 / 12.67	77.68 / 69.97
Klebsiella pneumoniate 342	84.12 / 73.45	67.1 / 12.93	77.64 / 69.73
Mesorhizobium ciceri biovar biserrulae WSM1271	63.41 / 3.69	64.58 / 1.43	63.02 / 3.61
Pantoea ananatis PA13	71.32 / 55.58	65.05 / 12.29	70.94 / 52.73
Pantoea sp At-9b	71.95 / 56.84	65.12 / 14.9	71.65 / 54.31
Pantoea vagans C9-1	72.1 / 63.57	65.02 / 15.16	71.6 / 53.83
Rhizobium etli CFN 42	62.69 / 4.62	64.99 / 2.74	62.35 / 4.17
Rhizobium leguminosarum bv trifolii WSM2304	63.01 / 4.84	62.48 / 1.76	62.88 / 4.13
Salmonella enterica	77.74 / 67.55	64.85 / 12.31	77.22 / 62.84
Salmonella bongori	77.24 / 68.37	64.52 / 11.82	76.77 / 63.40
Shigella boydil sb227	77.71 / 64.46	64.63 / 12.44	77.24 / 60.99
Shigella dysenteriae Sd197	77.66 / 63.36	64.68 / 11.79	77.16 / 59.35
Shigella flexneri	77.66 / 65.23	64.6 / 12.43	77.26 / 61.42
Shigella sonnei Ss046	77.65 / 66.18	64.53 / 12.76	77.31 / 62.29
