# Supplementary material for: Whole Genome Sequencing and Analysis of Plant Growth Promoting Bacteria Isolated from the Rhizosphere of Plantation Crops Coconut, Cocoa and Arecanut
Source: PLoS One. 2014 Aug 27;9(8):e104259. doi: 10.1371/journal.pone.0104259 (PMC4146471; doi:10.1371/journal.pone.0104259)
Supplement: Table S10 — List of GO terms identified in the bacterial genomes. (XLSX) [file pone.0104259.s016.xlsx]

## Sheet: Supplementary Tables
Supplementary Tables
Table S1	Isolation details of PGPR isolates
Table S2	Biological properties of PGCPRs (CPCRI-1, CPCRI-2, CPCRI-3)
Table S3	Genomic properties of Enterobacteriaceae family
Table S4	Genomic properties of Pseudomonadeceae family
Table S5A	Predicted protein-coding genes in CPCRI-1
Table S5B	Predicted protein-coding genes in CPCRI-2
Table S5C	Predicted protein-coding genes in CPCRI-3
Table S6A	Predicted tRNA genes in CPCRI-1 genome
Table S6B	Predicted tRNA genes in CPCRI-2 genome
Table S6C	Predicted tRNA genes in CPCRI-3 genome
Table S7	Predicted rRNA genes in CPCRI-1, CPCRI-2, CPCRI-3 genome
Table S8A	CPCRI-1 protein coding genes annotation
Table S8B	CPCRI-2 protein coding genes annotation
Table S8C	CPCRI-3 protein coding genes annotation
Table S9	Pairwise comparison of CPCRI-1, CPCRI-2, and CPCRI-3 genomes against bacteria genomes using progressive Mauve aligner. % sequence similarity/genome coverage in the conserved block is shown.
Table S10	List of GO terms identified in the bacteria genomes
Table S11	Propionate metabolism pathway genes in CPCRI-1, CPCRI-2 and CPCRI-3 genomes
Table S12A	SEED comparison summary for CPCRI-1,3 vs non-PGPRs (Enterobacter cloacae EcWSU1, Enterobacter cloacae subsp cloacae ATCC 13047)
Table S12B	KEGG comparison summary for CPCRI-1,3 vs non-PGPRs (Enterobacter cloacae EcWSU1, Enterobacter cloacae subsp cloacae ATCC 13047)
Table S12C	SEED comparison summary for CPCRI-3 vs non-PGPRs (Pseudomonas putida S16)
Table S12D	SEED comparison summary for CPCRI-3 vs non-PGPRs (Pseudomonas putida S16)
Table S12E	GO comparison summary of CPCRI-1 vs Enterobacter cloacae EcWSU1 (a non-PGPR)
Table S12F	GO comparison summary of CPCRI-1 vs Enterobacter cloacae subsp cloacae ATCC 13047(a non-PGPR)
Table S12G	GO comparison summary of CPCRI-2 vs Pseudomonas putida strain S16 (a non-PGPR)
Table S12H	GO comparison summary of CPCRI-3 vs Enterobacter cloacae EcWSU1 (a non-PGPR)
Table S12I	GO comparison summary of CPCRI-3 vs Enterobacter cloacae subsp cloacae ATCC 13047(a non-PGPR)
Table S13	Bacteria secretion system KEGG pathway gene in CPCRI-1, CPCRI-2 and CPCRI-3 genomes

## Sheet: Table S10
Table S10. List of GO terms identified in the bacteria genomes
GO ID	GO Class	GO Term Description	CPCRI-1	CPCRI-2	CPCRI-3
GO:0006351	biological_process	transcription, DNA-templated	214	312	216
GO:0055085	biological_process	transmembrane transport	83	111	79
GO:0006355	biological_process	regulation of transcription, DNA-templated	79	105	83
GO:0005975	biological_process	carbohydrate metabolic process	74	34	67
GO:0006412	biological_process	translation	53	57	49
GO:0009401	biological_process	phosphoenolpyruvate-dependent sugar phosphotransferase system	43	5	36
GO:0007155	biological_process	cell adhesion	39	9	10
GO:0001539	biological_process	cilium or flagellum-dependent cell motility	36	18	18
GO:0051301	biological_process	cell division	31	21	24
GO:0006935	biological_process	chemotaxis	31	39	25
GO:0009058	biological_process	biosynthetic process	31	28	24
GO:0006281	biological_process	DNA repair	31	39	34
GO:0006950	biological_process	response to stress	27	25	24
GO:0008360	biological_process	regulation of cell shape	25	20	21
GO:0006260	biological_process	DNA replication	24	15	20
GO:0007049	biological_process	cell cycle	23	18	20
GO:0006810	biological_process	transport	23	29	28
GO:0009252	biological_process	peptidoglycan biosynthetic process	23	21	20
GO:0006457	biological_process	protein folding	21	25	20
GO:0009306	biological_process	protein secretion	20	19	13
GO:0071555	biological_process	cell wall organization	19	5	8
GO:0045454	biological_process	cell redox homeostasis	17	21	18
GO:0006814	biological_process	sodium ion transport	17	2	13
GO:0006099	biological_process	tricarboxylic acid cycle	17	22	16
GO:0006310	biological_process	DNA recombination	16	22	23
GO:0009190	biological_process	cyclic nucleotide biosynthetic process	16	34	21
GO:0035556	biological_process	intracellular signal transduction	16	31	21
GO:0043711	biological_process	pilus organization	14	3	3
GO:0045892	biological_process	negative regulation of transcription, DNA-templated	13	12	12
GO:0016998	biological_process	cell wall macromolecule catabolic process	13	6	10
GO:0006096	biological_process	glycolytic process	13	12	14
GO:0044780	biological_process	bacterial-type flagellum assembly	13	7	8
GO:0009103	biological_process	lipopolysaccharide biosynthetic process	13	15	13
GO:0006520	biological_process	cellular amino acid metabolic process	12	13	9
GO:0006633	biological_process	fatty acid biosynthetic process	12	15	13
GO:0009089	biological_process	lysine biosynthetic process via diaminopimelate	11	11	11
GO:0006777	biological_process	Mo-molybdopterin cofactor biosynthetic process	11	9	10
GO:0006744	biological_process	ubiquinone biosynthetic process	11	10	9
GO:0016226	biological_process	iron-sulfur cluster assembly	11	7	10
GO:0006526	biological_process	arginine biosynthetic process	10	11	10
GO:0008033	biological_process	tRNA processing	10	9	12
GO:0006189	biological_process	'de novo' IMP biosynthetic process	10	12	10
GO:0006811	biological_process	ion transport	10	0	11
GO:0006098	biological_process	pentose-phosphate shunt	10	11	8
GO:0001522	biological_process	pseudouridine synthesis	9	8	7
GO:0008654	biological_process	phospholipid biosynthetic process	9	9	6
GO:0000105	biological_process	histidine biosynthetic process	9	11	6
GO:0009432	biological_process	SOS response	9	10	13
GO:0022900	biological_process	electron transport chain	9	8	8
GO:0000917	biological_process	barrier septum assembly	9	9	9
GO:0009245	biological_process	lipid A biosynthetic process	9	8	7
GO:0009073	biological_process	aromatic amino acid family biosynthetic process	8	11	8
GO:0009097	biological_process	isoleucine biosynthetic process	8	9	7
GO:0009253	biological_process	peptidoglycan catabolic process	8	5	7
GO:0015628	biological_process	protein secretion by the type II secretion system	8	9	9
GO:0006541	biological_process	glutamine metabolic process	8	12	9
GO:0009086	biological_process	methionine biosynthetic process	8	7	7
GO:0006364	biological_process	rRNA processing	8	11	8
GO:0006094	biological_process	gluconeogenesis	8	6	8
GO:0007059	biological_process	chromosome segregation	8	6	8
GO:0043165	biological_process	Gram-negative-bacterium-type cell outer membrane assembly	8	6	8
GO:0015031	biological_process	protein transport	8	12	10
GO:0009228	biological_process	thiamine biosynthetic process	8	7	8
GO:0009423	biological_process	chorismate biosynthetic process	8	11	8
GO:0006265	biological_process	DNA topological change	7	8	7
GO:0006605	biological_process	protein targeting	7	6	6
GO:0045893	biological_process	positive regulation of transcription, DNA-templated	7	5	8
GO:0006865	biological_process	amino acid transport	7	18	11
GO:0009234	biological_process	menaquinone biosynthetic process	7	1	6
GO:0008616	biological_process	queuosine biosynthetic process	7	7	6
GO:0009435	biological_process	NAD biosynthetic process	7	7	6
GO:0042777	biological_process	plasma membrane ATP synthesis coupled proton transport	7	7	5
GO:0042773	biological_process	ATP synthesis coupled electron transport	6	7	5
GO:0008615	biological_process	pyridoxine biosynthetic process	6	6	5
GO:0006284	biological_process	base-excision repair	6	10	7
GO:0010124	biological_process	phenylacetate catabolic process	6	4	8
GO:0006629	biological_process	lipid metabolic process	6	9	7
GO:0006464	biological_process	cellular protein modification process	6	6	4
GO:0016114	biological_process	terpenoid biosynthetic process	6	7	7
GO:0044205	biological_process	'de novo' UMP biosynthetic process	6	8	6
GO:0009231	biological_process	riboflavin biosynthetic process	6	9	5
GO:0006071	biological_process	glycerol metabolic process	6	2	7
GO:0009102	biological_process	biotin biosynthetic process	6	5	7
GO:0000270	biological_process	peptidoglycan metabolic process	6	3	4
GO:0051205	biological_process	protein insertion into membrane	6	4	6
GO:0006807	biological_process	nitrogen compound metabolic process	6	13	3
GO:0043093	biological_process	cytokinesis by binary fission	5	4	5
GO:0006400	biological_process	tRNA modification	5	4	5
GO:0006289	biological_process	nucleotide-excision repair	5	3	5
GO:0009229	biological_process	thiamine diphosphate biosynthetic process	5	5	5
GO:0006011	biological_process	UDP-glucose metabolic process	5	1	5
GO:0019288	biological_process	isopentenyl diphosphate biosynthetic process, methylerythritol 4-phosphate pathway	5	6	6
GO:0006212	biological_process	uracil catabolic process	5	0	5
GO:0046677	biological_process	response to antibiotic	5	3	5
GO:0006782	biological_process	protoporphyrinogen IX biosynthetic process	5	6	5
GO:0008643	biological_process	carbohydrate transport	5	2	5
GO:0009396	biological_process	folic acid-containing compound biosynthetic process	5	6	5
GO:0009254	biological_process	peptidoglycan turnover	5	3	5
GO:0009244	biological_process	lipopolysaccharide core region biosynthetic process	5	3	5
GO:0006535	biological_process	cysteine biosynthetic process from serine	5	4	3
GO:0019069	biological_process	viral capsid assembly	5	1	4
GO:0006725	biological_process	cellular aromatic compound metabolic process	5	6	3
GO:0000271	biological_process	polysaccharide biosynthetic process	5	6	7
GO:0022904	biological_process	respiratory electron transport chain	5	6	3
GO:0006006	biological_process	glucose metabolic process	5	3	5
GO:0009099	biological_process	valine biosynthetic process	5	3	4
GO:0065002	biological_process	intracellular protein transmembrane transport	5	5	5
GO:0030261	biological_process	chromosome condensation	5	3	6
GO:0015074	biological_process	DNA integration	5	3	11
GO:0006401	biological_process	RNA catabolic process	5	4	4
GO:0006396	biological_process	RNA processing	5	5	6
GO:0070814	biological_process	hydrogen sulfide biosynthetic process	5	3	6
GO:0018189	biological_process	pyrroloquinoline quinone biosynthetic process	5	6	0
GO:0019877	biological_process	diaminopimelate biosynthetic process	5	5	5
GO:0006813	biological_process	potassium ion transport	5	1	4
GO:0044237	biological_process	cellular metabolic process	4	8	6
GO:0006817	biological_process	phosphate ion transport	4	5	4
GO:0006537	biological_process	glutamate biosynthetic process	4	5	4
GO:0006032	biological_process	chitin catabolic process	4	1	2
GO:0042710	biological_process	biofilm formation	4	1	3
GO:0016070	biological_process	RNA metabolic process	4	1	3
GO:0006012	biological_process	galactose metabolic process	4	1	5
GO:0042254	biological_process	ribosome biogenesis	4	3	4
GO:0009098	biological_process	leucine biosynthetic process	4	6	5
GO:0006417	biological_process	regulation of translation	4	5	4
GO:0030163	biological_process	protein catabolic process	4	5	4
GO:0070526	biological_process	threonylcarbamoyladenosine biosynthetic process	4	4	3
GO:0043953	biological_process	protein transport by the Tat complex	4	6	3
GO:0006826	biological_process	iron ion transport	4	3	5
GO:0006207	biological_process	'de novo' pyrimidine nucleobase biosynthetic process	4	3	3
GO:0006402	biological_process	mRNA catabolic process	4	5	4
GO:0009246	biological_process	enterobacterial common antigen biosynthetic process	4	0	3
GO:0015937	biological_process	coenzyme A biosynthetic process	4	4	4
GO:0032784	biological_process	regulation of DNA-templated transcription, elongation	4	6	3
GO:0000103	biological_process	sulfate assimilation	4	2	5
GO:0043952	biological_process	protein transport by the Sec complex	4	4	4
GO:0006635	biological_process	fatty acid beta-oxidation	4	2	4
GO:0019290	biological_process	siderophore biosynthetic process	4	0	2
GO:0019509	biological_process	L-methionine salvage from methylthioadenosine	4	1	3
GO:0019740	biological_process	nitrogen utilization	4	0	5
GO:0019634	biological_process	organic phosphonate metabolic process	4	0	4
GO:0008295	biological_process	spermidine biosynthetic process	4	2	3
GO:0006353	biological_process	DNA-templated transcription, termination	4	4	3
GO:0042126	biological_process	nitrate metabolic process	4	0	4
GO:0045333	biological_process	cellular respiration	4	2	2
GO:0030091	biological_process	protein repair	3	3	3
GO:0055114	biological_process	oxidation-reduction process	3	7	3
GO:0043266	biological_process	regulation of potassium ion transport	3	1	3
GO:0006313	biological_process	transposition, DNA-mediated	3	4	5
GO:0019544	biological_process	arginine catabolic process to glutamate	3	3	3
GO:0019545	biological_process	arginine catabolic process to succinate	3	5	3
GO:0015940	biological_process	pantothenate biosynthetic process	3	5	4
GO:0009236	biological_process	cobalamin biosynthetic process	3	19	8
GO:0006044	biological_process	N-acetylglucosamine metabolic process	3	0	3
GO:0009088	biological_process	threonine biosynthetic process	3	5	3
GO:0006801	biological_process	superoxide metabolic process	3	1	2
GO:0000902	biological_process	cell morphogenesis	3	3	3
GO:0006097	biological_process	glyoxylate cycle	3	4	3
GO:0017004	biological_process	cytochrome complex assembly	3	8	6
GO:0005992	biological_process	trehalose biosynthetic process	3	1	2
GO:0006298	biological_process	mismatch repair	3	2	3
GO:0015976	biological_process	carbon utilization	3	1	1
GO:0001123	biological_process	transcription initiation from bacterial-type RNA polymerase promoter	3	4	2
GO:0045227	biological_process	capsule polysaccharide biosynthetic process	3	0	2
GO:0044781	biological_process	bacterial-type flagellum organization	3	5	2
GO:0015991	biological_process	ATP hydrolysis coupled proton transport	3	2	2
GO:0042128	biological_process	nitrate assimilation	3	1	3
GO:0009116	biological_process	nucleoside metabolic process	3	6	3
GO:0055129	biological_process	L-proline biosynthetic process	3	3	3
GO:0000162	biological_process	tryptophan biosynthetic process	3	4	3
GO:0035999	biological_process	tetrahydrofolate interconversion	3	5	2
GO:0006979	biological_process	response to oxidative stress	3	9	5
GO:0005993	biological_process	trehalose catabolic process	3	0	3
GO:0015833	biological_process	peptide transport	3	2	4
GO:0009250	biological_process	glucan biosynthetic process	3	2	3
GO:0070475	biological_process	rRNA base methylation	3	3	3
GO:0019301	biological_process	rhamnose catabolic process	3	0	2
GO:0006015	biological_process	5-phosphoribose 1-diphosphate biosynthetic process	3	2	3
GO:0006730	biological_process	one-carbon metabolic process	3	5	2
GO:0030001	biological_process	metal ion transport	3	4	2
GO:0044210	biological_process	'de novo' CTP biosynthetic process	3	2	3
GO:0019594	biological_process	mannitol metabolic process	3	0	2
GO:0043419	biological_process	urea catabolic process	3	3	1
GO:0019556	biological_process	histidine catabolic process to glutamate and formamide	3	4	4
GO:0006879	biological_process	cellular iron ion homeostasis	3	4	4
GO:0006352	biological_process	DNA-templated transcription, initiation	3	16	2
GO:0006662	biological_process	glycerol ether metabolic process	3	3	3
GO:0006108	biological_process	malate metabolic process	3	2	3
GO:0009308	biological_process	amine metabolic process	3	2	2
GO:0019299	biological_process	rhamnose metabolic process	3	0	3
GO:0019284	biological_process	L-methionine biosynthetic process from S-adenosylmethionine	3	1	2
GO:0019557	biological_process	histidine catabolic process to glutamate and formate	3	4	4
GO:0006808	biological_process	regulation of nitrogen utilization	3	3	2
GO:0015920	biological_process	lipopolysaccharide transport	3	2	3
GO:0051259	biological_process	protein oligomerization	3	1	2
GO:0097588	biological_process	archaeal or bacterial-type flagellum-dependent cell motility	3	3	3
GO:0009063	biological_process	cellular amino acid catabolic process	3	1	5
GO:0006163	biological_process	purine nucleotide metabolic process	3	2	3
GO:0019344	biological_process	cysteine biosynthetic process	3	1	3
GO:0019700	biological_process	organic phosphonate catabolic process	3	2	3
GO:0008299	biological_process	isoprenoid biosynthetic process	3	2	4
GO:0006085	biological_process	acetyl-CoA biosynthetic process	3	1	1
GO:0006631	biological_process	fatty acid metabolic process	3	3	3
GO:0005978	biological_process	glycogen biosynthetic process	3	2	4
GO:0006072	biological_process	glycerol-3-phosphate metabolic process	3	2	3
GO:0019285	biological_process	glycine betaine biosynthetic process from choline	3	3	3
GO:0002098	biological_process	tRNA wobble uridine modification	3	3	3
GO:0000027	biological_process	ribosomal large subunit assembly	3	1	3
GO:0009636	biological_process	response to toxic substance	3	1	2
GO:0009166	biological_process	nucleotide catabolic process	3	0	3
GO:0015846	biological_process	polyamine transport	2	7	3
GO:0071229	biological_process	cellular response to acid	2	0	2
GO:0009113	biological_process	purine nucleobase biosynthetic process	2	2	2
GO:0019752	biological_process	carboxylic acid metabolic process	2	1	2
GO:0070981	biological_process	L-asparagine biosynthetic process	2	1	2
GO:0044262	biological_process	cellular carbohydrate metabolic process	2	3	1
GO:0009408	biological_process	response to heat	2	3	2
GO:0009117	biological_process	nucleotide metabolic process	2	2	2
GO:0006432	biological_process	phenylalanyl-tRNA aminoacylation	2	2	1
GO:0015734	biological_process	taurine transport	2	2	2
GO:0034194	biological_process	D-galactonate catabolic process	2	0	3
GO:0006426	biological_process	glycyl-tRNA aminoacylation	2	2	3
GO:0008152	biological_process	metabolic process	2	5	4
GO:0042882	biological_process	L-arabinose transport	2	0	2
GO:0050992	biological_process	dimethylallyl diphosphate biosynthetic process	2	1	1
GO:0006534	biological_process	cysteine metabolic process	2	1	1
GO:0006515	biological_process	misfolded or incompletely synthesized protein catabolic process	2	2	2
GO:0045490	biological_process	pectin catabolic process	2	0	3
GO:0030254	biological_process	protein secretion by the type III secretion system	2	1	1
GO:0046854	biological_process	phosphatidylinositol phosphorylation	2	3	1
GO:0006436	biological_process	tryptophanyl-tRNA aminoacylation	2	1	0
GO:1901023	biological_process	4-hydroxyphenylacetate catabolic process	2	0	2
GO:0006064	biological_process	glucuronate catabolic process	2	0	2
GO:0019835	biological_process	cytolysis	2	3	2
GO:2001295	biological_process	malonyl-CoA biosynthetic process	2	2	2
GO:0006461	biological_process	protein complex assembly	2	1	1
GO:0006166	biological_process	purine ribonucleoside salvage	2	2	1
GO:0019569	biological_process	L-arabinose catabolic process to xylulose 5-phosphate	2	0	2
GO:0009451	biological_process	RNA modification	2	1	2
GO:0009249	biological_process	protein lipoylation	2	2	2
GO:0006177	biological_process	GMP biosynthetic process	2	2	2
GO:0006235	biological_process	dTTP biosynthetic process	2	1	2
GO:0009264	biological_process	deoxyribonucleotide catabolic process	2	0	2
GO:0010468	biological_process	regulation of gene expression	2	1	2
GO:0015969	biological_process	guanosine tetraphosphate metabolic process	2	2	2
GO:0019294	biological_process	keto-3-deoxy-D-manno-octulosonic acid biosynthetic process	2	2	2
GO:0008610	biological_process	lipid biosynthetic process	2	2	1
GO:0035998	biological_process	7,8-dihydroneopterin 3'-triphosphate biosynthetic process	2	4	2
GO:0009267	biological_process	cellular response to starvation	2	1	3
GO:2001059	biological_process	D-tagatose 6-phosphate catabolic process	2	0	0
GO:0031564	biological_process	transcription antitermination	2	2	2
GO:0009059	biological_process	macromolecule biosynthetic process	2	1	4
GO:0006164	biological_process	purine nucleotide biosynthetic process	2	1	1
GO:0031119	biological_process	tRNA pseudouridine synthesis	2	3	3
GO:0044238	biological_process	primary metabolic process	2	2	1
GO:0042278	biological_process	purine nucleoside metabolic process	2	0	2
GO:0006749	biological_process	glutathione metabolic process	2	3	3
GO:0019277	biological_process	UDP-N-acetylgalactosamine biosynthetic process	2	2	2
GO:0006261	biological_process	DNA-dependent DNA replication	2	2	2
GO:0042158	biological_process	lipoprotein biosynthetic process	2	2	2
GO:0031460	biological_process	glycine betaine transport	2	1	2
GO:0006270	biological_process	DNA replication initiation	2	1	2
GO:0051131	biological_process	chaperone-mediated protein complex assembly	2	0	1
GO:0009443	biological_process	pyridoxal 5'-phosphate salvage	2	1	2
GO:0016310	biological_process	phosphorylation	2	1	1
GO:0017038	biological_process	protein import	2	2	1
GO:0006546	biological_process	glycine catabolic process	2	4	2
GO:0006424	biological_process	glutamyl-tRNA aminoacylation	2	2	0
GO:0006518	biological_process	peptide metabolic process	2	0	2
GO:0097056	biological_process	selenocysteinyl-tRNA(Sec) biosynthetic process	2	2	1
GO:0015671	biological_process	oxygen transport	2	0	1
GO:1902208	biological_process	regulation of bacterial-type flagellum assembly	2	0	2
GO:0006564	biological_process	L-serine biosynthetic process	2	2	2
GO:0006014	biological_process	D-ribose metabolic process	2	1	2
GO:0046417	biological_process	chorismate metabolic process	2	1	2
GO:0009750	biological_process	response to fructose	2	1	1
GO:0097171	biological_process	ADP-L-glycero-beta-D-manno-heptose biosynthetic process	2	1	1
GO:0071474	biological_process	cellular hyperosmotic response	2	0	2
GO:0030632	biological_process	D-alanine biosynthetic process	2	2	2
GO:0016260	biological_process	selenocysteine biosynthetic process	2	2	1
GO:0009605	biological_process	response to external stimulus	2	0	1
GO:0009067	biological_process	aspartate family amino acid biosynthetic process	2	0	2
GO:0006226	biological_process	dUMP biosynthetic process	2	2	2
GO:0032297	biological_process	negative regulation of DNA-dependent DNA replication initiation	2	1	2
GO:0006430	biological_process	lysyl-tRNA aminoacylation	2	1	2
GO:0006525	biological_process	arginine metabolic process	2	1	1
GO:0042744	biological_process	hydrogen peroxide catabolic process	2	3	2
GO:0009186	biological_process	deoxyribonucleoside diphosphate metabolic process	2	1	1
GO:0006420	biological_process	arginyl-tRNA aminoacylation	2	2	2
GO:0019354	biological_process	siroheme biosynthetic process	2	1	2
GO:0042274	biological_process	ribosomal small subunit biogenesis	2	2	2
GO:0019262	biological_process	N-acetylneuraminate catabolic process	2	0	0
GO:0006790	biological_process	sulfur compound metabolic process	2	5	2
GO:0006829	biological_process	zinc ion transport	2	0	2
GO:0019464	biological_process	glycine decarboxylation via glycine cleavage system	2	4	2
GO:0001514	biological_process	selenocysteine incorporation	2	2	2
GO:0006779	biological_process	porphyrin-containing compound biosynthetic process	2	5	2
GO:0006268	biological_process	DNA unwinding involved in DNA replication	2	1	2
GO:0097175	biological_process	1,6-anhydro-N-acetyl-beta-muramic acid catabolic process	2	1	2
GO:0006084	biological_process	acetyl-CoA metabolic process	2	2	0
GO:0006614	biological_process	SRP-dependent cotranslational protein targeting to membrane	2	3	2
GO:0005980	biological_process	glycogen catabolic process	2	1	2
GO:0043043	biological_process	peptide biosynthetic process	2	1	2
GO:0046039	biological_process	GTP metabolic process	2	2	2
GO:0046416	biological_process	D-amino acid metabolic process	2	1	2
GO:0016024	biological_process	CDP-diacylglycerol biosynthetic process	2	2	2
GO:0006089	biological_process	lactate metabolic process	2	1	1
GO:0006206	biological_process	pyrimidine nucleobase metabolic process	2	1	3
GO:0006013	biological_process	mannose metabolic process	2	0	0
GO:0006573	biological_process	valine metabolic process	2	1	1
GO:0042823	biological_process	pyridoxal phosphate biosynthetic process	2	2	3
GO:0019645	biological_process	anaerobic electron transport chain	2	0	3
GO:0006750	biological_process	glutathione biosynthetic process	2	2	2
GO:0070417	biological_process	cellular response to cold	1	1	1
GO:0042916	biological_process	alkylphosphonate transport	1	0	1
GO:0006421	biological_process	asparaginyl-tRNA aminoacylation	1	0	1
GO:0009263	biological_process	deoxyribonucleotide biosynthetic process	1	1	0
GO:0019430	biological_process	removal of superoxide radicals	1	1	1
GO:0009052	biological_process	pentose-phosphate shunt, non-oxidative branch	1	1	1
GO:0006885	biological_process	regulation of pH	1	1	1
GO:0006741	biological_process	NADP biosynthetic process	1	2	1
GO:0006223	biological_process	uracil salvage	1	1	1
GO:0006139	biological_process	nucleobase-containing compound metabolic process	1	0	1
GO:1901381	biological_process	positive regulation of potassium ion transmembrane transport	1	0	0
GO:0019217	biological_process	regulation of fatty acid metabolic process	1	0	1
GO:0009143	biological_process	nucleoside triphosphate catabolic process	1	1	1
GO:0033567	biological_process	DNA replication, Okazaki fragment processing	1	0	1
GO:0071915	biological_process	protein-lysine lysylation	1	0	1
GO:0006307	biological_process	DNA dealkylation involved in DNA repair	1	1	1
GO:0006048	biological_process	UDP-N-acetylglucosamine biosynthetic process	1	1	1
GO:0060274	biological_process	maintenance of stationary phase	1	1	1
GO:0019572	biological_process	L-arabinose catabolic process	1	0	1
GO:0046688	biological_process	response to copper ion	1	0	1
GO:0046656	biological_process	folic acid biosynthetic process	1	1	0
GO:0043066	biological_process	negative regulation of apoptotic process	1	1	1
GO:0046392	biological_process	galactarate catabolic process	1	1	0
GO:0006637	biological_process	acyl-CoA metabolic process	1	2	1
GO:0006231	biological_process	dTMP biosynthetic process	1	1	1
GO:0051692	biological_process	cellular oligosaccharide catabolic process	1	0	1
GO:0060701	biological_process	negative regulation of ribonuclease activity	1	0	1
GO:0042450	biological_process	arginine biosynthetic process via ornithine	1	1	1
GO:0030244	biological_process	cellulose biosynthetic process	1	0	1
GO:0051782	biological_process	negative regulation of cell division	1	1	1
GO:0019357	biological_process	nicotinate nucleotide biosynthetic process	1	2	0
GO:0071973	biological_process	bacterial-type flagellum-dependent cell motility	1	1	1
GO:0046342	biological_process	CDP-diacylglycerol catabolic process	1	0	0
GO:0006884	biological_process	cell volume homeostasis	1	1	1
GO:0006857	biological_process	oligopeptide transport	1	0	1
GO:0006433	biological_process	prolyl-tRNA aminoacylation	1	1	1
GO:0042537	biological_process	benzene-containing compound metabolic process	1	0	0
GO:1900754	biological_process	4-hydroxyphenylacetate transport	1	0	1
GO:0008535	biological_process	respiratory chain complex IV assembly	1	3	2
GO:0042351	biological_process	'de novo' GDP-L-fucose biosynthetic process	1	0	2
GO:0045859	biological_process	regulation of protein kinase activity	1	0	1
GO:0006069	biological_process	ethanol oxidation	1	1	1
GO:0006783	biological_process	heme biosynthetic process	1	1	1
GO:0042883	biological_process	cysteine transport	1	0	1
GO:0051252	biological_process	regulation of RNA metabolic process	1	1	1
GO:0042545	biological_process	cell wall modification	1	0	1
GO:0015986	biological_process	ATP synthesis coupled proton transport	1	0	1
GO:0005997	biological_process	xylulose metabolic process	1	0	1
GO:0042780	biological_process	tRNA 3'-end processing	1	1	0
GO:0009220	biological_process	pyrimidine ribonucleotide biosynthetic process	1	1	1
GO:0009446	biological_process	putrescine biosynthetic process	1	0	1
GO:0006144	biological_process	purine nucleobase metabolic process	1	2	1
GO:0055070	biological_process	copper ion homeostasis	1	0	1
GO:0050821	biological_process	protein stabilization	1	1	1
GO:0016485	biological_process	protein processing	1	1	1
GO:0009156	biological_process	ribonucleoside monophosphate biosynthetic process	1	1	1
GO:0045493	biological_process	xylan catabolic process	1	0	0
GO:0006106	biological_process	fumarate metabolic process	1	2	1
GO:0006760	biological_process	folic acid-containing compound metabolic process	1	1	2
GO:0015753	biological_process	D-xylose transport	1	0	1
GO:0009165	biological_process	nucleotide biosynthetic process	1	3	2
GO:0015992	biological_process	proton transport	1	3	1
GO:0006040	biological_process	amino sugar metabolic process	1	1	1
GO:0006646	biological_process	phosphatidylethanolamine biosynthetic process	1	1	0
GO:0006354	biological_process	DNA-templated transcription, elongation	1	1	1
GO:0097173	biological_process	N-acetylmuramic acid catabolic process	1	0	1
GO:0000918	biological_process	barrier septum site selection	1	1	1
GO:0032414	biological_process	positive regulation of ion transmembrane transporter activity	1	0	0
GO:0006437	biological_process	tyrosyl-tRNA aminoacylation	1	1	1
GO:0009372	biological_process	quorum sensing	1	0	1
GO:0033554	biological_process	cellular response to stress	1	2	1
GO:0006378	biological_process	mRNA polyadenylation	1	1	1
GO:0009851	biological_process	auxin biosynthetic process	1	0	1
GO:0016192	biological_process	vesicle-mediated transport	1	0	1
GO:0002097	biological_process	tRNA wobble base modification	1	1	1
GO:0017001	biological_process	antibiotic catabolic process	1	1	1
GO:0034227	biological_process	tRNA thio-modification	1	1	1
GO:0046944	biological_process	protein carbamoylation	1	0	0
GO:0006798	biological_process	polyphosphate catabolic process	1	1	0
GO:0006397	biological_process	mRNA processing	1	1	1
GO:0042168	biological_process	heme metabolic process	1	1	1
GO:0055130	biological_process	D-alanine catabolic process	1	2	1
GO:0009132	biological_process	nucleoside diphosphate metabolic process	1	0	1
GO:0006571	biological_process	tyrosine biosynthetic process	1	1	1
GO:0042256	biological_process	mature ribosome assembly	1	1	1
GO:0009168	biological_process	purine ribonucleoside monophosphate biosynthetic process	1	0	1
GO:0046690	biological_process	response to tellurium ion	1	0	1
GO:0044209	biological_process	AMP salvage	1	3	2
GO:0019751	biological_process	polyol metabolic process	1	0	0
GO:0006531	biological_process	aspartate metabolic process	1	1	0
GO:0019264	biological_process	glycine biosynthetic process from serine	1	2	1
GO:0006527	biological_process	arginine catabolic process	1	3	1
GO:0046470	biological_process	phosphatidylcholine metabolic process	1	0	1
GO:0051262	biological_process	protein tetramerization	1	1	1
GO:0015977	biological_process	carbon fixation	1	1	1
GO:0043094	biological_process	cellular metabolic compound salvage	1	0	1
GO:0032265	biological_process	XMP salvage	1	1	1
GO:0032955	biological_process	regulation of barrier septum assembly	1	1	1
GO:0051085	biological_process	chaperone mediated protein folding requiring cofactor	1	1	1
GO:0042558	biological_process	pteridine-containing compound metabolic process	1	1	1
GO:0009225	biological_process	nucleotide-sugar metabolic process	1	2	0
GO:0042398	biological_process	cellular modified amino acid biosynthetic process	1	1	1
GO:0016075	biological_process	rRNA catabolic process	1	1	1
GO:0006431	biological_process	methionyl-tRNA aminoacylation	1	1	1
GO:0006047	biological_process	UDP-N-acetylglucosamine metabolic process	1	1	1
GO:0019402	biological_process	galactitol metabolic process	1	0	0
GO:0006107	biological_process	oxaloacetate metabolic process	1	2	1
GO:0006427	biological_process	histidyl-tRNA aminoacylation	1	1	1
GO:0006203	biological_process	dGTP catabolic process	1	0	1
GO:0070329	biological_process	tRNA seleno-modification	1	1	1
GO:0071436	biological_process	sodium ion export	1	0	1
GO:0006229	biological_process	dUTP biosynthetic process	1	1	1
GO:0042732	biological_process	D-xylose metabolic process	1	0	1
GO:0061077	biological_process	chaperone-mediated protein folding	1	0	1
GO:0006422	biological_process	aspartyl-tRNA aminoacylation	1	1	1
GO:0009061	biological_process	anaerobic respiration	1	0	1
GO:0045727	biological_process	positive regulation of translation	1	1	0
GO:0019521	biological_process	D-gluconate metabolic process	1	0	1
GO:0019854	biological_process	L-ascorbic acid catabolic process	1	0	0
GO:0030643	biological_process	cellular phosphate ion homeostasis	1	0	1
GO:0006523	biological_process	alanine biosynthetic process	1	0	1
GO:0006241	biological_process	CTP biosynthetic process	1	1	1
GO:0009081	biological_process	branched-chain amino acid metabolic process	1	0	1
GO:0006274	biological_process	DNA replication termination	1	0	1
GO:0016311	biological_process	dephosphorylation	1	0	1
GO:0042779	biological_process	tRNA 3'-trailer cleavage	1	1	0
GO:0044036	biological_process	cell wall macromolecule metabolic process	1	0	1
GO:0006418	biological_process	tRNA aminoacylation for protein translation	1	0	1
GO:0015974	biological_process	guanosine pentaphosphate catabolic process	1	0	0
GO:0019632	biological_process	shikimate metabolic process	1	2	1
GO:0006000	biological_process	fructose metabolic process	1	0	0
GO:0009447	biological_process	putrescine catabolic process	1	0	2
GO:0009164	biological_process	nucleoside catabolic process	1	0	1
GO:0006428	biological_process	isoleucyl-tRNA aminoacylation	1	1	1
GO:0015684	biological_process	ferrous iron transport	1	0	1
GO:0031167	biological_process	rRNA methylation	1	1	1
GO:0009399	biological_process	nitrogen fixation	1	2	1
GO:0015995	biological_process	chlorophyll biosynthetic process	1	2	1
GO:0042026	biological_process	protein refolding	1	1	1
GO:0019427	biological_process	acetyl-CoA biosynthetic process from acetate	1	2	1
GO:0051603	biological_process	proteolysis involved in cellular protein catabolic process	1	1	1
GO:0010795	biological_process	regulation of ubiquinone biosynthetic process	1	1	1
GO:0046386	biological_process	deoxyribose phosphate catabolic process	1	0	1
GO:0006304	biological_process	DNA modification	1	0	1
GO:0043335	biological_process	protein unfolding	1	1	1
GO:0006007	biological_process	glucose catabolic process	1	1	1
GO:0005985	biological_process	sucrose metabolic process	1	0	0
GO:0019538	biological_process	protein metabolic process	1	2	1
GO:0019394	biological_process	glucarate catabolic process	1	1	1
GO:0006228	biological_process	UTP biosynthetic process	1	1	1
GO:0032973	biological_process	amino acid export	1	0	1
GO:0015700	biological_process	arsenite transport	1	2	1
GO:0006449	biological_process	regulation of translational termination	1	1	1
GO:0006423	biological_process	cysteinyl-tRNA aminoacylation	1	1	1
GO:0006435	biological_process	threonyl-tRNA aminoacylation	1	1	1
GO:0044208	biological_process	'de novo' AMP biosynthetic process	1	1	1
GO:0006650	biological_process	glycerophospholipid metabolic process	1	1	1
GO:0007600	biological_process	sensory perception	1	0	1
GO:0035435	biological_process	phosphate ion transmembrane transport	1	3	1
GO:0034077	biological_process	butanediol metabolic process	1	0	0
GO:0019478	biological_process	D-amino acid catabolic process	1	1	1
GO:0015941	biological_process	pantothenate catabolic process	1	1	1
GO:0006082	biological_process	organic acid metabolic process	1	0	0
GO:0006556	biological_process	S-adenosylmethionine biosynthetic process	1	1	0
GO:0019673	biological_process	GDP-mannose metabolic process	1	0	2
GO:0042245	biological_process	RNA repair	1	1	1
GO:0046855	biological_process	inositol phosphate dephosphorylation	1	1	0
GO:0052865	biological_process	1-deoxy-D-xylulose 5-phosphate biosynthetic process	1	1	1
GO:0007205	biological_process	protein kinase C-activating G-protein coupled receptor signaling pathway	1	0	1
GO:0006066	biological_process	alcohol metabolic process	1	1	0
GO:0018364	biological_process	peptidyl-glutamine methylation	1	2	2
GO:0006091	biological_process	generation of precursor metabolites and energy	1	1	0
GO:0006655	biological_process	phosphatidylglycerol biosynthetic process	1	1	1
GO:0042866	biological_process	pyruvate biosynthetic process	1	3	1
GO:0090305	biological_process	nucleic acid phosphodiester bond hydrolysis	1	0	1
GO:0033014	biological_process	tetrapyrrole biosynthetic process	1	1	1
GO:0070084	biological_process	protein initiator methionine removal	1	1	2
GO:0031388	biological_process	organic acid phosphorylation	1	1	1
GO:0019627	biological_process	urea metabolic process	1	1	1
GO:0030259	biological_process	lipid glycosylation	1	1	1
GO:0006796	biological_process	phosphate-containing compound metabolic process	1	1	2
GO:0051409	biological_process	response to nitrosative stress	1	1	1
GO:0019281	biological_process	L-methionine biosynthetic process from homoserine via O-succinyl-L-homoserine and cystathionine	1	0	1
GO:0015990	biological_process	electron transport coupled proton transport	1	2	1
GO:0051726	biological_process	regulation of cell cycle	1	1	1
GO:0019379	biological_process	sulfate assimilation, phosphoadenylyl sulfate reduction by phosphoadenylyl-sulfate reductase (thioredoxin)	1	1	1
GO:0009239	biological_process	enterobactin biosynthetic process	1	1	2
GO:0006090	biological_process	pyruvate metabolic process	1	1	1
GO:0019242	biological_process	methylglyoxal biosynthetic process	1	0	1
GO:0019563	biological_process	glycerol catabolic process	1	1	2
GO:0015942	biological_process	formate metabolic process	1	1	1
GO:0002143	biological_process	tRNA wobble position uridine thiolation	1	1	1
GO:0030420	biological_process	establishment of competence for transformation	1	1	1
GO:0017148	biological_process	negative regulation of translation	1	1	1
GO:0046306	biological_process	alkanesulfonate catabolic process	1	1	1
GO:0009294	biological_process	DNA mediated transformation	1	1	2
GO:0045717	biological_process	negative regulation of fatty acid biosynthetic process	1	0	1
GO:0051391	biological_process	tRNA acetylation	1	0	1
GO:0052547	biological_process	regulation of peptidase activity	1	2	1
GO:0045228	biological_process	slime layer polysaccharide biosynthetic process	1	0	1
GO:0016051	biological_process	carbohydrate biosynthetic process	1	2	1
GO:0046654	biological_process	tetrahydrofolate biosynthetic process	1	3	2
GO:0018339	biological_process	peptidyl-L-beta-methylthioaspartic acid biosynthetic process from peptidyl-aspartic acid	1	1	1
GO:0051604	biological_process	protein maturation	1	1	1
GO:0018298	biological_process	protein-chromophore linkage	1	2	1
GO:0006051	biological_process	N-acetylmannosamine metabolic process	1	0	0
GO:0001680	biological_process	tRNA 3'-terminal CCA addition	1	1	1
GO:0006474	biological_process	N-terminal protein amino acid acetylation	1	1	0
GO:0006742	biological_process	NADP catabolic process	1	0	1
GO:0006561	biological_process	proline biosynthetic process	1	2	1
GO:0010038	biological_process	response to metal ion	1	1	1
GO:0015739	biological_process	sialic acid transport	1	0	0
GO:0008156	biological_process	negative regulation of DNA replication	1	0	1
GO:0015888	biological_process	thiamine transport	1	0	1
GO:0042838	biological_process	D-glucarate catabolic process	1	1	0
GO:0046295	biological_process	glycolate biosynthetic process	1	2	1
GO:0032049	biological_process	cardiolipin biosynthetic process	1	1	1
GO:0033539	biological_process	fatty acid beta-oxidation using acyl-CoA dehydrogenase	1	1	1
GO:0006542	biological_process	glutamine biosynthetic process	1	7	1
GO:0002101	biological_process	tRNA wobble cytosine modification	1	0	1
GO:0052837	biological_process	thiazole biosynthetic process	1	1	1
GO:0046167	biological_process	glycerol-3-phosphate biosynthetic process	1	1	1
GO:0018160	biological_process	peptidyl-pyrromethane cofactor linkage	1	1	1
GO:0006275	biological_process	regulation of DNA replication	1	1	1
GO:0045913	biological_process	positive regulation of carbohydrate metabolic process	1	0	1
GO:0070689	biological_process	L-threonine catabolic process to propionate	1	0	0
GO:0019363	biological_process	pyridine nucleotide biosynthetic process	1	0	1
GO:0006282	biological_process	regulation of DNA repair	1	1	1
GO:0009107	biological_process	lipoate biosynthetic process	1	1	1
GO:0009298	biological_process	GDP-mannose biosynthetic process	1	0	1
GO:0006487	biological_process	protein N-linked glycosylation	1	0	0
GO:0030980	biological_process	alpha-glucan catabolic process	1	0	1
GO:0010133	biological_process	proline catabolic process to glutamate	1	1	1
GO:0007606	biological_process	sensory perception of chemical stimulus	1	2	1
GO:0015716	biological_process	organic phosphonate transport	1	0	1
GO:0019303	biological_process	D-ribose catabolic process	1	1	1
GO:0019518	biological_process	L-threonine catabolic process to glycine	1	0	1
GO:0006799	biological_process	polyphosphate biosynthetic process	1	1	1
GO:0009271	biological_process	phage shock	1	0	1
GO:0009450	biological_process	gamma-aminobutyric acid catabolic process	1	1	1
GO:0006557	biological_process	S-adenosylmethioninamine biosynthetic process	1	0	0
GO:0006429	biological_process	leucyl-tRNA aminoacylation	1	1	1
GO:0009255	biological_process	Entner-Doudoroff pathway	1	1	1
GO:0019674	biological_process	NAD metabolic process	1	1	1
GO:0006259	biological_process	DNA metabolic process	1	1	2
GO:2001061	biological_process	D-glycero-D-manno-heptose 7-phosphate biosynthetic process	1	1	1
GO:0000160	biological_process	phosphorelay signal transduction system	1	2	1
GO:0010033	biological_process	response to organic substance	1	1	1
GO:0006233	biological_process	dTDP biosynthetic process	1	0	1
GO:0005991	biological_process	trehalose metabolic process	1	0	1
GO:0010974	biological_process	negative regulation of barrier septum assembly	1	0	0
GO:0019619	biological_process	protocatechuate catabolic process	1	5	1
GO:0015970	biological_process	guanosine tetraphosphate biosynthetic process	1	0	0
GO:0051595	biological_process	response to methylglyoxal	1	0	1
GO:0016052	biological_process	carbohydrate catabolic process	1	0	1
GO:0051302	biological_process	regulation of cell division	1	1	1
GO:0043039	biological_process	tRNA aminoacylation	1	1	1
GO:0045862	biological_process	positive regulation of proteolysis	1	0	1
GO:0006419	biological_process	alanyl-tRNA aminoacylation	1	1	1
GO:0006434	biological_process	seryl-tRNA aminoacylation	1	1	0
GO:0046080	biological_process	dUTP metabolic process	1	1	1
GO:0006002	biological_process	fructose 6-phosphate metabolic process	1	0	1
GO:0046685	biological_process	response to arsenic-containing substance	1	2	1
GO:0046487	biological_process	glyoxylate metabolic process	1	1	0
GO:0006567	biological_process	threonine catabolic process	1	1	0
GO:0071945	biological_process	regulation of bacterial-type flagellum-dependent cell motility by regulation of motor speed	1	1	1
GO:0006547	biological_process	histidine metabolic process	1	1	1
GO:0015889	biological_process	cobalamin transport	1	0	1
GO:0006109	biological_process	regulation of carbohydrate metabolic process	1	3	1
GO:0006928	biological_process	cellular component movement	1	1	0
GO:0046174	biological_process	polyol catabolic process	1	0	1
GO:0006739	biological_process	NADP metabolic process	1	1	1
GO:0006465	biological_process	signal peptide processing	1	0	1
GO:0009297	biological_process	pilus assembly	1	0	2
GO:0006183	biological_process	GTP biosynthetic process	1	1	1
GO:0015979	biological_process	photosynthesis	1	2	1
GO:0046355	biological_process	mannan catabolic process	1	0	0
GO:0034605	biological_process	cellular response to heat	1	1	1
GO:0015949	biological_process	nucleobase-containing small molecule interconversion	1	0	1
GO:0019419	biological_process	sulfate reduction	1	1	1
GO:0009403	biological_process	toxin biosynthetic process	1	1	1
GO:0090071	biological_process	negative regulation of ribosome biogenesis	1	1	1
GO:0006213	biological_process	pyrimidine nucleoside metabolic process	1	0	1
GO:0019646	biological_process	aerobic electron transport chain	1	3	1
GO:0000716	biological_process	transcription-coupled nucleotide-excision repair, DNA damage recognition	1	0	1
GO:0046168	biological_process	glycerol-3-phosphate catabolic process	1	1	1
GO:0033468	biological_process	CMP-keto-3-deoxy-D-manno-octulosonic acid biosynthetic process	1	1	1
GO:0071266	biological_process	'de novo' L-methionine biosynthetic process	1	1	1
GO:0045936	biological_process	negative regulation of phosphate metabolic process	1	0	1
GO:0006438	biological_process	valyl-tRNA aminoacylation	1	1	1
GO:0046294	biological_process	formaldehyde catabolic process	1	1	1
GO:0042742	biological_process	defense response to bacterium	1	0	1
GO:0050920	biological_process	regulation of chemotaxis	1	1	1
GO:0006276	biological_process	plasmid maintenance	1	0	1
GO:0045226	biological_process	extracellular polysaccharide biosynthetic process	1	4	0
GO:0018307	biological_process	enzyme active site formation	1	1	1
GO:0048034	biological_process	heme O biosynthetic process	1	2	1
GO:0009094	biological_process	L-phenylalanine biosynthetic process	1	1	1
GO:0019856	biological_process	pyrimidine nucleobase biosynthetic process	1	1	1
GO:0006425	biological_process	glutaminyl-tRNA aminoacylation	1	1	0
GO:0042255	biological_process	ribosome assembly	1	1	1
GO:0051479	biological_process	mannosylglycerate biosynthetic process	1	0	1
GO:0033388	biological_process	putrescine biosynthetic process from arginine	1	1	1
GO:0044206	biological_process	UMP salvage	1	1	1
GO:0045150	biological_process	acetoin catabolic process	1	0	0
GO:0006415	biological_process	translational termination	1	1	1
GO:0051258	biological_process	protein polymerization	1	1	1
GO:0006188	biological_process	IMP biosynthetic process	1	1	1
GO:0009307	biological_process	DNA restriction-modification system	1	0	1
GO:0016598	biological_process	protein arginylation	0	1	0
GO:0019439	biological_process	aromatic compound catabolic process	0	4	2
GO:0019614	biological_process	catechol-containing compound catabolic process	0	1	0
GO:0016036	biological_process	cellular response to phosphate starvation	0	1	1
GO:0046336	biological_process	ethanolamine catabolic process	0	1	0
GO:0018193	biological_process	peptidyl-amino acid modification	0	2	0
GO:0019475	biological_process	L-lysine catabolic process to acetate	0	1	0
GO:0006086	biological_process	acetyl-CoA biosynthetic process from pyruvate	0	1	0
GO:0009082	biological_process	branched-chain amino acid biosynthetic process	0	2	0
GO:0006269	biological_process	DNA replication, synthesis of RNA primer	0	0	1
GO:0009436	biological_process	glyoxylate catabolic process	0	1	0
GO:0015886	biological_process	heme transport	0	1	1
GO:0006222	biological_process	UMP biosynthetic process	0	1	0
GO:0003333	biological_process	amino acid transmembrane transport	0	1	1
GO:0046133	biological_process	pyrimidine ribonucleoside catabolic process	0	0	1
GO:0042413	biological_process	carnitine catabolic process	0	1	0
GO:0006878	biological_process	cellular copper ion homeostasis	0	1	0
GO:0009404	biological_process	toxin metabolic process	0	0	1
GO:0051304	biological_process	chromosome separation	0	1	0
GO:0051188	biological_process	cofactor biosynthetic process	0	1	1
GO:0006572	biological_process	tyrosine catabolic process	0	1	0
GO:0009060	biological_process	aerobic respiration	0	7	1
GO:0000041	biological_process	transition metal ion transport	0	1	0
GO:0006081	biological_process	cellular aldehyde metabolic process	0	2	0
GO:0006825	biological_process	copper ion transport	0	1	0
GO:0007062	biological_process	sister chromatid cohesion	0	1	0
GO:0046110	biological_process	xanthine metabolic process	0	1	0
GO:0006146	biological_process	adenine catabolic process	0	1	0
GO:0006303	biological_process	double-strand break repair via nonhomologous end joining	0	1	0
GO:0015774	biological_process	polysaccharide transport	0	0	1
GO:0030153	biological_process	bacteriocin immunity	0	1	0
GO:0006545	biological_process	glycine biosynthetic process	0	1	1
GO:0009395	biological_process	phospholipid catabolic process	0	1	0
GO:0043488	biological_process	regulation of mRNA stability	0	0	1
GO:0016117	biological_process	carotenoid biosynthetic process	0	1	2
GO:0006555	biological_process	methionine metabolic process	0	1	0
GO:0009584	biological_process	detection of visible light	0	1	0
GO:0006797	biological_process	polyphosphate metabolic process	0	1	0
GO:0008218	biological_process	bioluminescence	0	0	2
GO:0015871	biological_process	choline transport	0	3	0
GO:0006119	biological_process	oxidative phosphorylation	0	2	0
GO:0042121	biological_process	alginic acid biosynthetic process	0	3	0
GO:0071236	biological_process	cellular response to antibiotic	0	1	0
GO:0006858	biological_process	extracellular transport	0	1	0
GO:0043103	biological_process	hypoxanthine salvage	0	1	0
GO:0006450	biological_process	regulation of translational fidelity	0	1	0
GO:0046439	biological_process	L-cysteine metabolic process	0	1	0
GO:0042621	biological_process	poly(3-hydroxyalkanoate) biosynthetic process	0	1	0
GO:0019546	biological_process	arginine deiminase pathway	0	0	1
GO:0002100	biological_process	tRNA wobble adenosine to inosine editing	0	1	0
GO:0042952	biological_process	beta-ketoadipate pathway	0	2	0
GO:0030253	biological_process	protein secretion by the type I secretion system	0	1	0
GO:0009405	biological_process	pathogenesis	0	1	0
GO:0016999	biological_process	antibiotic metabolic process	0	0	1
GO:0006559	biological_process	L-phenylalanine catabolic process	0	2	0
GO:0071268	biological_process	homocysteine biosynthetic process	0	1	0
GO:0006788	biological_process	heme oxidation	0	2	0
GO:0016042	biological_process	lipid catabolic process	0	1	0
GO:0019629	biological_process	propionate catabolic process, 2-methylcitrate cycle	0	2	0
GO:0019428	biological_process	allantoin biosynthetic process	0	1	0
GO:0050829	biological_process	defense response to Gram-negative bacterium	0	1	0
GO:0019477	biological_process	L-lysine catabolic process	0	1	0
GO:0006208	biological_process	pyrimidine nucleobase catabolic process	0	1	0
GO:0007165	biological_process	signal transduction	0	1	0
GO:0005976	biological_process	polysaccharide metabolic process	0	2	1
GO:0006470	biological_process	protein dephosphorylation	0	1	0
GO:0000302	biological_process	response to reactive oxygen species	0	1	0
GO:0006596	biological_process	polyamine biosynthetic process	0	1	0
GO:0006323	biological_process	DNA packaging	0	0	1
GO:0009617	biological_process	response to bacterium	0	1	0
GO:0043639	biological_process	benzoate catabolic process	0	1	0
GO:0070298	biological_process	negative regulation of phosphorelay signal transduction system	0	0	1
GO:0006168	biological_process	adenine salvage	0	1	0
GO:0000256	biological_process	allantoin catabolic process	0	1	0
GO:0019547	biological_process	arginine catabolic process to ornithine	0	1	1
GO:0030307	biological_process	positive regulation of cell growth	0	0	1
GO:0046496	biological_process	nicotinamide nucleotide metabolic process	0	1	0
GO:0009448	biological_process	gamma-aminobutyric acid metabolic process	0	1	0
GO:0006729	biological_process	tetrahydrobiopterin biosynthetic process	0	1	0
GO:0006471	biological_process	protein ADP-ribosylation	0	1	0
GO:0000746	biological_process	conjugation	0	0	6
GO:0019318	biological_process	hexose metabolic process	0	1	0
GO:0030979	biological_process	alpha-glucan biosynthetic process	0	1	0
GO:0042318	biological_process	penicillin biosynthetic process	0	1	0
GO:0006886	biological_process	intracellular protein transport	0	1	0
GO:0017003	biological_process	protein-heme linkage	0	1	1
GO:0009152	biological_process	purine ribonucleotide biosynthetic process	0	1	0
GO:0009163	biological_process	nucleoside biosynthetic process	0	0	1
GO:0006334	biological_process	nucleosome assembly	0	1	0
GO:0009072	biological_process	aromatic amino acid family metabolic process	0	3	0
GO:0046653	biological_process	tetrahydrofolate metabolic process	0	3	0
GO:0009269	biological_process	response to desiccation	0	2	0
GO:0030308	biological_process	negative regulation of cell growth	0	0	1
GO:0019068	biological_process	virion assembly	0	0	1
GO:0046999	biological_process	regulation of conjugation	0	0	1
GO:0006147	biological_process	guanine catabolic process	0	1	0
GO:0043086	biological_process	negative regulation of catalytic activity	0	1	0
GO:0006306	biological_process	DNA methylation	0	0	1
GO:0042122	biological_process	alginic acid catabolic process	0	1	1
GO:0009083	biological_process	branched-chain amino acid catabolic process	0	1	0
GO:0046278	biological_process	protocatechuate metabolic process	0	2	0
GO:0017000	biological_process	antibiotic biosynthetic process	0	3	0
GO:0090502	biological_process	RNA phosphodiester bond hydrolysis, endonucleolytic	0	0	1
GO:0046689	biological_process	response to mercury ion	0	0	1
GO:0008272	biological_process	sulfate transport	0	1	0
GO:0008652	biological_process	cellular amino acid biosynthetic process	0	1	0
GO:0006543	biological_process	glutamine catabolic process	0	1	1
GO:0006220	biological_process	pyrimidine nucleotide metabolic process	0	1	1
GO:0006784	biological_process	heme a biosynthetic process	0	1	0
GO:0042619	biological_process	poly-hydroxybutyrate biosynthetic process	0	2	0
GO:0070409	biological_process	carbamoyl phosphate biosynthetic process	0	1	1
GO:0016021	cellular_component	integral component of membrane	463	498	448
GO:0005737	cellular_component	cytoplasm	399	337	363
GO:0005886	cellular_component	plasma membrane	304	254	289
GO:0016020	cellular_component	membrane	177	219	158
GO:0009279	cellular_component	cell outer membrane	61	59	62
GO:0030288	cellular_component	outer membrane-bounded periplasmic space	42	27	31
GO:0005840	cellular_component	ribosome	37	38	35
GO:0009289	cellular_component	pilus	35	5	8
GO:0005622	cellular_component	intracellular	35	43	36
GO:0042597	cellular_component	periplasmic space	27	33	23
GO:0005887	cellular_component	integral component of plasma membrane	25	18	28
GO:0009276	cellular_component	Gram-negative-bacterium-type cell wall	15	4	13
GO:0009288	cellular_component	bacterial-type flagellum	14	7	8
GO:0019867	cellular_component	outer membrane	12	16	12
GO:0009425	cellular_component	bacterial-type flagellum basal body	10	7	5
GO:0046930	cellular_component	pore complex	9	0	10
GO:0043190	cellular_component	ATP-binding cassette (ABC) transporter complex	8	13	8
GO:0015627	cellular_component	type II protein secretion system complex	8	9	9
GO:0009424	cellular_component	bacterial-type flagellum hook	7	2	3
GO:0015935	cellular_component	small ribosomal subunit	7	6	7
GO:0005694	cellular_component	chromosome	7	7	7
GO:0009325	cellular_component	nitrate reductase complex	6	0	6
GO:0015934	cellular_component	large ribosomal subunit	6	7	6
GO:0005829	cellular_component	cytosol	5	3	4
GO:0009295	cellular_component	nucleoid	5	3	5
GO:0045261	cellular_component	proton-transporting ATP synthase complex, catalytic core F(1)	5	5	3
GO:0030694	cellular_component	bacterial-type flagellum basal body, rod	4	2	1
GO:0009360	cellular_component	DNA polymerase III complex	4	3	4
GO:0019028	cellular_component	viral capsid	4	0	5
GO:0033281	cellular_component	TAT protein transport complex	4	5	3
GO:0032153	cellular_component	cell division site	4	4	5
GO:0009331	cellular_component	glycerol-3-phosphate dehydrogenase complex	3	2	3
GO:0045263	cellular_component	proton-transporting ATP synthase complex, coupling factor F(o)	3	2	3
GO:0009317	cellular_component	acetyl-CoA carboxylase complex	3	3	3
GO:0005576	cellular_component	extracellular region	3	1	3
GO:0009326	cellular_component	formate dehydrogenase complex	3	2	2
GO:0005971	cellular_component	ribonucleoside-diphosphate reductase complex	3	2	2
GO:0009420	cellular_component	bacterial-type flagellum filament	2	1	2
GO:0009427	cellular_component	bacterial-type flagellum basal body, distal rod, L ring	2	1	1
GO:0009376	cellular_component	HslUV protease complex	2	2	2
GO:0005618	cellular_component	cell wall	2	0	2
GO:0009318	cellular_component	exodeoxyribonuclease VII complex	2	2	2
GO:0009274	cellular_component	peptidoglycan-based cell wall	2	2	1
GO:0031241	cellular_component	periplasmic side of cell outer membrane	2	0	2
GO:0009428	cellular_component	bacterial-type flagellum basal body, distal rod, P ring	2	1	1
GO:0030257	cellular_component	type III protein secretion system complex	2	1	1
GO:0009898	cellular_component	cytoplasmic side of plasma membrane	2	1	2
GO:0009431	cellular_component	bacterial-type flagellum basal body, MS ring	2	1	1
GO:0009380	cellular_component	excinuclease repair complex	2	1	2
GO:0009346	cellular_component	citrate lyase complex	2	0	0
GO:0045252	cellular_component	oxoglutarate dehydrogenase complex	1	1	1
GO:0005960	cellular_component	glycine cleavage complex	1	2	1
GO:1990077	cellular_component	primosome complex	1	1	2
GO:0005786	cellular_component	signal recognition particle, endoplasmic reticulum targeting	1	1	1
GO:0031226	cellular_component	intrinsic component of plasma membrane	1	1	1
GO:0009341	cellular_component	beta-galactosidase complex	1	1	2
GO:0030964	cellular_component	NADH dehydrogenase complex	1	1	1
GO:0009426	cellular_component	bacterial-type flagellum basal body, distal rod	1	1	1
GO:0019008	cellular_component	molybdopterin synthase complex	1	2	0
GO:0009338	cellular_component	exodeoxyribonuclease V complex	1	2	2
GO:0045239	cellular_component	tricarboxylic acid cycle enzyme complex	1	2	1
GO:0005839	cellular_component	proteasome core complex	1	1	1
GO:0005945	cellular_component	6-phosphofructokinase complex	1	0	1
GO:0009358	cellular_component	polyphosphate kinase complex	1	1	1
GO:0000015	cellular_component	phosphopyruvate hydratase complex	1	1	1
GO:0030894	cellular_component	replisome	1	0	0
GO:0008076	cellular_component	voltage-gated potassium channel complex	1	1	0
GO:0022627	cellular_component	cytosolic small ribosomal subunit	1	0	1
GO:0009349	cellular_component	riboflavin synthase complex	1	1	1
GO:0009986	cellular_component	cell surface	1	1	1
GO:0019866	cellular_component	organelle inner membrane	1	0	1
GO:0045254	cellular_component	pyruvate dehydrogenase complex	1	1	1
GO:0019897	cellular_component	extrinsic component of plasma membrane	1	1	1
GO:0045281	cellular_component	succinate dehydrogenase complex	1	1	1
GO:1902560	cellular_component	GMP reductase complex	1	0	1
GO:0009337	cellular_component	sulfite reductase complex (NADPH)	1	0	1
GO:0036125	cellular_component	fatty acid beta-oxidation multienzyme complex	1	1	1
GO:0043234	cellular_component	protein complex	1	1	1
GO:0031224	cellular_component	intrinsic component of membrane	1	0	1
GO:0043590	cellular_component	bacterial nucleoid	1	1	0
GO:0005727	cellular_component	extrachromosomal circular DNA	0	0	1
GO:0009316	cellular_component	3-isopropylmalate dehydratase complex	0	1	1
GO:0005835	cellular_component	fatty acid synthase complex	0	2	0
GO:0009379	cellular_component	Holliday junction helicase complex	0	1	1
GO:0009339	cellular_component	glycolate oxidase complex	0	1	0
GO:0030256	cellular_component	type I protein secretion system complex	0	1	0
GO:0000786	cellular_component	nucleosome	0	1	0
GO:0070469	cellular_component	respiratory chain	0	7	1
GO:0055052	cellular_component	ATP-binding cassette (ABC) transporter complex, substrate-binding subunit-containing	0	1	0
GO:0009366	cellular_component	enterobactin synthetase complex	0	1	1
GO:0045278	cellular_component	plasma membrane respiratory chain complex IV	0	2	0
GO:0005524	molecular_function	ATP binding	347	393	329
GO:0003677	molecular_function	DNA binding	292	359	296
GO:0003700	molecular_function	sequence-specific DNA binding transcription factor activity	184	261	182
GO:0005215	molecular_function	transporter activity	163	206	164
GO:0046872	molecular_function	metal ion binding	129	131	123
GO:0000287	molecular_function	magnesium ion binding	82	67	83
GO:0008270	molecular_function	zinc ion binding	80	76	68
GO:0016491	molecular_function	oxidoreductase activity	66	144	83
GO:0016787	molecular_function	hydrolase activity	65	83	54
GO:0016887	molecular_function	ATPase activity	65	71	74
GO:0003723	molecular_function	RNA binding	51	43	48
GO:0030170	molecular_function	pyridoxal phosphate binding	50	68	42
GO:0003735	molecular_function	structural constituent of ribosome	49	50	47
GO:0043565	molecular_function	sequence-specific DNA binding	48	87	46
GO:0051539	molecular_function	4 iron, 4 sulfur cluster binding	48	36	39
GO:0016740	molecular_function	transferase activity	46	67	49
GO:0005506	molecular_function	iron ion binding	44	71	44
GO:0000156	molecular_function	phosphorelay response regulator activity	42	96	38
GO:0050660	molecular_function	flavin adenine dinucleotide binding	37	59	38
GO:0003824	molecular_function	catalytic activity	35	82	48
GO:0008982	molecular_function	protein-N(PI)-phosphohistidine-sugar phosphotransferase activity	35	2	25
GO:0009055	molecular_function	electron carrier activity	34	59	33
GO:0051287	molecular_function	NAD binding	34	35	30
GO:0008080	molecular_function	N-acetyltransferase activity	31	25	33
GO:0005351	molecular_function	sugar:proton symporter activity	31	4	28
GO:0005525	molecular_function	GTP binding	30	33	27
GO:0003676	molecular_function	nucleic acid binding	30	35	29
GO:0030246	molecular_function	carbohydrate binding	30	12	24
GO:0000155	molecular_function	phosphorelay sensor kinase activity	29	78	29
GO:0010181	molecular_function	FMN binding	29	28	24
GO:0016301	molecular_function	kinase activity	29	19	31
GO:0019843	molecular_function	rRNA binding	28	32	28
GO:0003774	molecular_function	motor activity	28	14	14
GO:0016829	molecular_function	lyase activity	27	17	26
GO:0051536	molecular_function	iron-sulfur cluster binding	26	25	24
GO:0030145	molecular_function	manganese ion binding	23	15	21
GO:0005198	molecular_function	structural molecule activity	23	11	14
GO:0050661	molecular_function	NADP binding	22	22	18
GO:0017111	molecular_function	nucleoside-triphosphatase activity	20	36	17
GO:0000049	molecular_function	tRNA binding	20	18	18
GO:0003924	molecular_function	GTPase activity	19	19	15
GO:0008233	molecular_function	peptidase activity	18	13	12
GO:0042626	molecular_function	ATPase activity, coupled to transmembrane movement of substances	16	17	13
GO:0048038	molecular_function	quinone binding	16	16	11
GO:0016849	molecular_function	phosphorus-oxygen lyase activity	16	34	21
GO:0008168	molecular_function	methyltransferase activity	16	30	13
GO:0003887	molecular_function	DNA-directed DNA polymerase activity	15	15	14
GO:0008565	molecular_function	protein transporter activity	15	21	15
GO:0015343	molecular_function	siderophore transmembrane transporter activity	15	18	12
GO:0004872	molecular_function	receptor activity	15	28	16
GO:0030151	molecular_function	molybdenum ion binding	15	11	14
GO:0050662	molecular_function	coenzyme binding	13	15	12
GO:0051537	molecular_function	2 iron, 2 sulfur cluster binding	13	23	18
GO:0004222	molecular_function	metalloendopeptidase activity	13	13	11
GO:0004252	molecular_function	serine-type endopeptidase activity	13	15	16
GO:0016810	molecular_function	hydrolase activity, acting on carbon-nitrogen (but not peptide) bonds	12	14	9
GO:0016853	molecular_function	isomerase activity	12	22	11
GO:0008137	molecular_function	NADH dehydrogenase (ubiquinone) activity	12	12	7
GO:0015171	molecular_function	amino acid transmembrane transporter activity	12	15	11
GO:0000166	molecular_function	nucleotide binding	12	17	12
GO:0016747	molecular_function	transferase activity, transferring acyl groups other than amino-acyl groups	12	11	12
GO:0016597	molecular_function	amino acid binding	12	16	13
GO:0030976	molecular_function	thiamine pyrophosphate binding	11	6	10
GO:0020037	molecular_function	heme binding	11	38	11
GO:0004519	molecular_function	endonuclease activity	11	7	6
GO:0030554	molecular_function	adenyl nucleotide binding	11	11	10
GO:0009982	molecular_function	pseudouridine synthase activity	11	11	10
GO:0003755	molecular_function	peptidyl-prolyl cis-trans isomerase activity	11	14	12
GO:0016757	molecular_function	transferase activity, transferring glycosyl groups	10	6	3
GO:0015288	molecular_function	porin activity	10	14	13
GO:0015197	molecular_function	peptide transporter activity	10	5	12
GO:0004888	molecular_function	transmembrane signaling receptor activity	10	0	6
GO:0008863	molecular_function	formate dehydrogenase (NAD+) activity	9	7	6
GO:0015035	molecular_function	protein disulfide oxidoreductase activity	9	13	11
GO:0004871	molecular_function	signal transducer activity	9	41	16
GO:0043169	molecular_function	cation binding	9	6	6
GO:0003746	molecular_function	translation elongation factor activity	9	12	7
GO:0004553	molecular_function	hydrolase activity, hydrolyzing O-glycosyl compounds	9	11	21
GO:0005507	molecular_function	copper ion binding	9	14	7
GO:0008483	molecular_function	transaminase activity	9	25	8
GO:0016746	molecular_function	transferase activity, transferring acyl groups	9	17	7
GO:0008237	molecular_function	metallopeptidase activity	9	6	7
GO:0016788	molecular_function	hydrolase activity, acting on ester bonds	8	8	7
GO:0016151	molecular_function	nickel cation binding	8	6	3
GO:0004497	molecular_function	monooxygenase activity	8	14	5
GO:0003684	molecular_function	damaged DNA binding	8	7	9
GO:0004003	molecular_function	ATP-dependent DNA helicase activity	7	5	7
GO:0046933	molecular_function	proton-transporting ATP synthase activity, rotational mechanism	7	7	5
GO:0008940	molecular_function	nitrate reductase activity	7	0	7
GO:0030234	molecular_function	enzyme regulator activity	7	1	6
GO:0004364	molecular_function	glutathione transferase activity	7	0	2
GO:0002161	molecular_function	aminoacyl-tRNA editing activity	7	7	5
GO:0004527	molecular_function	exonuclease activity	7	10	5
GO:0016874	molecular_function	ligase activity	7	13	6
GO:0016614	molecular_function	oxidoreductase activity, acting on CH-OH group of donors	7	14	9
GO:0008658	molecular_function	penicillin binding	6	6	6
GO:0008081	molecular_function	phosphoric diester hydrolase activity	6	4	7
GO:0004177	molecular_function	aminopeptidase activity	6	5	3
GO:0015407	molecular_function	monosaccharide-transporting ATPase activity	6	0	2
GO:0016798	molecular_function	hydrolase activity, acting on glycosyl bonds	6	3	5
GO:0008955	molecular_function	peptidoglycan glycosyltransferase activity	6	4	4
GO:0008026	molecular_function	ATP-dependent helicase activity	6	9	5
GO:0022857	molecular_function	transmembrane transporter activity	6	10	11
GO:0032934	molecular_function	sterol binding	6	4	1
GO:0016791	molecular_function	phosphatase activity	6	3	6
GO:0008408	molecular_function	3'-5' exonuclease activity	6	6	3
GO:0016987	molecular_function	sigma factor activity	6	20	4
GO:0015238	molecular_function	drug transmembrane transporter activity	6	2	4
GO:0003899	molecular_function	DNA-directed RNA polymerase activity	6	6	3
GO:0008324	molecular_function	cation transmembrane transporter activity	5	7	4
GO:0009002	molecular_function	serine-type D-Ala-D-Ala carboxypeptidase activity	5	2	4
GO:0016655	molecular_function	oxidoreductase activity, acting on NAD(P)H, quinone or similar compound as acceptor	5	0	4
GO:0016831	molecular_function	carboxy-lyase activity	5	1	4
GO:0008235	molecular_function	metalloexopeptidase activity	5	1	2
GO:0008745	molecular_function	N-acetylmuramoyl-L-alanine amidase activity	5	4	4
GO:0008706	molecular_function	6-phospho-beta-glucosidase activity	5	0	2
GO:0008800	molecular_function	beta-lactamase activity	5	1	2
GO:0008484	molecular_function	sulfuric ester hydrolase activity	5	5	7
GO:0003918	molecular_function	DNA topoisomerase type II (ATP-hydrolyzing) activity	5	6	5
GO:0015293	molecular_function	symporter activity	5	0	3
GO:0004748	molecular_function	ribonucleoside-diphosphate reductase activity, thioredoxin disulfide as acceptor	5	2	4
GO:0004568	molecular_function	chitinase activity	5	1	2
GO:0016779	molecular_function	nucleotidyltransferase activity	5	6	8
GO:0015297	molecular_function	antiporter activity	5	3	4
GO:0015419	molecular_function	sulfate transmembrane-transporting ATPase activity	5	4	4
GO:0016820	molecular_function	hydrolase activity, acting on acid anhydrides, catalyzing transmembrane movement of substances	5	11	5
GO:0017153	molecular_function	sodium:dicarboxylate symporter activity	5	7	3
GO:0004601	molecular_function	peroxidase activity	5	8	6
GO:0016705	molecular_function	oxidoreductase activity, acting on paired donors, with incorporation or reduction of molecular oxygen	4	10	4
GO:0032450	molecular_function	maltose alpha-glucosidase activity	4	0	1
GO:0004004	molecular_function	ATP-dependent RNA helicase activity	4	3	4
GO:0016783	molecular_function	sulfurtransferase activity	4	5	5
GO:0008933	molecular_function	lytic transglycosylase activity	4	3	3
GO:0003955	molecular_function	NAD(P)H dehydrogenase (quinone) activity	4	1	1
GO:0015450	molecular_function	P-P-bond-hydrolysis-driven protein transmembrane transporter activity	4	3	4
GO:0003984	molecular_function	acetolactate synthase activity	4	2	3
GO:0080130	molecular_function	L-phenylalanine:2-oxoglutarate aminotransferase activity	4	1	2
GO:0016616	molecular_function	oxidoreductase activity, acting on the CH-OH group of donors, NAD or NADP as acceptor	4	15	8
GO:0050136	molecular_function	NADH dehydrogenase (quinone) activity	4	3	4
GO:0004674	molecular_function	protein serine/threonine kinase activity	4	7	6
GO:0004386	molecular_function	helicase activity	4	4	3
GO:0015087	molecular_function	cobalt ion transmembrane transporter activity	4	0	3
GO:0042602	molecular_function	riboflavin reductase (NADPH) activity	4	4	3
GO:0008757	molecular_function	S-adenosylmethionine-dependent methyltransferase activity	4	6	4
GO:0004721	molecular_function	phosphoprotein phosphatase activity	4	2	2
GO:0004792	molecular_function	thiosulfate sulfurtransferase activity	4	2	3
GO:0052591	molecular_function	sn-glycerol-3-phosphate:ubiquinone-8 oxidoreductase activity	4	0	4
GO:0008320	molecular_function	protein transmembrane transporter activity	4	5	3
GO:0008199	molecular_function	ferric iron binding	4	8	4
GO:0005315	molecular_function	inorganic phosphate transmembrane transporter activity	4	7	4
GO:0016805	molecular_function	dipeptidase activity	4	3	2
GO:0004089	molecular_function	carbonate dehydratase activity	4	3	1
GO:0016620	molecular_function	oxidoreductase activity, acting on the aldehyde or oxo group of donors, NAD or NADP as acceptor	4	19	11
GO:0051920	molecular_function	peroxiredoxin activity	4	11	7
GO:0016773	molecular_function	phosphotransferase activity, alcohol group as acceptor	4	8	8
GO:0042954	molecular_function	lipoprotein transporter activity	4	4	3
GO:0000104	molecular_function	succinate dehydrogenase activity	4	2	2
GO:0004309	molecular_function	exopolyphosphatase activity	3	1	1
GO:0016709	molecular_function	oxidoreductase activity, acting on paired donors, with incorporation or reduction of molecular oxygen, NAD(P)H as one donor, and incorporation of one atom of oxygen	3	2	3
GO:0003725	molecular_function	double-stranded RNA binding	3	2	2
GO:0050897	molecular_function	cobalt ion binding	3	4	4
GO:0008657	molecular_function	DNA topoisomerase (ATP-hydrolyzing) inhibitor activity	3	1	1
GO:0004616	molecular_function	phosphogluconate dehydrogenase (decarboxylating) activity	3	4	2
GO:0003697	molecular_function	single-stranded DNA binding	3	3	4
GO:0016790	molecular_function	thiolester hydrolase activity	3	2	3
GO:0048037	molecular_function	cofactor binding	3	4	6
GO:0004176	molecular_function	ATP-dependent peptidase activity	3	5	4
GO:0004022	molecular_function	alcohol dehydrogenase (NAD) activity	3	0	2
GO:0008173	molecular_function	RNA methyltransferase activity	3	2	3
GO:0015556	molecular_function	C4-dicarboxylate transmembrane transporter activity	3	0	3
GO:0003871	molecular_function	5-methyltetrahydropteroyltriglutamate-homocysteine S-methyltransferase activity	3	1	3
GO:0008762	molecular_function	UDP-N-acetylmuramate dehydrogenase activity	3	7	3
GO:0004781	molecular_function	sulfate adenylyltransferase (ATP) activity	3	2	2
GO:0009381	molecular_function	excinuclease ABC activity	3	2	3
GO:0008942	molecular_function	nitrite reductase [NAD(P)H] activity	3	1	3
GO:0046873	molecular_function	metal ion transmembrane transporter activity	3	3	2
GO:0005247	molecular_function	voltage-gated chloride channel activity	3	0	3
GO:0004067	molecular_function	asparaginase activity	3	1	0
GO:0009013	molecular_function	succinate-semialdehyde dehydrogenase [NAD(P)+] activity	3	1	1
GO:0004812	molecular_function	aminoacyl-tRNA ligase activity	3	2	2
GO:0003917	molecular_function	DNA topoisomerase type I activity	3	3	2
GO:0004124	molecular_function	cysteine synthase activity	3	2	2
GO:0004322	molecular_function	ferroxidase activity	3	2	1
GO:0016837	molecular_function	carbon-oxygen lyase activity, acting on polysaccharides	3	1	3
GO:0015459	molecular_function	potassium channel regulator activity	3	1	3
GO:0015299	molecular_function	solute:proton antiporter activity	3	3	4
GO:0016818	molecular_function	hydrolase activity, acting on acid anhydrides, in phosphorus-containing anhydrides	3	2	5
GO:0009389	molecular_function	dimethyl sulfoxide reductase activity	3	0	2
GO:0004355	molecular_function	glutamate synthase (NADPH) activity	3	1	1
GO:0004851	molecular_function	uroporphyrin-III C-methyltransferase activity	3	1	2
GO:0008289	molecular_function	lipid binding	3	11	1
GO:0008253	molecular_function	5'-nucleotidase activity	3	2	1
GO:0009039	molecular_function	urease activity	3	3	1
GO:0003849	molecular_function	3-deoxy-7-phosphoheptulonate synthase activity	3	3	2
GO:0003988	molecular_function	acetyl-CoA C-acyltransferase activity	3	1	2
GO:0008556	molecular_function	potassium-transporting ATPase activity	3	3	2
GO:0008876	molecular_function	quinoprotein glucose dehydrogenase activity	3	1	1
GO:0004802	molecular_function	transketolase activity	3	1	3
GO:0016149	molecular_function	translation release factor activity, codon specific	3	3	3
GO:0046961	molecular_function	proton-transporting ATPase activity, rotational mechanism	3	3	1
GO:0015159	molecular_function	polysaccharide transmembrane transporter activity	3	1	2
GO:0016888	molecular_function	endodeoxyribonuclease activity, producing 5'-phosphomonoesters	3	3	3
GO:0015099	molecular_function	nickel cation transmembrane transporter activity	3	0	2
GO:0004096	molecular_function	catalase activity	3	4	3
GO:0019825	molecular_function	oxygen binding	3	1	2
GO:0008752	molecular_function	FMN reductase activity	3	3	2
GO:0004190	molecular_function	aspartic-type endopeptidase activity	3	5	3
GO:0052621	molecular_function	diguanylate cyclase activity	3	0	0
GO:0004300	molecular_function	enoyl-CoA hydratase activity	3	1	3
GO:0003989	molecular_function	acetyl-CoA carboxylase activity	3	4	3
GO:0015112	molecular_function	nitrate transmembrane transporter activity	3	1	3
GO:0008861	molecular_function	formate C-acetyltransferase activity	3	0	1
GO:0022891	molecular_function	substrate-specific transmembrane transporter activity	3	0	2
GO:0005337	molecular_function	nucleoside transmembrane transporter activity	3	0	2
GO:0003942	molecular_function	N-acetyl-gamma-glutamyl-phosphate reductase activity	3	4	3
GO:0004725	molecular_function	protein tyrosine phosphatase activity	3	2	2
GO:0004072	molecular_function	aspartate kinase activity	3	1	3
GO:0043365	molecular_function	[formate-C-acetyltransferase]-activating enzyme activity	3	0	3
GO:0003857	molecular_function	3-hydroxyacyl-CoA dehydrogenase activity	3	5	3
GO:0008271	molecular_function	secondary active sulfate transmembrane transporter activity	3	3	3
GO:0004109	molecular_function	coproporphyrinogen oxidase activity	3	3	2
GO:0017150	molecular_function	tRNA dihydrouridine synthase activity	3	3	3
GO:0005509	molecular_function	calcium ion binding	3	3	4
GO:0008889	molecular_function	glycerophosphodiester phosphodiesterase activity	3	1	3
GO:0008827	molecular_function	cytochrome o ubiquinol oxidase activity	3	6	2
GO:0003743	molecular_function	translation initiation factor activity	3	4	3
GO:0071949	molecular_function	FAD binding	3	1	2
GO:0016434	molecular_function	rRNA (cytosine) methyltransferase activity	3	0	3
GO:0004784	molecular_function	superoxide dismutase activity	3	1	2
GO:0031071	molecular_function	cysteine desulfurase activity	3	1	1
GO:0008750	molecular_function	NAD(P)+ transhydrogenase (AB-specific) activity	2	2	1
GO:0008094	molecular_function	DNA-dependent ATPase activity	2	2	2
GO:0003992	molecular_function	N2-acetyl-L-ornithine:2-oxoglutarate 5-aminotransferase activity	2	1	2
GO:0008776	molecular_function	acetate kinase activity	2	0	0
GO:0009037	molecular_function	tyrosine-based site-specific recombinase activity	2	2	2
GO:0046914	molecular_function	transition metal ion binding	2	0	2
GO:0015418	molecular_function	quaternary-ammonium-compound-transporting ATPase activity	2	0	0
GO:0008832	molecular_function	dGTPase activity	2	2	2
GO:0009044	molecular_function	xylan 1,4-beta-xylosidase activity	2	0	0
GO:0004106	molecular_function	chorismate mutase activity	2	1	2
GO:0019808	molecular_function	polyamine binding	2	7	3
GO:0008976	molecular_function	polyphosphate kinase activity	2	3	2
GO:0015079	molecular_function	potassium ion transmembrane transporter activity	2	3	2
GO:0004476	molecular_function	mannose-6-phosphate isomerase activity	2	0	1
GO:0008909	molecular_function	isochorismate synthase activity	2	0	2
GO:0003883	molecular_function	CTP synthase activity	2	1	2
GO:0043022	molecular_function	ribosome binding	2	3	2
GO:0004181	molecular_function	metallocarboxypeptidase activity	2	1	2
GO:0004586	molecular_function	ornithine decarboxylase activity	2	0	1
GO:0003951	molecular_function	NAD+ kinase activity	2	2	2
GO:0015412	molecular_function	molybdate transmembrane-transporting ATPase activity	2	1	1
GO:0004798	molecular_function	thymidylate kinase activity	2	0	1
GO:0003796	molecular_function	lysozyme activity	2	0	1
GO:0016651	molecular_function	oxidoreductase activity, acting on NAD(P)H	2	1	1
GO:0008478	molecular_function	pyridoxal kinase activity	2	1	2
GO:0004314	molecular_function	[acyl-carrier-protein] S-malonyltransferase activity	2	2	2
GO:0004830	molecular_function	tryptophan-tRNA ligase activity	2	1	0
GO:0030267	molecular_function	glyoxylate reductase (NADP) activity	2	0	2
GO:0015081	molecular_function	sodium ion transmembrane transporter activity	2	1	2
GO:0016861	molecular_function	intramolecular oxidoreductase activity, interconverting aldoses and ketoses	2	0	0
GO:0009882	molecular_function	blue light photoreceptor activity	2	0	1
GO:0004362	molecular_function	glutathione-disulfide reductase activity	2	1	1
GO:0009007	molecular_function	site-specific DNA-methyltransferase (adenine-specific) activity	2	1	3
GO:0070402	molecular_function	NADPH binding	2	2	2
GO:0015144	molecular_function	carbohydrate transmembrane transporter activity	2	1	1
GO:0015606	molecular_function	spermidine transmembrane transporter activity	2	0	1
GO:0015542	molecular_function	sugar efflux transmembrane transporter activity	2	0	1
GO:0015128	molecular_function	gluconate transmembrane transporter activity	2	1	1
GO:0019146	molecular_function	arabinose-5-phosphate isomerase activity	2	1	2
GO:0004609	molecular_function	phosphatidylserine decarboxylase activity	2	1	0
GO:0052692	molecular_function	raffinose alpha-galactosidase activity	2	0	0
GO:0070180	molecular_function	LSU rRNA binding	2	2	2
GO:0004365	molecular_function	glyceraldehyde-3-phosphate dehydrogenase (NAD+) (phosphorylating) activity	2	1	0
GO:0003993	molecular_function	acid phosphatase activity	2	0	2
GO:0004794	molecular_function	L-threonine ammonia-lyase activity	2	3	1
GO:0004814	molecular_function	arginine-tRNA ligase activity	2	2	2
GO:0016896	molecular_function	exoribonuclease activity, producing 5'-phosphomonoesters	2	2	1
GO:0004617	molecular_function	phosphoglycerate dehydrogenase activity	2	0	0
GO:0004133	molecular_function	glycogen debranching enzyme activity	2	1	2
GO:0070041	molecular_function	rRNA (uridine-C5-)-methyltransferase activity	2	1	0
GO:0008898	molecular_function	S-adenosylmethionine-homocysteine S-methyltransferase activity	2	2	2
GO:0004471	molecular_function	malate dehydrogenase (decarboxylating) (NAD+) activity	2	1	2
GO:0004801	molecular_function	sedoheptulose-7-phosphate:D-glyceraldehyde-3-phosphate glyceronetransferase activity	2	1	2
GO:0004521	molecular_function	endoribonuclease activity	2	2	3
GO:0008854	molecular_function	exodeoxyribonuclease V activity	2	2	3
GO:0008923	molecular_function	lysine decarboxylase activity	2	0	0
GO:0008866	molecular_function	fructuronate reductase activity	2	0	2
GO:0016763	molecular_function	transferase activity, transferring pentosyl groups	2	2	1
GO:0004824	molecular_function	lysine-tRNA ligase activity	2	1	2
GO:0008184	molecular_function	glycogen phosphorylase activity	2	1	2
GO:0008804	molecular_function	carbamate kinase activity	2	1	1
GO:0048029	molecular_function	monosaccharide binding	2	1	2
GO:0008784	molecular_function	alanine racemase activity	2	2	2
GO:0008676	molecular_function	3-deoxy-8-phosphooctulonate synthase activity	2	1	1
GO:0019829	molecular_function	cation-transporting ATPase activity	2	1	1
GO:0004514	molecular_function	nicotinate-nucleotide diphosphorylase (carboxylating) activity	2	3	1
GO:0004141	molecular_function	dethiobiotin synthase activity	2	1	3
GO:0008690	molecular_function	3-deoxy-manno-octulosonate cytidylyltransferase activity	2	1	1
GO:0047429	molecular_function	nucleoside-triphosphate diphosphatase activity	2	1	1
GO:0031419	molecular_function	cobalamin binding	2	4	2
GO:0016857	molecular_function	racemase and epimerase activity, acting on carbohydrates and derivatives	2	0	1
GO:0004775	molecular_function	succinate-CoA ligase (ADP-forming) activity	2	2	2
GO:0004129	molecular_function	cytochrome-c oxidase activity	2	13	2
GO:0004412	molecular_function	homoserine dehydrogenase activity	2	2	2
GO:0051266	molecular_function	sirohydrochlorin ferrochelatase activity	2	1	2
GO:0015098	molecular_function	molybdate ion transmembrane transporter activity	2	3	3
GO:0003941	molecular_function	L-serine ammonia-lyase activity	2	3	2
GO:0008716	molecular_function	D-alanine-D-alanine ligase activity	2	1	2
GO:0008984	molecular_function	protein-glutamate methylesterase activity	2	5	1
GO:0004555	molecular_function	alpha,alpha-trehalase activity	2	0	2
GO:0008764	molecular_function	UDP-N-acetylmuramoylalanine-D-glutamate ligase activity	2	1	1
GO:0004715	molecular_function	non-membrane spanning protein tyrosine kinase activity	2	0	0
GO:0008675	molecular_function	2-dehydro-3-deoxy-phosphogluconate aldolase activity	2	1	0
GO:0004160	molecular_function	dihydroxy-acid dehydratase activity	2	2	2
GO:0004357	molecular_function	glutamate-cysteine ligase activity	2	2	2
GO:0047451	molecular_function	3-hydroxyoctanoyl-[acyl-carrier-protein] dehydratase activity	2	2	1
GO:0003934	molecular_function	GTP cyclohydrolase I activity	2	4	2
GO:0022889	molecular_function	serine transmembrane transporter activity	2	0	0
GO:0016300	molecular_function	tRNA (uracil) methyltransferase activity	2	2	2
GO:0003995	molecular_function	acyl-CoA dehydrogenase activity	2	19	4
GO:0008428	molecular_function	ribonuclease inhibitor activity	2	1	2
GO:0004340	molecular_function	glucokinase activity	2	2	2
GO:0015623	molecular_function	iron-chelate-transporting ATPase activity	2	0	0
GO:0008855	molecular_function	exodeoxyribonuclease VII activity	2	2	2
GO:0004518	molecular_function	nuclease activity	2	6	2
GO:0008177	molecular_function	succinate dehydrogenase (ubiquinone) activity	2	1	2
GO:0004590	molecular_function	orotidine-5'-phosphate decarboxylase activity	2	1	1
GO:0016618	molecular_function	hydroxypyruvate reductase activity	2	0	2
GO:0004069	molecular_function	L-aspartate:2-oxoglutarate aminotransferase activity	2	0	0
GO:0008965	molecular_function	phosphoenolpyruvate-protein phosphotransferase activity	2	2	2
GO:0004556	molecular_function	alpha-amylase activity	2	0	1
GO:0008825	molecular_function	cyclopropane-fatty-acyl-phospholipid synthase activity	2	0	1
GO:0016462	molecular_function	pyrophosphatase activity	2	2	1
GO:0051213	molecular_function	dioxygenase activity	2	11	7
GO:0008872	molecular_function	glucarate dehydratase activity	2	1	1
GO:0008974	molecular_function	phosphoribulokinase activity	2	0	1
GO:0016811	molecular_function	hydrolase activity, acting on carbon-nitrogen (but not peptide) bonds, in linear amides	2	3	1
GO:0008885	molecular_function	glutathionylspermidine synthase activity	2	0	0
GO:0008897	molecular_function	holo-[acyl-carrier-protein] synthase activity	2	1	4
GO:0034618	molecular_function	arginine binding	2	0	1
GO:0004820	molecular_function	glycine-tRNA ligase activity	2	2	3
GO:0003983	molecular_function	UTP:glucose-1-phosphate uridylyltransferase activity	2	1	1
GO:0030955	molecular_function	potassium ion binding	2	2	3
GO:0001071	molecular_function	nucleic acid binding transcription factor activity	2	0	1
GO:0004783	molecular_function	sulfite reductase (NADPH) activity	2	0	2
GO:0047134	molecular_function	protein-disulfide reductase activity	2	2	3
GO:0004644	molecular_function	phosphoribosylglycinamide formyltransferase activity	2	2	2
GO:0004659	molecular_function	prenyltransferase activity	2	1	2
GO:0004559	molecular_function	alpha-mannosidase activity	2	0	0
GO:0008815	molecular_function	citrate (pro-3S)-lyase activity	2	0	0
GO:0008678	molecular_function	2-deoxy-D-gluconate 3-dehydrogenase activity	2	0	2
GO:0008236	molecular_function	serine-type peptidase activity	2	4	3
GO:0015095	molecular_function	magnesium ion transmembrane transporter activity	2	2	2
GO:0008999	molecular_function	ribosomal-protein-alanine N-acetyltransferase activity	2	0	0
GO:0015565	molecular_function	threonine efflux transmembrane transporter activity	2	0	0
GO:0003852	molecular_function	2-isopropylmalate synthase activity	2	2	2
GO:0016639	molecular_function	oxidoreductase activity, acting on the CH-NH2 group of donors, NAD or NADP as acceptor	2	3	3
GO:0008720	molecular_function	D-lactate dehydrogenase activity	2	0	0
GO:0004049	molecular_function	anthranilate synthase activity	2	1	1
GO:0003979	molecular_function	UDP-glucose 6-dehydrogenase activity	2	1	2
GO:0004315	molecular_function	3-oxoacyl-[acyl-carrier-protein] synthase activity	2	3	3
GO:0004039	molecular_function	allophanate hydrolase activity	2	0	0
GO:0016879	molecular_function	ligase activity, forming carbon-nitrogen bonds	2	2	2
GO:0004333	molecular_function	fumarate hydratase activity	2	3	1
GO:0004765	molecular_function	shikimate kinase activity	2	1	2
GO:0004834	molecular_function	tryptophan synthase activity	2	2	0
GO:0043115	molecular_function	precorrin-2 dehydrogenase activity	2	4	2
GO:0004143	molecular_function	diacylglycerol kinase activity	2	1	2
GO:0016772	molecular_function	transferase activity, transferring phosphorus-containing groups	2	7	3
GO:0004016	molecular_function	adenylate cyclase activity	2	1	1
GO:0009703	molecular_function	nitrate reductase (NADH) activity	2	0	1
GO:0045148	molecular_function	tripeptide aminopeptidase activity	2	0	2
GO:0030983	molecular_function	mismatched DNA binding	2	2	2
GO:0015235	molecular_function	cobalamin transporter activity	2	0	2
GO:0008852	molecular_function	exodeoxyribonuclease I activity	2	1	1
GO:0016836	molecular_function	hydro-lyase activity	2	2	2
GO:0000107	molecular_function	imidazoleglycerol-phosphate synthase activity	2	2	2
GO:0009001	molecular_function	serine O-acetyltransferase activity	2	2	1
GO:0008742	molecular_function	L-ribulose-phosphate 4-epimerase activity	2	0	1
GO:0004047	molecular_function	aminomethyltransferase activity	2	4	2
GO:0003954	molecular_function	NADH dehydrogenase activity	2	0	0
GO:0008442	molecular_function	3-hydroxyisobutyrate dehydrogenase activity	2	1	1
GO:0001882	molecular_function	nucleoside binding	2	1	1
GO:0003994	molecular_function	aconitate hydratase activity	2	1	1
GO:0019104	molecular_function	DNA N-glycosylase activity	2	3	2
GO:0004180	molecular_function	carboxypeptidase activity	2	2	1
GO:0035438	molecular_function	cyclic-di-GMP binding	2	6	2
GO:0004332	molecular_function	fructose-bisphosphate aldolase activity	2	1	3
GO:0015173	molecular_function	aromatic amino acid transmembrane transporter activity	2	0	3
GO:0009016	molecular_function	succinyldiaminopimelate transaminase activity	2	1	2
GO:0008869	molecular_function	galactonate dehydratase activity	2	0	1
GO:0042132	molecular_function	fructose 1,6-bisphosphate 1-phosphatase activity	2	1	3
GO:0008859	molecular_function	exoribonuclease II activity	2	1	2
GO:0008692	molecular_function	3-hydroxybutyryl-CoA epimerase activity	2	1	2
GO:0046917	molecular_function	triphosphoribosyl-dephospho-CoA synthase activity	2	1	1
GO:0004034	molecular_function	aldose 1-epimerase activity	2	0	2
GO:0004523	molecular_function	RNA-DNA hybrid ribonuclease activity	2	2	2
GO:0004672	molecular_function	protein kinase activity	2	3	2
GO:0070401	molecular_function	NADP+ binding	2	0	4
GO:0015655	molecular_function	alanine:sodium symporter activity	2	1	1
GO:0008802	molecular_function	betaine-aldehyde dehydrogenase activity	2	1	1
GO:0016832	molecular_function	aldehyde-lyase activity	2	0	0
GO:0003908	molecular_function	methylated-DNA-[protein]-cysteine S-methyltransferase activity	2	2	2
GO:0015503	molecular_function	glutathione-regulated potassium exporter activity	2	0	2
GO:0008948	molecular_function	oxaloacetate decarboxylase activity	2	3	2
GO:0004073	molecular_function	aspartate-semialdehyde dehydrogenase activity	2	2	2
GO:0008673	molecular_function	2-dehydro-3-deoxygluconokinase activity	2	0	0
GO:0004826	molecular_function	phenylalanine-tRNA ligase activity	2	2	1
GO:0004563	molecular_function	beta-N-acetylhexosaminidase activity	2	1	2
GO:0004747	molecular_function	ribokinase activity	2	1	2
GO:0070181	molecular_function	SSU rRNA binding	2	1	2
GO:0009025	molecular_function	tagatose-bisphosphate aldolase activity	2	0	0
GO:0008198	molecular_function	ferrous iron binding	2	2	2
GO:0050380	molecular_function	undecaprenyl-diphosphatase activity	2	0	0
GO:0004316	molecular_function	3-oxoacyl-[acyl-carrier-protein] reductase (NADPH) activity	2	1	1
GO:0008794	molecular_function	arsenate reductase (glutaredoxin) activity	2	1	2
GO:0003911	molecular_function	DNA ligase (NAD+) activity	2	2	2
GO:0004121	molecular_function	cystathionine beta-lyase activity	2	0	0
GO:0004040	molecular_function	amidase activity	2	1	2
GO:0016851	molecular_function	magnesium chelatase activity	2	2	1
GO:0008865	molecular_function	fructokinase activity	2	0	1
GO:0015604	molecular_function	organic phosphonate transmembrane transporter activity	2	2	2
GO:0008967	molecular_function	phosphoglycolate phosphatase activity	2	2	1
GO:0008773	molecular_function	[protein-PII] uridylyltransferase activity	1	2	1
GO:0004077	molecular_function	biotin-[acetyl-CoA-carboxylase] ligase activity	1	1	1
GO:0018802	molecular_function	2,4-dihydroxyhept-2-ene-1,7-dioate aldolase activity	1	0	1
GO:0008741	molecular_function	ribulokinase activity	1	0	1
GO:0008998	molecular_function	ribonucleoside-triphosphate reductase activity	1	0	1
GO:0034023	molecular_function	5-(carboxyamino)imidazole ribonucleotide mutase activity	1	1	1
GO:0000310	molecular_function	xanthine phosphoribosyltransferase activity	1	1	1
GO:0008801	molecular_function	beta-phosphoglucomutase activity	1	0	0
GO:0008693	molecular_function	3-hydroxydecanoyl-[acyl-carrier-protein] dehydratase activity	1	1	1
GO:0008870	molecular_function	galactoside O-acetyltransferase activity	1	0	1
GO:0004657	molecular_function	proline dehydrogenase activity	1	1	1
GO:0004856	molecular_function	xylulokinase activity	1	0	1
GO:0008664	molecular_function	2'-5'-RNA ligase activity	1	1	1
GO:0008650	molecular_function	rRNA (uridine-2'-O-)-methyltransferase activity	1	1	1
GO:0004591	molecular_function	oxoglutarate dehydrogenase (succinyl-transferring) activity	1	1	1
GO:0045437	molecular_function	uridine nucleosidase activity	1	0	1
GO:0008874	molecular_function	gluconate 5-dehydrogenase activity	1	0	0
GO:0004652	molecular_function	polynucleotide adenylyltransferase activity	1	1	1
GO:0008766	molecular_function	UDP-N-acetylmuramoylalanyl-D-glutamyl-2,6-diaminopimelate-D-alanyl-D-alanine ligase activity	1	1	1
GO:0008413	molecular_function	8-oxo-7,8-dihydroguanosine triphosphate pyrophosphatase activity	1	1	1
GO:0016661	molecular_function	oxidoreductase activity, acting on other nitrogenous compounds as donors	1	2	0
GO:0008908	molecular_function	isochorismatase activity	1	0	2
GO:0004134	molecular_function	4-alpha-glucanotransferase activity	1	1	1
GO:0004844	molecular_function	uracil DNA N-glycosylase activity	1	1	1
GO:0004818	molecular_function	glutamate-tRNA ligase activity	1	1	0
GO:0004125	molecular_function	L-seryl-tRNASec selenium transferase activity	1	1	1
GO:0004793	molecular_function	threonine aldolase activity	1	1	1
GO:0070040	molecular_function	rRNA (adenine-C2-)-methyltransferase activity	1	1	1
GO:0004604	molecular_function	phosphoadenylyl-sulfate reductase (thioredoxin) activity	1	1	1
GO:0004452	molecular_function	isopentenyl-diphosphate delta-isomerase activity	1	0	1
GO:0008887	molecular_function	glycerate kinase activity	1	1	1
GO:0009018	molecular_function	sucrose phosphorylase activity	1	0	0
GO:0004088	molecular_function	carbamoyl-phosphate synthase (glutamine-hydrolyzing) activity	1	2	2
GO:0003952	molecular_function	NAD+ synthase (glutamine-hydrolyzing) activity	1	1	1
GO:0000210	molecular_function	NAD+ diphosphatase activity	1	1	1
GO:0003961	molecular_function	O-acetylhomoserine aminocarboxypropyltransferase activity	1	0	0
GO:0046857	molecular_function	oxidoreductase activity, acting on other nitrogenous compounds as donors, with NAD or NADP as acceptor	1	1	1
GO:0031992	molecular_function	energy transducer activity	1	0	1
GO:0008726	molecular_function	alkanesulfonate monooxygenase activity	1	5	0
GO:0008899	molecular_function	homoserine O-succinyltransferase activity	1	0	1
GO:0008759	molecular_function	UDP-3-O-[3-hydroxymyristoyl] N-acetylglucosamine deacetylase activity	1	1	1
GO:0004359	molecular_function	glutaminase activity	1	1	1
GO:0008962	molecular_function	phosphatidylglycerophosphatase activity	1	1	0
GO:0008108	molecular_function	UDP-glucose:hexose-1-phosphate uridylyltransferase activity	1	0	1
GO:0070006	molecular_function	metalloaminopeptidase activity	1	1	2
GO:0008893	molecular_function	guanosine-3',5'-bis(diphosphate) 3'-diphosphatase activity	1	0	0
GO:0016416	molecular_function	O-palmitoyltransferase activity	1	0	1
GO:0015444	molecular_function	magnesium-importing ATPase activity	1	0	1
GO:0016691	molecular_function	chloride peroxidase activity	1	0	1
GO:0034459	molecular_function	ATP-dependent 3'-5' RNA helicase activity	1	0	1
GO:0004808	molecular_function	tRNA (5-methylaminomethyl-2-thiouridylate)-methyltransferase activity	1	1	1
GO:0004614	molecular_function	phosphoglucomutase activity	1	1	1
GO:0022820	molecular_function	potassium ion symporter activity	1	1	1
GO:0015218	molecular_function	pyrimidine nucleotide transmembrane transporter activity	1	0	1
GO:0046429	molecular_function	4-hydroxy-3-methylbut-2-en-1-yl diphosphate synthase activity	1	1	1
GO:0016795	molecular_function	phosphoric triester hydrolase activity	1	0	0
GO:0015417	molecular_function	polyamine-transporting ATPase activity	1	2	1
GO:0003842	molecular_function	1-pyrroline-5-carboxylate dehydrogenase activity	1	1	1
GO:0016208	molecular_function	AMP binding	1	2	1
GO:0016989	molecular_function	sigma factor antagonist activity	1	1	1
GO:0008422	molecular_function	beta-glucosidase activity	1	0	0
GO:0008989	molecular_function	rRNA (guanine-N1-)-methyltransferase activity	1	0	0
GO:0008780	molecular_function	acyl-[acyl-carrier-protein]-UDP-N-acetylglucosamine O-acyltransferase activity	1	1	1
GO:0016843	molecular_function	amine-lyase activity	1	1	1
GO:0008839	molecular_function	4-hydroxy-tetrahydrodipicolinate reductase	1	1	1
GO:0004462	molecular_function	lactoylglutathione lyase activity	1	1	1
GO:0042958	molecular_function	maltodextrin transmembrane transporter activity	1	0	2
GO:0046523	molecular_function	S-methyl-5-thioribose-1-phosphate isomerase activity	1	1	0
GO:0061603	molecular_function	molybdenum cofactor guanylyltransferase activity	1	1	1
GO:0008878	molecular_function	glucose-1-phosphate adenylyltransferase activity	1	0	1
GO:0008689	molecular_function	3-demethylubiquinone-9 3-O-methyltransferase activity	1	1	1
GO:0004424	molecular_function	imidazoleglycerol-phosphate dehydratase activity	1	1	1
GO:0008927	molecular_function	mannonate dehydratase activity	1	0	1
GO:0003906	molecular_function	DNA-(apurinic or apyrimidinic site) lyase activity	1	2	1
GO:0008131	molecular_function	primary amine oxidase activity	1	0	1
GO:0003840	molecular_function	gamma-glutamyltransferase activity	1	2	2
GO:0003830	molecular_function	beta-1,4-mannosylglycoprotein 4-beta-N-acetylglucosaminyltransferase activity	1	0	0
GO:0052913	molecular_function	16S rRNA (guanine(966)-N(2))-methyltransferase activity	1	1	0
GO:0004516	molecular_function	nicotinate phosphoribosyltransferase activity	1	2	0
GO:0008733	molecular_function	L-arabinose isomerase activity	1	0	1
GO:0036009	molecular_function	protein-glutamine N-methyltransferase activity	1	2	2
GO:0016437	molecular_function	tRNA cytidylyltransferase activity	1	1	1
GO:0004370	molecular_function	glycerol kinase activity	1	1	1
GO:0004418	molecular_function	hydroxymethylbilane synthase activity	1	1	1
GO:0008789	molecular_function	altronate dehydratase activity	1	0	1
GO:0004042	molecular_function	acetyl-CoA:L-glutamate N-acetyltransferase activity	1	2	1
GO:0004525	molecular_function	ribonuclease III activity	1	1	1
GO:0034979	molecular_function	NAD-dependent protein deacetylase activity	1	0	1
GO:0008696	molecular_function	4-amino-4-deoxychorismate lyase activity	1	1	0
GO:0004015	molecular_function	adenosylmethionine-8-amino-7-oxononanoate transaminase activity	1	1	1
GO:0003855	molecular_function	3-dehydroquinate dehydratase activity	1	2	1
GO:0004823	molecular_function	leucine-tRNA ligase activity	1	1	1
GO:0015658	molecular_function	branched-chain amino acid transmembrane transporter activity	1	1	2
GO:0042277	molecular_function	peptide binding	1	1	1
GO:0015169	molecular_function	glycerol-3-phosphate transmembrane transporter activity	1	0	1
GO:0036055	molecular_function	protein-succinyllysine desuccinylase activity	1	0	1
GO:0004044	molecular_function	amidophosphoribosyltransferase activity	1	1	1
GO:0001727	molecular_function	lipid kinase activity	1	0	1
GO:0004385	molecular_function	guanylate kinase activity	1	1	1
GO:0009000	molecular_function	selenocysteine lyase activity	1	0	0
GO:0016463	molecular_function	zinc-exporting ATPase activity	1	0	0
GO:0019152	molecular_function	acetoin dehydrogenase activity	1	0	0
GO:0033863	molecular_function	ribose 1,5-bisphosphate phosphokinase activity	1	1	1
GO:0009486	molecular_function	cytochrome bo3 ubiquinol oxidase activity	1	2	0
GO:0043865	molecular_function	methionine transmembrane transporter activity	1	2	1
GO:0004832	molecular_function	valine-tRNA ligase activity	1	1	1
GO:0008756	molecular_function	o-succinylbenzoate-CoA ligase activity	1	0	1
GO:0016530	molecular_function	metallochaperone activity	1	1	1
GO:0015093	molecular_function	ferrous iron transmembrane transporter activity	1	0	1
GO:0047980	molecular_function	hippurate hydrolase activity	1	0	1
GO:0008777	molecular_function	acetylornithine deacetylase activity	1	2	1
GO:0008791	molecular_function	arginine N-succinyltransferase activity	1	2	0
GO:0008817	molecular_function	cob(I)yrinic acid a,c-diamide adenosyltransferase activity	1	1	1
GO:0008667	molecular_function	2,3-dihydro-2,3-dihydroxybenzoate dehydrogenase activity	1	0	1
GO:0015385	molecular_function	sodium:proton antiporter activity	1	1	0
GO:0000062	molecular_function	fatty-acyl-CoA binding	1	0	1
GO:0033971	molecular_function	hydroxyisourate hydrolase activity	1	1	1
GO:0047241	molecular_function	lipopolysaccharide N-acetylmannosaminouronosyltransferase activity	1	0	1
GO:0004000	molecular_function	adenosine deaminase activity	1	0	1
GO:0036439	molecular_function	glycerol-3-phosphate dehydrogenase [NADP+] activity	1	1	1
GO:0016799	molecular_function	hydrolase activity, hydrolyzing N-glycosyl compounds	1	0	1
GO:0015113	molecular_function	nitrite transmembrane transporter activity	1	1	2
GO:0015496	molecular_function	putrescine:ornithine antiporter activity	1	0	0
GO:0003841	molecular_function	1-acylglycerol-3-phosphate O-acyltransferase activity	1	1	1
GO:0047487	molecular_function	oligogalacturonide lyase activity	1	0	2
GO:0047617	molecular_function	acyl-CoA hydrolase activity	1	1	1
GO:0015221	molecular_function	lipopolysaccharide transmembrane transporter activity	1	0	1
GO:0015572	molecular_function	N-acetylglucosamine transmembrane transporter activity	1	0	1
GO:0004745	molecular_function	retinol dehydrogenase activity	1	0	0
GO:0008883	molecular_function	glutamyl-tRNA reductase activity	1	1	1
GO:0003879	molecular_function	ATP phosphoribosyltransferase activity	1	1	1
GO:0033786	molecular_function	heptose-1-phosphate adenylyltransferase activity	1	1	1
GO:0005096	molecular_function	GTPase activator activity	1	0	1
GO:0008670	molecular_function	2,4-dienoyl-CoA reductase (NADPH) activity	1	0	1
GO:0052654	molecular_function	L-leucine transaminase activity	1	1	1
GO:0004335	molecular_function	galactokinase activity	1	0	1
GO:0008995	molecular_function	ribonuclease E activity	1	1	1
GO:0004131	molecular_function	cytosine deaminase activity	1	0	0
GO:0001883	molecular_function	purine nucleoside binding	1	0	1
GO:0004852	molecular_function	uroporphyrinogen-III synthase activity	1	1	1
GO:0008765	molecular_function	UDP-N-acetylmuramoylalanyl-D-glutamate-2,6-diaminopimelate ligase activity	1	1	0
GO:0047689	molecular_function	aspartate racemase activity	1	0	0
GO:0004473	molecular_function	malate dehydrogenase (decarboxylating) (NADP+) activity	1	1	1
GO:0008559	molecular_function	xenobiotic-transporting ATPase activity	1	0	0
GO:0008926	molecular_function	mannitol-1-phosphate 5-dehydrogenase activity	1	0	0
GO:0033890	molecular_function	ribonuclease D activity	1	1	0
GO:0004665	molecular_function	prephenate dehydrogenase (NADP+) activity	1	1	1
GO:0043815	molecular_function	phosphoribosylglycinamide formyltransferase 2 activity	1	1	1
GO:0008519	molecular_function	ammonium transmembrane transporter activity	1	2	1
GO:0004356	molecular_function	glutamate-ammonia ligase activity	1	8	1
GO:0050082	molecular_function	maltose phosphorylase activity	1	0	0
GO:0050049	molecular_function	leucine dehydrogenase activity	1	0	1
GO:0015614	molecular_function	D-xylose-importing ATPase activity	1	0	1
GO:0016410	molecular_function	N-acyltransferase activity	1	1	1
GO:0003949	molecular_function	1-(5-phosphoribosyl)-5-[(5-phosphoribosylamino)methylideneamino]imidazole-4-carboxamide isomerase activity	1	1	1
GO:0008930	molecular_function	methylthioadenosine nucleosidase activity	1	0	1
GO:0004642	molecular_function	phosphoribosylformylglycinamidine synthase activity	1	1	1
GO:0004647	molecular_function	phosphoserine phosphatase activity	1	1	1
GO:0052689	molecular_function	carboxylic ester hydrolase activity	1	1	1
GO:0008705	molecular_function	methionine synthase activity	1	3	1
GO:0008788	molecular_function	alpha,alpha-phosphotrehalase activity	1	0	1
GO:0008379	molecular_function	thioredoxin peroxidase activity	1	1	1
GO:0016760	molecular_function	cellulose synthase (UDP-forming) activity	1	0	1
GO:0008768	molecular_function	UDP-sugar diphosphatase activity	1	0	0
GO:0017057	molecular_function	6-phosphogluconolactonase activity	1	1	0
GO:0004530	molecular_function	deoxyribonuclease I activity	1	0	1
GO:0008983	molecular_function	protein-glutamate O-methyltransferase activity	1	2	1
GO:0008425	molecular_function	2-polyprenyl-6-methoxy-1,4-benzoquinone methyltransferase activity	1	1	1
GO:0008853	molecular_function	exodeoxyribonuclease III activity	1	1	0
GO:0009022	molecular_function	tRNA nucleotidyltransferase activity	1	1	1
GO:0004070	molecular_function	aspartate carbamoyltransferase activity	1	1	1
GO:0008460	molecular_function	dTDP-glucose 4,6-dehydratase activity	1	2	0
GO:0052589	molecular_function	malate dehydrogenase (menaquinone) activity	1	2	1
GO:0005344	molecular_function	oxygen transporter activity	1	1	1
GO:0008740	molecular_function	L-rhamnose isomerase activity	1	0	0
GO:0050066	molecular_function	lysine 2,3-aminomutase activity	1	0	0
GO:0033735	molecular_function	aspartate dehydrogenase activity	1	0	1
GO:0016817	molecular_function	hydrolase activity, acting on acid anhydrides	1	1	1
GO:0008888	molecular_function	glycerol dehydrogenase [NAD+] activity	1	0	1
GO:0016835	molecular_function	carbon-oxygen lyase activity	1	0	1
GO:0008410	molecular_function	CoA-transferase activity	1	3	1
GO:0004326	molecular_function	tetrahydrofolylpolyglutamate synthase activity	1	1	0
GO:0030552	molecular_function	cAMP binding	1	0	1
GO:0015123	molecular_function	acetate transmembrane transporter activity	1	0	1
GO:0015538	molecular_function	sialic acid:proton symporter activity	1	0	0
GO:0004594	molecular_function	pantothenate kinase activity	1	1	1
GO:0004638	molecular_function	phosphoribosylaminoimidazole carboxylase activity	1	1	1
GO:0003834	molecular_function	beta-carotene 15,15'-monooxygenase activity	1	0	0
GO:0008924	molecular_function	malate dehydrogenase (quinone) activity	1	2	1
GO:0005415	molecular_function	nucleoside:sodium symporter activity	1	0	3
GO:0015481	molecular_function	maltose transporting porin activity	1	0	2
GO:0008715	molecular_function	CDP-diacylglycerol diphosphatase activity	1	0	0
GO:0008959	molecular_function	phosphate acetyltransferase activity	1	1	1
GO:0070204	molecular_function	2-succinyl-5-enolpyruvyl-6-hydroxy-3-cyclohexene-1-carboxylic-acid synthase activity	1	0	1
GO:0033819	molecular_function	lipoyl(octanoyl) transferase activity	1	1	1
GO:0047575	molecular_function	4-carboxymuconolactone decarboxylase activity	1	1	0
GO:0008966	molecular_function	phosphoglucosamine mutase activity	1	1	1
GO:0004400	molecular_function	histidinol-phosphate transaminase activity	1	1	1
GO:0034257	molecular_function	nicotinamide riboside transmembrane transporter activity	1	1	1
GO:0004145	molecular_function	diamine N-acetyltransferase activity	1	0	0
GO:0047465	molecular_function	N-acylglucosamine-6-phosphate 2-epimerase activity	1	0	0
GO:0008508	molecular_function	bile acid:sodium symporter activity	1	3	1
GO:0004318	molecular_function	enoyl-[acyl-carrier-protein] reductase (NADH) activity	1	0	1
GO:0000906	molecular_function	6,7-dimethyl-8-ribityllumazine synthase activity	1	1	1
GO:0008686	molecular_function	3,4-dihydroxy-2-butanone-4-phosphate synthase activity	1	3	1
GO:0071424	molecular_function	rRNA (cytosine-N4-)-methyltransferase activity	1	1	1
GO:0008697	molecular_function	4-deoxy-L-threo-5-hexosulose-uronate ketol-isomerase activity	1	0	1
GO:0052655	molecular_function	L-valine transaminase activity	1	1	1
GO:0030599	molecular_function	pectinesterase activity	1	0	1
GO:0008725	molecular_function	DNA-3-methyladenine glycosylase activity	1	2	1
GO:0016415	molecular_function	octanoyltransferase activity	1	1	1
GO:0051992	molecular_function	UDP-N-acetylmuramoyl-L-alanyl-D-glutamyl-meso-2,6-diaminopimelyl-D-alanyl-D-alanine:undecaprenyl-phosphate transferase activity	1	1	1
GO:0004615	molecular_function	phosphomannomutase activity	1	0	2
GO:0004345	molecular_function	glucose-6-phosphate dehydrogenase activity	1	3	1
GO:0046522	molecular_function	S-methyl-5-thioribose kinase activity	1	0	1
GO:0008409	molecular_function	5'-3' exonuclease activity	1	1	1
GO:0003938	molecular_function	IMP dehydrogenase activity	1	1	1
GO:0004019	molecular_function	adenylosuccinate synthase activity	1	1	1
GO:0004605	molecular_function	phosphatidate cytidylyltransferase activity	1	1	1
GO:0042936	molecular_function	dipeptide transporter activity	1	0	1
GO:0008961	molecular_function	phosphatidylglycerol-prolipoprotein diacylglyceryl transferase activity	1	1	1
GO:0008514	molecular_function	organic anion transmembrane transporter activity	1	0	0
GO:0070403	molecular_function	NAD+ binding	1	2	1
GO:0008531	molecular_function	riboflavin kinase activity	1	1	1
GO:0003987	molecular_function	acetate-CoA ligase activity	1	2	1
GO:0047936	molecular_function	glucose 1-dehydrogenase [NAD(P)] activity	1	0	0
GO:0015116	molecular_function	sulfate transmembrane transporter activity	1	3	1
GO:0016881	molecular_function	acid-amino acid ligase activity	1	1	1
GO:0004850	molecular_function	uridine phosphorylase activity	1	0	1
GO:0030272	molecular_function	5-formyltetrahydrofolate cyclo-ligase activity	1	1	1
GO:0008894	molecular_function	guanosine-5'-triphosphate,3'-diphosphate diphosphatase activity	1	0	0
GO:0004488	molecular_function	methylenetetrahydrofolate dehydrogenase (NADP+) activity	1	1	0
GO:0004158	molecular_function	dihydroorotate oxidase activity	1	2	1
GO:0018480	molecular_function	5-carboxymethyl-2-hydroxymuconic-semialdehyde dehydrogenase activity	1	0	1
GO:0008813	molecular_function	chorismate lyase activity	1	2	1
GO:0052914	molecular_function	16S rRNA (guanine(1207)-N(2))-methyltransferase activity	1	1	1
GO:0004749	molecular_function	ribose phosphate diphosphokinase activity	1	2	1
GO:0036307	molecular_function	23S rRNA (adenine(2030)-N(6))-methyltransferase activity	1	1	1
GO:0004810	molecular_function	tRNA adenylyltransferase activity	1	1	1
GO:0016840	molecular_function	carbon-nitrogen lyase activity	1	1	1
GO:0008774	molecular_function	acetaldehyde dehydrogenase (acetylating) activity	1	0	0
GO:0008712	molecular_function	ADP-glyceromanno-heptose 6-epimerase activity	1	0	0
GO:0052832	molecular_function	inositol monophosphate 3-phosphatase activity	1	0	0
GO:0043828	molecular_function	tRNA 2-selenouridine synthase activity	1	1	1
GO:0004585	molecular_function	ornithine carbamoyltransferase activity	1	2	1
GO:0015423	molecular_function	maltose-transporting ATPase activity	1	0	1
GO:0004451	molecular_function	isocitrate lyase activity	1	1	1
GO:0070626	molecular_function	(S)-2-(5-amino-1-(5-phospho-D-ribosyl)imidazole-4-carboxamido)succinate AMP-lyase (fumarate-forming) activity	1	0	0
GO:0004799	molecular_function	thymidylate synthase activity	1	1	1
GO:0046537	molecular_function	2,3-bisphosphoglycerate-independent phosphoglycerate mutase activity	1	1	1
GO:0004014	molecular_function	adenosylmethionine decarboxylase activity	1	0	0
GO:0008960	molecular_function	phosphatidylglycerol-membrane-oligosaccharide glycerophosphotransferase activity	1	0	1
GO:0003864	molecular_function	3-methyl-2-oxobutanoate hydroxymethyltransferase activity	1	1	1
GO:0008932	molecular_function	lytic endotransglycosylase activity	1	0	1
GO:0008276	molecular_function	protein methyltransferase activity	1	3	1
GO:0003856	molecular_function	3-dehydroquinate synthase activity	1	1	1
GO:0004750	molecular_function	ribulose-phosphate 3-epimerase activity	1	1	1
GO:0008779	molecular_function	acyl-[acyl-carrier-protein]-phospholipid O-acyltransferase activity	1	0	1
GO:0008312	molecular_function	7S RNA binding	1	1	1
GO:0004477	molecular_function	methenyltetrahydrofolate cyclohydrolase activity	1	1	0
GO:0004045	molecular_function	aminoacyl-tRNA hydrolase activity	1	2	1
GO:0004375	molecular_function	glycine dehydrogenase (decarboxylating) activity	1	2	1
GO:0004719	molecular_function	protein-L-isoaspartate (D-aspartate) O-methyltransferase activity	1	1	1
GO:0008847	molecular_function	Enterobacter ribonuclease activity	1	0	0
GO:0070039	molecular_function	rRNA (guanosine-2'-O-)-methyltransferase activity	1	1	1
GO:0004827	molecular_function	proline-tRNA ligase activity	1	1	1
GO:0036054	molecular_function	protein-malonyllysine demalonylase activity	1	0	1
GO:0042925	molecular_function	benzoate transporter activity	1	1	1
GO:0052587	molecular_function	diacetyl reductase ((R)-acetoin forming) activity	1	0	0
GO:0004764	molecular_function	shikimate 3-dehydrogenase (NADP+) activity	1	5	1
GO:0004337	molecular_function	geranyltranstransferase activity	1	0	0
GO:0004427	molecular_function	inorganic diphosphatase activity	1	1	2
GO:0004632	molecular_function	phosphopantothenate--cysteine ligase activity	1	1	1
GO:0004815	molecular_function	aspartate-tRNA ligase activity	1	1	1
GO:0008890	molecular_function	glycine C-acetyltransferase activity	1	0	1
GO:0001530	molecular_function	lipopolysaccharide binding	1	1	1
GO:0000036	molecular_function	ACP phosphopantetheine attachment site binding involved in fatty acid biosynthetic process	1	2	2
GO:0050580	molecular_function	2,5-didehydrogluconate reductase activity	1	0	1
GO:0008901	molecular_function	ferredoxin hydrogenase activity	1	0	0
GO:0008444	molecular_function	CDP-diacylglycerol-glycerol-3-phosphate 3-phosphatidyltransferase activity	1	1	1
GO:0019143	molecular_function	3-deoxy-manno-octulosonate-8-phosphatase activity	1	1	1
GO:0015416	molecular_function	organic phosphonate transmembrane-transporting ATPase activity	1	1	1
GO:0009045	molecular_function	xylose isomerase activity	1	0	1
GO:0016731	molecular_function	oxidoreductase activity, acting on iron-sulfur proteins as donors, NAD or NADP as acceptor	1	0	1
GO:0008671	molecular_function	2-dehydro-3-deoxygalactonokinase activity	1	0	2
GO:0016701	molecular_function	oxidoreductase activity, acting on single donors with incorporation of molecular oxygen	1	1	1
GO:0004828	molecular_function	serine-tRNA ligase activity	1	1	0
GO:0008860	molecular_function	ferredoxin-NAD+ reductase activity	1	0	0
GO:0000774	molecular_function	adenyl-nucleotide exchange factor activity	1	1	1
GO:0008679	molecular_function	2-hydroxy-3-oxopropionate reductase activity	1	1	0
GO:0008441	molecular_function	3'(2'),5'-bisphosphate nucleotidase activity	1	0	1
GO:0004349	molecular_function	glutamate 5-kinase activity	1	2	1
GO:0009029	molecular_function	tetraacyldisaccharide 4'-kinase activity	1	1	1
GO:0016992	molecular_function	lipoate synthase activity	1	1	1
GO:0003919	molecular_function	FMN adenylyltransferase activity	1	1	1
GO:0008925	molecular_function	maltose O-acetyltransferase activity	1	0	0
GO:0004456	molecular_function	phosphogluconate dehydratase activity	1	1	1
GO:0008970	molecular_function	phosphatidylcholine 1-acylhydrolase activity	1	0	0
GO:0033739	molecular_function	preQ1 synthase activity	1	1	1
GO:0004540	molecular_function	ribonuclease activity	1	1	1
GO:0045127	molecular_function	N-acetylglucosamine kinase activity	1	0	1
GO:0003848	molecular_function	2-amino-4-hydroxy-6-hydroxymethyldihydropteridine diphosphokinase activity	1	2	1
GO:0004565	molecular_function	beta-galactosidase activity	1	1	2
GO:0008175	molecular_function	tRNA methyltransferase activity	1	1	1
GO:0008934	molecular_function	inositol monophosphate 1-phosphatase activity	1	1	0
GO:0004048	molecular_function	anthranilate phosphoribosyltransferase activity	1	1	1
GO:0008915	molecular_function	lipid-A-disaccharide synthase activity	1	1	1
GO:0070290	molecular_function	NAPE-specific phospholipase D activity	1	0	1
GO:0015501	molecular_function	glutamate:sodium symporter activity	1	0	1
GO:0004756	molecular_function	selenide, water dikinase activity	1	1	1
GO:0004831	molecular_function	tyrosine-tRNA ligase activity	1	1	1
GO:0004655	molecular_function	porphobilinogen synthase activity	1	1	1
GO:0052657	molecular_function	guanine phosphoribosyltransferase activity	1	1	0
GO:0019134	molecular_function	glucosamine-1-phosphate N-acetyltransferase activity	1	1	1
GO:0015386	molecular_function	potassium:proton antiporter activity	1	1	1
GO:0036355	molecular_function	2-iminoacetate synthase activity	1	1	1
GO:0008761	molecular_function	UDP-N-acetylglucosamine 2-epimerase activity	1	1	1
GO:0004416	molecular_function	hydroxyacylglutathione hydrolase activity	1	1	1
GO:0008668	molecular_function	(2,3-dihydroxybenzoyl)adenylate synthase activity	1	0	1
GO:0004735	molecular_function	pyrroline-5-carboxylate reductase activity	1	1	1
GO:0047646	molecular_function	alkanal monooxygenase (FMN-linked) activity	1	0	1
GO:0052833	molecular_function	inositol monophosphate 4-phosphatase activity	1	0	0
GO:0015333	molecular_function	peptide:proton symporter activity	1	0	1
GO:0015205	molecular_function	nucleobase transmembrane transporter activity	1	9	0
GO:0008835	molecular_function	diaminohydroxyphosphoribosylaminopyrimidine deaminase activity	1	1	0
GO:0004008	molecular_function	copper-exporting ATPase activity	1	0	1
GO:0008814	molecular_function	citrate CoA-transferase activity	1	0	0
GO:0016154	molecular_function	pyrimidine-nucleoside phosphorylase activity	1	0	1
GO:0004071	molecular_function	aspartate-ammonia ligase activity	1	0	1
GO:0008829	molecular_function	dCTP deaminase activity	1	1	1
GO:0050418	molecular_function	hydroxylamine reductase activity	1	0	1
GO:0008797	molecular_function	aspartate ammonia-lyase activity	1	1	0
GO:0004641	molecular_function	phosphoribosylformylglycinamidine cyclo-ligase activity	1	1	1
GO:0051392	molecular_function	tRNA N-acetyltransferase activity	1	0	1
GO:0009030	molecular_function	thiamine-phosphate kinase activity	1	1	1
GO:0000179	molecular_function	rRNA (adenine-N6,N6-)-dimethyltransferase activity	1	1	0
GO:0015250	molecular_function	water channel activity	1	0	1
GO:0019213	molecular_function	deacetylase activity	1	0	1
GO:0048474	molecular_function	D-methionine transmembrane transporter activity	1	0	1
GO:0004795	molecular_function	threonine synthase activity	1	0	0
GO:0016726	molecular_function	oxidoreductase activity, acting on CH or CH2 groups, NAD or NADP as acceptor	1	1	1
GO:0016743	molecular_function	carboxyl- or carbamoyltransferase activity	1	0	0
GO:0004325	molecular_function	ferrochelatase activity	1	1	1
GO:0033862	molecular_function	UMP kinase activity	1	1	1
GO:0008941	molecular_function	nitric oxide dioxygenase activity	1	1	1
GO:0000150	molecular_function	recombinase activity	1	1	4
GO:0003886	molecular_function	DNA (cytosine-5-)-methyltransferase activity	1	0	1
GO:0004401	molecular_function	histidinol-phosphatase activity	1	1	1
GO:0008448	molecular_function	N-acetylglucosamine-6-phosphate deacetylase activity	1	0	1
GO:0008721	molecular_function	D-serine ammonia-lyase activity	1	1	1
GO:0042586	molecular_function	peptide deformylase activity	1	2	1
GO:0047138	molecular_function	aquacobalamin reductase activity	1	0	0
GO:0047420	molecular_function	N-acyl-D-amino-acid deacylase activity	1	0	0
GO:0043824	molecular_function	succinylglutamate-semialdehyde dehydrogenase activity	1	1	1
GO:0003935	molecular_function	GTP cyclohydrolase II activity	1	3	1
GO:0008964	molecular_function	phosphoenolpyruvate carboxylase activity	1	1	1
GO:0043768	molecular_function	S-ribosylhomocysteine lyase activity	1	0	1
GO:0004066	molecular_function	asparagine synthase (glutamine-hydrolyzing) activity	1	1	1
GO:0004650	molecular_function	polygalacturonase activity	1	0	0
GO:0003756	molecular_function	protein disulfide isomerase activity	1	0	0
GO:0015078	molecular_function	hydrogen ion transmembrane transporter activity	1	0	1
GO:0004372	molecular_function	glycine hydroxymethyltransferase activity	1	2	1
GO:0005216	molecular_function	ion channel activity	1	1	1
GO:0003844	molecular_function	1,4-alpha-glucan branching enzyme activity	1	1	1
GO:0008685	molecular_function	2-C-methyl-D-erythritol 2,4-cyclodiphosphate synthase activity	1	1	1
GO:0004460	molecular_function	L-lactate dehydrogenase (cytochrome) activity	1	1	0
GO:0015612	molecular_function	L-arabinose-importing ATPase activity	1	0	1
GO:0004479	molecular_function	methionyl-tRNA formyltransferase activity	1	1	1
GO:0016903	molecular_function	oxidoreductase activity, acting on the aldehyde or oxo group of donors	1	0	1
GO:0070008	molecular_function	serine-type exopeptidase activity	1	1	1
GO:0008677	molecular_function	2-dehydropantoate 2-reductase activity	1	3	1
GO:0008929	molecular_function	methylglyoxal synthase activity	1	0	1
GO:0019239	molecular_function	deaminase activity	1	1	1
GO:0047952	molecular_function	glycerol-3-phosphate dehydrogenase [NAD(P)+] activity	1	1	1
GO:0005355	molecular_function	glucose transmembrane transporter activity	1	0	0
GO:0052915	molecular_function	23S rRNA (guanine(2445)-N(2))-methyltransferase activity	1	1	1
GO:0009020	molecular_function	tRNA (guanosine-2'-O-)-methyltransferase activity	1	0	1
GO:0004017	molecular_function	adenylate kinase activity	1	1	1
GO:0045182	molecular_function	translation regulator activity	1	0	0
GO:0003904	molecular_function	deoxyribodipyrimidine photo-lyase activity	1	0	0
GO:0008798	molecular_function	beta-aspartyl-peptidase activity	1	0	1
GO:0016830	molecular_function	carbon-carbon lyase activity	1	0	1
GO:0004588	molecular_function	orotate phosphoribosyltransferase activity	1	1	0
GO:0004731	molecular_function	purine-nucleoside phosphorylase activity	1	0	1
GO:0009011	molecular_function	starch synthase activity	1	1	1
GO:0008810	molecular_function	cellulase activity	1	0	1
GO:0004645	molecular_function	phosphorylase activity	1	1	1
GO:0016645	molecular_function	oxidoreductase activity, acting on the CH-NH group of donors	1	1	1
GO:0018738	molecular_function	S-formylglutathione hydrolase activity	1	1	1
GO:0015649	molecular_function	2-keto-3-deoxygluconate:proton symporter activity	1	0	1
GO:0043874	molecular_function	acireductone synthase activity	1	0	1
GO:0004829	molecular_function	threonine-tRNA ligase activity	1	1	1
GO:0019148	molecular_function	D-cysteine desulfhydrase activity	1	0	1
GO:0016430	molecular_function	tRNA (adenine-N6-)-methyltransferase activity	1	0	1
GO:0032549	molecular_function	ribonucleoside binding	1	1	1
GO:0004298	molecular_function	threonine-type endopeptidase activity	1	1	1
GO:0004821	molecular_function	histidine-tRNA ligase activity	1	1	1
GO:0004150	molecular_function	dihydroneopterin aldolase activity	1	1	2
GO:0004363	molecular_function	glutathione synthase activity	1	2	1
GO:0008760	molecular_function	UDP-N-acetylglucosamine 1-carboxyvinyltransferase activity	1	1	1
GO:0004108	molecular_function	citrate (Si)-synthase activity	1	1	0
GO:0008882	molecular_function	[glutamate-ammonia-ligase] adenylyltransferase activity	1	1	1
GO:0008662	molecular_function	1-phosphofructokinase activity	1	2	1
GO:0008710	molecular_function	8-amino-7-oxononanoate synthase activity	1	1	1
GO:0004104	molecular_function	cholinesterase activity	1	0	1
GO:0070043	molecular_function	rRNA (guanine-N7-)-methyltransferase activity	1	2	2
GO:0004788	molecular_function	thiamine diphosphokinase activity	1	0	0
GO:0004633	molecular_function	phosphopantothenoylcysteine decarboxylase activity	1	1	1
GO:0018489	molecular_function	vanillate monooxygenase activity	1	0	0
GO:0017108	molecular_function	5'-flap endonuclease activity	1	0	1
GO:0004489	molecular_function	methylenetetrahydrofolate reductase (NAD(P)H) activity	1	2	1
GO:0034015	molecular_function	L-ribulose-5-phosphate 3-epimerase activity	1	0	0
GO:0015633	molecular_function	zinc transporting ATPase activity	1	1	1
GO:0016667	molecular_function	oxidoreductase activity, acting on a sulfur group of donors	1	1	1
GO:0051991	molecular_function	UDP-N-acetyl-D-glucosamine:N-acetylmuramoyl-L-alanyl-D-glutamyl-meso-2,6-diaminopimelyl-D-alanyl-D-alanine-diphosphoundecaprenol 4-beta-N-acetylglucosaminlytransferase activity	1	1	1
GO:0004341	molecular_function	gluconolactonase activity	1	0	1
GO:0004602	molecular_function	glutathione peroxidase activity	1	3	2
GO:0050121	molecular_function	N-acylglucosamine 2-epimerase activity	1	0	1
GO:0004399	molecular_function	histidinol dehydrogenase activity	1	1	0
GO:0015499	molecular_function	formate transmembrane transporter activity	1	0	1
GO:0004450	molecular_function	isocitrate dehydrogenase (NADP+) activity	1	2	1
GO:0004816	molecular_function	asparagine-tRNA ligase activity	1	0	1
GO:0008687	molecular_function	3,4-dihydroxyphenylacetate 2,3-dioxygenase activity	1	0	1
GO:0042937	molecular_function	tripeptide transporter activity	1	0	1
GO:0004075	molecular_function	biotin carboxylase activity	1	3	1
GO:0004474	molecular_function	malate synthase activity	1	2	1
GO:0004055	molecular_function	argininosuccinate synthase activity	1	1	1
GO:0003896	molecular_function	DNA primase activity	1	1	1
GO:0052656	molecular_function	L-isoleucine transaminase activity	1	1	1
GO:0008728	molecular_function	GTP diphosphokinase activity	1	1	0
GO:0051745	molecular_function	4-hydroxy-3-methylbut-2-en-1-yl diphosphate reductase activity	1	1	1
GO:0004751	molecular_function	ribose-5-phosphate isomerase activity	1	1	1
GO:0043546	molecular_function	molybdopterin cofactor binding	1	1	1
GO:0004612	molecular_function	phosphoenolpyruvate carboxykinase (ATP) activity	1	1	1
GO:0008837	molecular_function	diaminopimelate epimerase activity	1	1	1
GO:0008792	molecular_function	arginine decarboxylase activity	1	1	1
GO:0000703	molecular_function	oxidized pyrimidine nucleobase lesion DNA N-glycosylase activity	1	0	1
GO:0003862	molecular_function	3-isopropylmalate dehydrogenase activity	1	1	1
GO:0015415	molecular_function	phosphate ion transmembrane-transporting ATPase activity	1	2	1
GO:0015430	molecular_function	glycerol-3-phosphate-transporting ATPase activity	1	0	1
GO:0033897	molecular_function	ribonuclease T2 activity	1	0	1
GO:0008691	molecular_function	3-hydroxybutyryl-CoA dehydrogenase activity	1	1	1
GO:0008763	molecular_function	UDP-N-acetylmuramate-L-alanine ligase activity	1	2	2
GO:0008534	molecular_function	oxidized purine nucleobase lesion DNA N-glycosylase activity	1	1	1
GO:0004550	molecular_function	nucleoside diphosphate kinase activity	1	1	1
GO:0033732	molecular_function	pyrroloquinoline-quinone synthase activity	1	1	0
GO:0016872	molecular_function	intramolecular lyase activity	1	1	1
GO:0004805	molecular_function	trehalose-phosphatase activity	1	0	1
GO:0008771	molecular_function	[citrate (pro-3S)-lyase] ligase activity	1	0	0
GO:0016833	molecular_function	oxo-acid-lyase activity	1	1	1
GO:0047475	molecular_function	phenylacetate-CoA ligase activity	1	1	1
GO:0070011	molecular_function	peptidase activity, acting on L-amino acid peptides	1	1	1
GO:0047631	molecular_function	ADP-ribose diphosphatase activity	1	0	0
GO:0008969	molecular_function	phosphohistidine phosphatase activity	1	1	1
GO:0048001	molecular_function	erythrose-4-phosphate dehydrogenase activity	1	1	1
GO:0008495	molecular_function	protoheme IX farnesyltransferase activity	1	2	1
GO:0004640	molecular_function	phosphoribosylanthranilate isomerase activity	1	1	1
GO:0004056	molecular_function	argininosuccinate lyase activity	1	1	1
GO:0015594	molecular_function	putrescine-importing ATPase activity	1	0	1
GO:0009378	molecular_function	four-way junction helicase activity	1	3	2
GO:0008782	molecular_function	adenosylhomocysteine nucleosidase activity	1	0	1
GO:0008254	molecular_function	3'-nucleotidase activity	1	0	1
GO:0050415	molecular_function	formimidoylglutamase activity	1	0	1
GO:0016652	molecular_function	oxidoreductase activity, acting on NAD(P)H, NAD(P) as acceptor	1	2	0
GO:0008834	molecular_function	di-trans,poly-cis-decaprenylcistransferase activity	1	1	1
GO:0009014	molecular_function	succinyl-diaminopimelate desuccinylase activity	1	1	1
GO:0051538	molecular_function	3 iron, 4 sulfur cluster binding	1	1	1
GO:0004360	molecular_function	glutamine-fructose-6-phosphate transaminase (isomerizing) activity	1	1	1
GO:0008963	molecular_function	phospho-N-acetylmuramoyl-pentapeptide-transferase activity	1	2	2
GO:0004825	molecular_function	methionine-tRNA ligase activity	1	1	1
GO:0008703	molecular_function	5-amino-6-(5-phosphoribosylamino)uracil reductase activity	1	1	0
GO:0008783	molecular_function	agmatinase activity	1	0	1
GO:0046556	molecular_function	alpha-L-arabinofuranosidase activity	1	0	1
GO:0050480	molecular_function	imidazolonepropionase activity	1	1	1
GO:0004149	molecular_function	dihydrolipoyllysine-residue succinyltransferase activity	1	1	1
GO:0003922	molecular_function	GMP synthase (glutamine-hydrolyzing) activity	1	1	1
GO:0003882	molecular_function	CDP-diacylglycerol-serine O-phosphatidyltransferase activity	1	1	0
GO:0008986	molecular_function	pyruvate, water dikinase activity	1	1	1
GO:0008803	molecular_function	bis(5'-nucleosyl)-tetraphosphatase (symmetrical) activity	1	1	1
GO:0003991	molecular_function	acetylglutamate kinase activity	1	1	1
GO:0043023	molecular_function	ribosomal large subunit binding	1	2	2
GO:0004165	molecular_function	dodecenoyl-CoA delta-isomerase activity	1	1	1
GO:0004455	molecular_function	ketol-acid reductoisomerase activity	1	1	0
GO:0008928	molecular_function	mannose-1-phosphate guanylyltransferase (GDP) activity	1	0	0
GO:0016742	molecular_function	hydroxymethyl-, formyl- and related transferase activity	1	2	1
GO:0008879	molecular_function	glucose-1-phosphate thymidylyltransferase activity	1	2	0
GO:0015420	molecular_function	cobalamin-transporting ATPase activity	1	4	3
GO:0004634	molecular_function	phosphopyruvate hydratase activity	1	1	1
GO:0003957	molecular_function	NAD(P)+ transhydrogenase (B-specific) activity	1	1	1
GO:0004866	molecular_function	endopeptidase inhibitor activity	1	1	1
GO:0003727	molecular_function	single-stranded RNA binding	1	1	1
GO:1901241	molecular_function	4-hydroxyphenylacetate transmembrane transporter activity	1	0	1
GO:0004367	molecular_function	glycerol-3-phosphate dehydrogenase [NAD+] activity	1	1	1
GO:0004636	molecular_function	phosphoribosyl-ATP diphosphatase activity	1	1	0
GO:0008935	molecular_function	1,4-dihydroxy-2-naphthoyl-CoA synthase activity	1	0	1
GO:0061597	molecular_function	cyclic pyranopterin monophosphate synthase activity	1	1	0
GO:0033817	molecular_function	beta-ketoacyl-acyl-carrier-protein synthase II activity	1	1	1
GO:0015439	molecular_function	heme-transporting ATPase activity	1	0	1
GO:0015233	molecular_function	pantothenate transmembrane transporter activity	1	0	1
GO:0008968	molecular_function	D-sedoheptulose 7-phosphate isomerase activity	1	1	1
GO:0034040	molecular_function	lipid-transporting ATPase activity	1	1	1
GO:0004018	molecular_function	N6-(1,2-dicarboxyethyl)AMP AMP-lyase (fumarate-forming) activity	1	2	1
GO:0016901	molecular_function	oxidoreductase activity, acting on the CH-OH group of donors, quinone or similar compound as acceptor	1	2	1
GO:0002935	molecular_function	tRNA (adenine-C2-)-methyltransferase activity	1	1	1
GO:0052739	molecular_function	phosphatidylserine 1-acylhydrolase activity	1	0	0
GO:0004068	molecular_function	aspartate 1-decarboxylase activity	1	0	1
GO:0004683	molecular_function	calmodulin-dependent protein kinase activity	1	0	0
GO:0008993	molecular_function	rhamnulokinase activity	1	0	1
GO:0004654	molecular_function	polyribonucleotide nucleotidyltransferase activity	1	1	1
GO:0008914	molecular_function	leucyltransferase activity	1	1	1
GO:0047456	molecular_function	2-methylisocitrate dehydratase activity	1	1	1
GO:0008113	molecular_function	peptide-methionine (S)-S-oxide reductase activity	1	1	0
GO:0003747	molecular_function	translation release factor activity	1	1	1
GO:0008864	molecular_function	formyltetrahydrofolate deformylase activity	1	2	1
GO:0016891	molecular_function	endoribonuclease activity, producing 5'-phosphomonoesters	1	0	1
GO:0005249	molecular_function	voltage-gated potassium channel activity	1	1	0
GO:0008821	molecular_function	crossover junction endodeoxyribonuclease activity	1	1	2
GO:0003960	molecular_function	NADPH:quinone reductase activity	1	0	1
GO:0008681	molecular_function	2-octaprenyl-6-methoxyphenol hydroxylase activity	1	1	1
GO:0004413	molecular_function	homoserine kinase activity	1	1	1
GO:0050511	molecular_function	undecaprenyldiphospho-muramoylpentapeptide beta-N-acetylglucosaminyltransferase activity	1	1	1
GO:0008672	molecular_function	2-dehydro-3-deoxyglucarate aldolase activity	1	0	0
GO:0008793	molecular_function	aromatic-amino-acid:2-oxoglutarate aminotransferase activity	1	0	1
GO:0030697	molecular_function	S-adenosylmethionine-dependent tRNA (m5U54) methyltransferase activity	1	1	1
GO:0016298	molecular_function	lipase activity	1	2	1
GO:0004478	molecular_function	methionine adenosyltransferase activity	1	1	0
GO:0047470	molecular_function	(1,4)-alpha-D-glucan 1-alpha-D-glucosylmutase activity	1	0	1
GO:0008097	molecular_function	5S rRNA binding	1	1	0
GO:0009042	molecular_function	valine-pyruvate transaminase activity	1	0	0
GO:0004618	molecular_function	phosphoglycerate kinase activity	1	1	0
GO:0016966	molecular_function	nitric oxide reductase activity	1	0	1
GO:0004140	molecular_function	dephospho-CoA kinase activity	1	1	1
GO:0008881	molecular_function	glutamate racemase activity	1	1	0
GO:0015105	molecular_function	arsenite transmembrane transporter activity	1	2	1
GO:0008922	molecular_function	long-chain fatty acid [acyl-carrier-protein] ligase activity	1	0	1
GO:0042286	molecular_function	glutamate-1-semialdehyde 2,1-aminomutase activity	1	1	1
GO:0008808	molecular_function	cardiolipin synthase activity	1	1	1
GO:0052740	molecular_function	1-acyl-2-lysophosphatidylserine acylhydrolase activity	1	0	0
GO:0004648	molecular_function	O-phospho-L-serine:2-oxoglutarate aminotransferase activity	1	1	1
GO:0050577	molecular_function	GDP-L-fucose synthase activity	1	0	2
GO:0005542	molecular_function	folic acid binding	1	0	1
GO:0003998	molecular_function	acylphosphatase activity	1	0	0
GO:0008176	molecular_function	tRNA (guanine-N7-)-methyltransferase activity	1	1	1
GO:0004845	molecular_function	uracil phosphoribosyltransferase activity	1	2	1
GO:0003688	molecular_function	DNA replication origin binding	1	1	1
GO:0016209	molecular_function	antioxidant activity	1	4	3
GO:0052916	molecular_function	23S rRNA (guanine(1835)-N(2))-methyltransferase activity	1	1	1
GO:0004867	molecular_function	serine-type endopeptidase inhibitor activity	1	1	1
GO:0052908	molecular_function	16S rRNA (adenine(1518)-N(6)/adenine(1519)-N(6))-dimethyltransferase activity	1	1	0
GO:0008806	molecular_function	carboxymethylenebutenolidase activity	1	0	1
GO:0008718	molecular_function	D-amino-acid dehydrogenase activity	1	2	1
GO:0047605	molecular_function	acetolactate decarboxylase activity	1	0	0
GO:0046990	molecular_function	N-hydroxyarylamine O-acetyltransferase activity	1	0	0
GO:0005048	molecular_function	signal sequence binding	1	0	1
GO:0008990	molecular_function	rRNA (guanine-N2-)-methyltransferase activity	1	1	1
GO:0004791	molecular_function	thioredoxin-disulfide reductase activity	1	1	1
GO:0004664	molecular_function	prephenate dehydratase activity	1	1	1
GO:0005385	molecular_function	zinc ion transmembrane transporter activity	1	0	0
GO:0003948	molecular_function	N4-(beta-N-acetylglucosaminyl)-L-asparaginase activity	1	0	0
GO:0019145	molecular_function	aminobutyraldehyde dehydrogenase activity	1	0	1
GO:0004347	molecular_function	glucose-6-phosphate isomerase activity	1	1	1
GO:0008840	molecular_function	4-hydroxy-tetrahydrodipicolinate synthase	1	1	2
GO:0004729	molecular_function	oxygen-dependent protoporphyrinogen oxidase activity	1	0	0
GO:0004076	molecular_function	biotin synthase activity	1	1	1
GO:0016765	molecular_function	transferase activity, transferring alkyl or aryl (other than methyl) groups	1	2	1
GO:0004371	molecular_function	glycerone kinase activity	1	0	1
GO:0044318	molecular_function	L-aspartate:fumarate oxidoreductase activity	1	0	1
GO:0008674	molecular_function	2-dehydro-3-deoxy-6-phosphogalactonate aldolase activity	1	0	1
GO:0015129	molecular_function	lactate transmembrane transporter activity	1	1	1
GO:0003937	molecular_function	IMP cyclohydrolase activity	1	1	1
GO:0004766	molecular_function	spermidine synthase activity	1	0	1
GO:0004324	molecular_function	ferredoxin-NADP+ reductase activity	1	0	0
GO:0043140	molecular_function	ATP-dependent 3'-5' DNA helicase activity	1	1	1
GO:0050531	molecular_function	mannosyl-3-phosphoglycerate phosphatase activity	1	0	1
GO:0052693	molecular_function	epoxyqueuosine reductase activity	1	1	0
GO:0003825	molecular_function	alpha,alpha-trehalose-phosphate synthase (UDP-forming) activity	1	0	1
GO:0008661	molecular_function	1-deoxy-D-xylulose-5-phosphate synthase activity	1	1	1
GO:0008417	molecular_function	fucosyltransferase activity	1	0	0
GO:0004425	molecular_function	indole-3-glycerol-phosphate synthase activity	1	1	1
GO:0004733	molecular_function	pyridoxamine-phosphate oxidase activity	1	2	1
GO:0009032	molecular_function	thymidine phosphorylase activity	1	0	1
GO:0004743	molecular_function	pyruvate kinase activity	1	2	2
GO:0004526	molecular_function	ribonuclease P activity	1	1	1
GO:0008770	molecular_function	[acyl-carrier-protein] phosphodiesterase activity	1	1	1
GO:0004817	molecular_function	cysteine-tRNA ligase activity	1	1	1
GO:0050570	molecular_function	4-hydroxythreonine-4-phosphate dehydrogenase activity	1	1	2
GO:0004739	molecular_function	pyruvate dehydrogenase (acetyl-transferring) activity	1	2	1
GO:0004742	molecular_function	dihydrolipoyllysine-residue acetyltransferase activity	1	1	1
GO:0046538	molecular_function	2,3-bisphosphoglycerate-dependent phosphoglycerate mutase activity	1	0	1
GO:0047480	molecular_function	UDP-N-acetylmuramoyl-tripeptide-D-alanyl-D-alanine ligase activity	1	1	1
GO:0008957	molecular_function	phenylacetaldehyde dehydrogenase activity	1	0	0
GO:0008836	molecular_function	diaminopimelate decarboxylase activity	1	2	1
GO:0010340	molecular_function	carboxyl-O-methyltransferase activity	1	1	1
GO:0008727	molecular_function	GDP-mannose mannosyl hydrolase activity	1	0	1
GO:0008734	molecular_function	L-aspartate oxidase activity	1	1	1
GO:0004807	molecular_function	triose-phosphate isomerase activity	1	1	1
GO:0008479	molecular_function	queuine tRNA-ribosyltransferase activity	1	1	1
GO:0047434	molecular_function	indolepyruvate decarboxylase activity	1	0	1
GO:0008816	molecular_function	citryl-CoA lyase activity	1	0	0
GO:0031402	molecular_function	sodium ion binding	1	1	1
GO:0003729	molecular_function	mRNA binding	1	1	1
GO:0004422	molecular_function	hypoxanthine phosphoribosyltransferase activity	1	1	0
GO:0004622	molecular_function	lysophospholipase activity	1	0	1
GO:0051978	molecular_function	lysophospholipid transporter activity	1	0	1
GO:0004803	molecular_function	transposase activity	1	2	3
GO:0033942	molecular_function	4-alpha-D-{(1->4)-alpha-D-glucano}trehalose trehalohydrolase activity	1	1	0
GO:0016153	molecular_function	urocanate hydratase activity	1	1	1
GO:0005363	molecular_function	maltose transmembrane transporter activity	1	0	2
GO:0004115	molecular_function	3',5'-cyclic-AMP phosphodiesterase activity	1	1	1
GO:0034639	molecular_function	L-amino acid efflux transmembrane transporter activity	1	0	1
GO:0009026	molecular_function	tagaturonate reductase activity	1	0	1
GO:0008811	molecular_function	chloramphenicol O-acetyltransferase activity	1	0	1
GO:0004126	molecular_function	cytidine deaminase activity	1	0	0
GO:0004575	molecular_function	sucrose alpha-glucosidase activity	1	0	0
GO:0008849	molecular_function	enterochelin esterase activity	1	0	2
GO:0008973	molecular_function	phosphopentomutase activity	1	0	1
GO:0016846	molecular_function	carbon-sulfur lyase activity	1	1	2
GO:0004515	molecular_function	nicotinate-nucleotide adenylyltransferase activity	1	1	1
GO:0008663	molecular_function	2',3'-cyclic-nucleotide 2'-phosphodiesterase activity	1	0	1
GO:0004819	molecular_function	glutamine-tRNA ligase activity	1	1	0
GO:0050515	molecular_function	4-(cytidine 5'-diphospho)-2-C-methyl-D-erythritol kinase activity	1	1	1
GO:0004342	molecular_function	glucosamine-6-phosphate deaminase activity	1	0	1
GO:0033711	molecular_function	4-phosphoerythronate dehydrogenase activity	1	1	0
GO:0008877	molecular_function	glucose-1-phosphatase activity	1	0	0
GO:0004549	molecular_function	tRNA-specific ribonuclease activity	1	1	1
GO:0008700	molecular_function	4-hydroxy-2-oxoglutarate aldolase activity	1	0	0
GO:0004595	molecular_function	pantetheine-phosphate adenylyltransferase activity	1	1	1
GO:0000175	molecular_function	3'-5'-exoribonuclease activity	1	1	1
GO:0016780	molecular_function	phosphotransferase activity, for other substituted phosphate groups	1	2	0
GO:0008880	molecular_function	glucuronate isomerase activity	1	0	1
GO:0015411	molecular_function	taurine-transporting ATPase activity	1	1	1
GO:0008987	molecular_function	quinolinate synthetase A activity	1	1	1
GO:0016862	molecular_function	intramolecular oxidoreductase activity, interconverting keto- and enol-groups	1	0	0
GO:0004112	molecular_function	cyclic-nucleotide phosphodiesterase activity	1	0	1
GO:0004635	molecular_function	phosphoribosyl-AMP cyclohydrolase activity	1	1	0
GO:0008743	molecular_function	L-threonine 3-dehydrogenase activity	1	0	1
GO:0004637	molecular_function	phosphoribosylamine-glycine ligase activity	1	1	1
GO:0008920	molecular_function	lipopolysaccharide heptosyltransferase activity	1	1	1
GO:0008446	molecular_function	GDP-mannose 4,6-dehydratase activity	1	0	2
GO:0050308	molecular_function	sugar-phosphatase activity	1	0	1
GO:0034017	molecular_function	trans-2-decenoyl-acyl-carrier-protein isomerase activity	1	1	1
GO:0004156	molecular_function	dihydropteroate synthase activity	1	1	2
GO:0004797	molecular_function	thymidine kinase activity	1	0	0
GO:0016880	molecular_function	acid-ammonia (or amide) ligase activity	1	0	1
GO:0004643	molecular_function	phosphoribosylaminoimidazolecarboxamide formyltransferase activity	1	1	1
GO:0004350	molecular_function	glutamate-5-semialdehyde dehydrogenase activity	1	1	1
GO:0008704	molecular_function	5-carboxymethyl-2-hydroxymuconate delta-isomerase activity	1	1	2
GO:0033856	molecular_function	pyridoxine 5'-phosphate synthase activity	1	1	0
GO:0043879	molecular_function	glycolate transmembrane transporter activity	1	0	1
GO:0003872	molecular_function	6-phosphofructokinase activity	1	0	1
GO:0015643	molecular_function	toxic substance binding	1	1	1
GO:0070205	molecular_function	2-succinyl-6-hydroxy-2,4-cyclohexadiene-1-carboxylate synthase activity	1	0	1
GO:0004813	molecular_function	alanine-tRNA ligase activity	1	1	1
GO:0008694	molecular_function	3-octaprenyl-4-hydroxybenzoate carboxy-lyase activity	1	1	1
GO:0008977	molecular_function	prephenate dehydrogenase activity	1	1	1
GO:0009015	molecular_function	N-succinylarginine dihydrolase activity	1	1	1
GO:0008795	molecular_function	NAD+ synthase activity	1	1	1
GO:0008980	molecular_function	propionate kinase activity	1	0	0
GO:0015153	molecular_function	rhamnose transmembrane transporter activity	1	0	0
GO:0004148	molecular_function	dihydrolipoyl dehydrogenase activity	1	3	1
GO:0004139	molecular_function	deoxyribose-phosphate aldolase activity	1	0	1
GO:0003920	molecular_function	GMP reductase activity	1	0	1
GO:0018800	molecular_function	5-oxopent-3-ene-1,2,5-tricarboxylate decarboxylase activity	1	0	1
GO:0042888	molecular_function	molybdenum ion transmembrane transporter activity	1	1	1
GO:0015595	molecular_function	spermidine-importing ATPase activity	1	0	1
GO:0016758	molecular_function	transferase activity, transferring hexosyl groups	1	2	2
GO:0051903	molecular_function	S-(hydroxymethyl)glutathione dehydrogenase activity	1	1	1
GO:0004567	molecular_function	beta-mannosidase activity	1	0	0
GO:0008912	molecular_function	lactaldehyde reductase activity	1	0	0
GO:0004746	molecular_function	riboflavin synthase activity	1	2	1
GO:0004619	molecular_function	phosphoglycerate mutase activity	1	0	1
GO:0008994	molecular_function	rhamnulose-1-phosphate aldolase activity	1	0	1
GO:0015103	molecular_function	inorganic anion transmembrane transporter activity	1	1	1
GO:0015321	molecular_function	sodium-dependent phosphate transmembrane transporter activity	1	1	1
GO:0035527	molecular_function	3-hydroxypropionate dehydrogenase (NADP+) activity	1	0	1
GO:0004366	molecular_function	glycerol-3-phosphate O-acyltransferase activity	1	1	1
GO:0033737	molecular_function	1-pyrroline dehydrogenase activity	1	0	1
GO:0004122	molecular_function	cystathionine beta-synthase activity	1	0	0
GO:0003678	molecular_function	DNA helicase activity	1	1	2
GO:0030060	molecular_function	L-malate dehydrogenase activity	1	1	1
GO:0003861	molecular_function	3-isopropylmalate dehydratase activity	1	2	2
GO:0004822	molecular_function	isoleucine-tRNA ligase activity	1	1	1
GO:0030604	molecular_function	1-deoxy-D-xylulose-5-phosphate reductoisomerase activity	1	1	1
GO:0016706	molecular_function	oxidoreductase activity, acting on paired donors, with incorporation or reduction of molecular oxygen, 2-oxoglutarate as one donor, and incorporation of one atom each of oxygen into both donors	1	2	2
GO:0008812	molecular_function	choline dehydrogenase activity	1	2	1
GO:0033818	molecular_function	beta-ketoacyl-acyl-carrier-protein synthase III activity	1	0	1
GO:0052381	molecular_function	tRNA dimethylallyltransferase activity	1	1	1
GO:0004151	molecular_function	dihydroorotase activity	1	2	1
GO:0003977	molecular_function	UDP-N-acetylglucosamine diphosphorylase activity	1	1	1
GO:0008772	molecular_function	[isocitrate dehydrogenase (NADP+)] kinase activity	1	1	1
GO:0043211	molecular_function	carbohydrate-transporting ATPase activity	1	0	2
GO:0052907	molecular_function	23S rRNA (adenine(1618)-N(6))-methyltransferase activity	1	1	1
GO:0004170	molecular_function	dUTP diphosphatase activity	1	1	1
GO:0051989	molecular_function	coproporphyrinogen dehydrogenase activity	1	1	2
GO:0016628	molecular_function	oxidoreductase activity, acting on the CH-CH group of donors, NAD or NADP as acceptor	1	2	1
GO:0008666	molecular_function	2,3,4,5-tetrahydropyridine-2,6-dicarboxylate N-succinyltransferase activity	1	1	1
GO:0008833	molecular_function	deoxyribonuclease IV (phage-T4-induced) activity	1	0	1
GO:0004789	molecular_function	thiamine-phosphate diphosphorylase activity	1	2	1
GO:0033785	molecular_function	heptose 7-phosphate kinase activity	1	1	1
GO:0003978	molecular_function	UDP-glucose 4-epimerase activity	1	3	1
GO:0004414	molecular_function	homoserine O-acetyltransferase activity	0	1	0
GO:0004558	molecular_function	alpha-glucosidase activity	0	0	1
GO:0008234	molecular_function	cysteine-type peptidase activity	0	0	1
GO:0015930	molecular_function	glutamate synthase activity	0	2	1
GO:0015232	molecular_function	heme transporter activity	0	3	2
GO:0050640	molecular_function	isopenicillin-N N-acyltransferase activity	0	1	0
GO:0008115	molecular_function	sarcosine oxidase activity	0	3	0
GO:0015109	molecular_function	chromate transmembrane transporter activity	0	1	0
GO:0045340	molecular_function	mercury ion binding	0	0	2
GO:0031177	molecular_function	phosphopantetheine binding	0	2	0
GO:0042242	molecular_function	cobyrinic acid a,c-diamide synthase activity	0	1	0
GO:0047473	molecular_function	D-alanine-poly(phosphoribitol) ligase activity	0	1	0
GO:0003690	molecular_function	double-stranded DNA binding	0	3	2
GO:0008972	molecular_function	phosphomethylpyrimidine kinase activity	0	0	1
GO:0052906	molecular_function	tRNA (guanine(37)-N(1))-methyltransferase activity	0	1	0
GO:0044668	molecular_function	sodium:malonate symporter activity	0	1	0
GO:0008473	molecular_function	ornithine cyclodeaminase activity	0	1	0
GO:0009017	molecular_function	succinylglutamate desuccinylase activity	0	1	1
GO:0004310	molecular_function	farnesyl-diphosphate farnesyltransferase activity	0	0	1
GO:0004392	molecular_function	heme oxygenase (decyclizing) activity	0	2	0
GO:0047570	molecular_function	3-oxoadipate enol-lactonase activity	0	1	0
GO:0015075	molecular_function	ion transmembrane transporter activity	0	1	0
GO:0048472	molecular_function	threonine-phosphate decarboxylase activity	0	1	0
GO:0009028	molecular_function	tartronate-semialdehyde synthase activity	0	1	0
GO:0016682	molecular_function	oxidoreductase activity, acting on diphenols and related substances as donors, oxygen as acceptor	0	2	1
GO:0008119	molecular_function	thiopurine S-methyltransferase activity	0	1	0
GO:0033265	molecular_function	choline binding	0	3	0
GO:0004411	molecular_function	homogentisate 1,2-dioxygenase activity	0	1	0
GO:0015097	molecular_function	mercury ion transmembrane transporter activity	0	0	2
GO:0008828	molecular_function	dATP pyrophosphohydrolase activity	0	0	1
GO:0050528	molecular_function	acyloxyacyl hydrolase activity	0	2	0
GO:0004197	molecular_function	cysteine-type endopeptidase activity	0	1	0
GO:0047015	molecular_function	3-hydroxy-2-methylbutyryl-CoA dehydrogenase activity	0	1	0
GO:0018764	molecular_function	N-isopropylammelide isopropylaminohydrolase activity	0	1	0
GO:0032440	molecular_function	2-alkenal reductase [NAD(P)] activity	0	1	0
GO:0008892	molecular_function	guanine deaminase activity	0	1	0
GO:0004030	molecular_function	aldehyde dehydrogenase [NAD(P)+] activity	0	2	0
GO:0018578	molecular_function	protocatechuate 3,4-dioxygenase activity	0	2	0
GO:0016868	molecular_function	intramolecular transferase activity, phosphotransferases	0	1	0
GO:0004358	molecular_function	glutamate N-acetyltransferase activity	0	1	0
GO:0008785	molecular_function	alkyl hydroperoxide reductase activity	0	1	0
GO:0004058	molecular_function	aromatic-L-amino-acid decarboxylase activity	0	1	0
GO:0080146	molecular_function	L-cysteine desulfhydrase activity	0	1	0
GO:0004185	molecular_function	serine-type carboxypeptidase activity	0	1	1
GO:0004855	molecular_function	xanthine oxidase activity	0	1	0
GO:0050361	molecular_function	tryptophan 2-monooxygenase activity	0	1	0
GO:0016290	molecular_function	palmitoyl-CoA hydrolase activity	0	1	0
GO:0052928	molecular_function	CTP:3'-cytidine-tRNA cytidylyltransferase activity	0	1	0
GO:0008831	molecular_function	dTDP-4-dehydrorhamnose reductase activity	0	2	0
GO:0008171	molecular_function	O-methyltransferase activity	0	0	2
GO:0008939	molecular_function	nicotinate-nucleotide-dimethylbenzimidazole phosphoribosyltransferase activity	0	0	1
[truncated: 163 more rows]
