# Supplementary material for: Whole Genome Sequencing and Analysis of Plant Growth Promoting Bacteria Isolated from the Rhizosphere of Plantation Crops Coconut, Cocoa and Arecanut
Source: PLoS One. 2014 Aug 27;9(8):e104259. doi: 10.1371/journal.pone.0104259 (PMC4146471; doi:10.1371/journal.pone.0104259)
Supplement: Table S11 — Propionate metabolism pathway genes in CPCRI-1, CPCRI-2 and CPCRI-3 PGPR genomes. (XLSX) [file pone.0104259.s017.xlsx]

## Sheet: Supplementary Tables
Supplementary Tables
Table S1	Isolation details of PGPR isolates
Table S2	Biological properties of PGCPRs (CPCRI-1, CPCRI-2, CPCRI-3)
Table S3	Genomic properties of Enterobacteriaceae family
Table S4	Genomic properties of Pseudomonadeceae family
Table S5A	Predicted protein-coding genes in CPCRI-1
Table S5B	Predicted protein-coding genes in CPCRI-2
Table S5C	Predicted protein-coding genes in CPCRI-3
Table S6A	Predicted tRNA genes in CPCRI-1 genome
Table S6B	Predicted tRNA genes in CPCRI-2 genome
Table S6C	Predicted tRNA genes in CPCRI-3 genome
Table S7	Predicted rRNA genes in CPCRI-1, CPCRI-2, CPCRI-3 genome
Table S8A	CPCRI-1 protein coding genes annotation
Table S8B	CPCRI-2 protein coding genes annotation
Table S8C	CPCRI-3 protein coding genes annotation
Table S9	Pairwise comparison of CPCRI-1, CPCRI-2, and CPCRI-3 genomes against bacteria genomes using progressive Mauve aligner. % sequence similarity/genome coverage in the conserved block is shown.
Table S10	List of GO terms identified in the bacteria genomes
Table S11	Propionate metabolism pathway genes in CPCRI-1, CPCRI-2 and CPCRI-3 genomes
Table S12A	SEED comparison summary for CPCRI-1,3 vs non-PGPRs (Enterobacter cloacae EcWSU1, Enterobacter cloacae subsp cloacae ATCC 13047)
Table S12B	KEGG comparison summary for CPCRI-1,3 vs non-PGPRs (Enterobacter cloacae EcWSU1, Enterobacter cloacae subsp cloacae ATCC 13047)
Table S12C	SEED comparison summary for CPCRI-3 vs non-PGPRs (Pseudomonas putida S16)
Table S12D	SEED comparison summary for CPCRI-3 vs non-PGPRs (Pseudomonas putida S16)
Table S12E	GO comparison summary of CPCRI-1 vs Enterobacter cloacae EcWSU1 (a non-PGPR)
Table S12F	GO comparison summary of CPCRI-1 vs Enterobacter cloacae subsp cloacae ATCC 13047(a non-PGPR)
Table S12G	GO comparison summary of CPCRI-2 vs Pseudomonas putida strain S16 (a non-PGPR)
Table S12H	GO comparison summary of CPCRI-3 vs Enterobacter cloacae EcWSU1 (a non-PGPR)
Table S12I	GO comparison summary of CPCRI-3 vs Enterobacter cloacae subsp cloacae ATCC 13047(a non-PGPR)
Table S13	Bacteria secretion system KEGG pathway gene in CPCRI-1, CPCRI-2 and CPCRI-3 genomes

## Sheet: Table S11
Table S11 - Propionate metabolism pathway genes in CPCRI-1, CPCRI-2 and CPCRI-3 genomes
A. Genes annotated to propionate metabolism pathway in CPCRI-1
KEGG ID	Gene ID	Gene Description	Gene Name
K02160	Gene3486	Acetyl-CoA carboxylase biotin carboxyl carrier protein	HMPREF9086_4118
K01961	Gene3485	Acetyl-CoA carboxylase biotin carboxylase subunit	ECL_04641
K01963	Gene2433	Acetyl-coA carboxylase carboxyl transferase subunit beta (EC 6.4.1.2)	accD HMPREF9086_3232
K01962	Gene677	Acetyl-coenzyme A carboxylase carboxyl transferase subunit alpha (EC 6.4.1.2)	accA HMPREF9086_1646
K00626	Gene2532	Acetyl- acetyltransferase
K00823	Gene3286	4-aminobutyrate aminotransferase
K01782	Gene3024	Fatty acid oxidation complex subunit alpha	fadJ HMPREF9086_3249
K01692	Gene394	Phenylacetate degradation, enoyl-CoA hydratase paaB	Entas_2032
K01692	Gene395	Enoyl-CoA hydratase/carnithine racemase (EC 4.2.1.17)	ENC_11660
K01825	Gene3562	Short chain enoyl-CoA hydratase /3-hydroxyacyl-CoA dehydrogenase (EC 1.1.1.35) (EC 4.2.1.17) (EC 5.3.3.8)	ENC_47270
K01902	Gene1879	Succinyl- synthetase subunit alpha	EcWSU1_01277
K01903	Gene1880	Succinyl-CoA ligase [ADP-forming] subunit beta (EC 6.2.1.5) (Succinyl-CoA synthetase subunit beta)	sucC Entas_1206
K00656	Gene1152	Pyruvate formate-lyase (EC 2.3.1.54)	ENC_18900
K00656	Gene1249	Formate acetyltransferase 1 (EC 2.3.1.54)	ENC_17810
K00656	Gene2173	Formate acetyltransferase (EC 2.3.1.54)	pflB2 HMPREF9086_3989
K00925	Gene2408	Acetate kinase (EC 2.7.2.1) (Acetokinase)	ackA ECL_03640
K00932	Gene2174	Propionate kinase (EC 2.7.2.15)	ackA2 tdcD HMPREF9086_3990
K13788	Gene2409	Phosphate acetyltransferase (EC 2.3.1.8) (Phosphotransacetylase)	pta HMPREF9086_3208
K01895	Gene3634	Acetyl-coenzyme A synthetase (EC 6.2.1.1) (Acetate--CoA ligase) (Acyl-activating enzyme)	acs ENC_05050
B. Genes annotated to propionate metabolism pathway in CPCRI-2
KEGG ID	Gene ID	Gene Description	Gene Name
K00626	Gene2537	Beta-ketothiolase	PPS_3224
K00626	Gene3316	Acetyl-CoA acetyltransferase	PPS_4466
K00626	Gene4107	Acetyl-CoA acetyltransferase	PPS_0581
K00626	Gene4328	Acetyl-CoA acetyltransferase	PPS_1827
K02160	Gene1384	Acetyl-CoA carboxylase biotin carboxyl carrier protein subunit	PPS_0556
K01961	Gene1385	Acetyl-CoA carboxylase biotin carboxylase subunit (EC 6.4.1.2)	G1E_24202
K01962	Gene3654	Acetyl-coenzyme A carboxylase carboxyl transferase subunit alpha (ACCase subunit alpha) (Acetyl-CoA carboxylase carboxyltransferase subunit alpha) (EC 6.4.1.2)	accA PPS_1202
K01963	Gene4566	Acetyl-CoA carboxylase, beta subunit	PPS_1583
K00128	Gene134	Aldehyde dehydrogenase	PPS_4965
K00128	Gene1399	Aldehyde dehydrogenase	G1E_24112
K00128	Gene2800	Aldehyde dehydrogenase	G1E_06152
K00128	Gene3098	Aldehyde dehydrogenase	PPS_2942
K00128	Gene488	Aldehyde dehydrogenase family protein	PP5258 PP_5258
K00114	Gene2801	Putative quinoprotein ethanol dehydrogenase	PPS_2226
K00114	Gene2806	Quinoprotein ethanol dehydrogenase	PPS_2221
K00822	Gene4093	Beta alanine-pyruvate transaminase	PPS_0595
K07250	Gene4151	Aminotransferase class-III	PPS_3505
K07250	Gene531	4-aminobutyrate aminotransferase	gabT PP0214 PP_0214
K01692	Gene1163	Enoyl-CoA hydratase	PPUBIRD1_3766
K01692	Gene1590	Enoyl-CoA hydratase	PPS_3434
K01692	Gene1866	Enoyl-CoA hydratase	PPS_2688
K01692	Gene1867	Enoyl-CoA hydratase-isomerase	PPS_2687
K01692	Gene3126	Enoyl-CoA hydratase/isomerase	PputGB1_2437
K01692	Gene4326	Enoyl-CoA hydratase/isomerase FadB1x	fadB1x PP2217 PP_2217
K01692	Gene764	Enoyl-CoA hydratase/isomerase	PPS_4237
K01825	Gene4273	Fatty acid oxidation complex subunit alpha [Includes: Enoyl-CoA hydratase/Delta(3)-cis-Delta(2)-trans-enoyl-CoA isomerase/3-hydroxybutyryl-CoA epimerase (EC 4.2.1.17) (EC 5.1.2.3) (EC 5.3.3.8); 3-hydroxyacyl-CoA dehydrogenase (EC 1.1.1.35)]	fadB
K01505	Gene1718	Putative 1-aminocyclopropane-1-carboxylate deaminase	PPS_1596
K13788	Gene1761	Phosphate acetyltransferase (EC 2.3.1.8) (Phosphotransacetylase)	PPS_0830
K01895	Gene1965	Acetyl-coenzyme A synthetase 1 (EC 6.2.1.1) (Acetate--CoA ligase 1) (Acyl-activating enzyme 1)	acsA1 PPS_3832
K01895	Gene4330	AMP-dependent synthetase and ligase	PPS_1825
K01895	Gene858	Acetyl-coenzyme A synthetase 2 (EC 6.2.1.1) (Acetate--CoA ligase 2) (Acyl-activating enzyme 2)	acsA2 PputGB1_4701
K01908	Gene1080	AMP-dependent synthetase and ligase	PPS_1931
K01895	Gene1965	Acetyl-coenzyme A synthetase 1 (EC 6.2.1.1) (Acetate--CoA ligase 1) (Acyl-activating enzyme 1)	acsA1 PPS_3832
K01895	Gene4330	AMP-dependent synthetase and ligase	PPS_1825
K01895	Gene858	Acetyl-coenzyme A synthetase 2 (EC 6.2.1.1) (Acetate--CoA ligase 2) (Acyl-activating enzyme 2)	acsA2 PputGB1_4701
K00249	Gene4383	Acyl-CoA dehydrogenase domain-containing protein	PPS_3280
K01659	Gene1094	Methylcitrate synthase	PPS_1917
K00140	Gene3947	Methylmalonate semialdehyde dehydrogenase	mmsA-2 PP4667 PP_4667
K00140	Gene4092	Methylmalonate-semialdehyde dehydrogenase	mmsA-1 PP0597 PP_0597
K01720	Gene1091	2-methylcitrate dehydratase (EC 4.2.1.79)	Pput_3432
K03417	Gene1095	Methylisocitrate lyase PrpB (EC 4.1.3.30)	prpB PSEEN1902
K03417	Gene3073	Carboxyvinyl-carboxyphosphonate phosphorylmutase, putative	PPUBIRD1_4049
K01902	Gene2144	Succinyl-CoA ligase [ADP-forming] subunit alpha (EC 6.2.1.5)	sucD PSEEN3635
K01903	Gene2143	Succinyl-CoA ligase [ADP-forming] subunit beta (EC 6.2.1.5) (Succinyl-CoA synthetase subunit beta)	sucC PFWH6_1752
C. Genes annotated to propionate metabolism pathway in CPCRI-3
KEGG ID	Gene ID	Gene Description	Gene Name
K00626	Gene3058	Acetyl-CoA acetyltransferase	ENTCAN_08824
K02160	Gene2130	Acetyl-CoA carboxylase, biotin carboxyl carrier protein	ENTCAN_09285
K01961	Gene2129	Acetyl-CoA carboxylase, biotin carboxylase subunit	ENTCAN_09286
K01963	Gene2849	Acetyl-coA carboxylase carboxyl transferase subunit beta (EC 6.4.1.2)	accD HMPREF9086_3232
K01962	Gene3588	Acetyl-coenzyme A carboxylase carboxyl transferase subunit alpha (ACCase subunit alpha) (Acetyl-CoA carboxylase carboxyltransferase subunit alpha) (EC 6.4.1.2)	accA ESA_03156
K00823	Gene2310	4-aminobutyrate aminotransferase
K00128	Gene3204	Putative aldehyde dehydrogenase	betB EcWSU1_00526
K01782	Gene2832	Fatty acid oxidation complex subunit alpha	fadJ ECL_03682
K01692	Gene71	Enoyl-CoA hydratase	ECL_02147
K01692	Gene72	Enoyl-CoA hydratase/carnithine racemase (EC 4.2.1.17)	ENC_11660
K01825	Gene4124	Fatty acid oxidation complex subunit alpha [Includes: Enoyl-CoA hydratase/Delta(3)-cis-Delta(2)-trans-enoyl-CoA isomerase/3-hydroxybutyryl-CoA epimerase (EC 4.2.1.17) (EC 5.1.2.3) (EC 5.3.3.8); 3-hydroxyacyl-CoA dehydrogenase (EC 1.1.1.35)]	fadB Ent638_3949
K00016	Gene680	L-lactate dehydrogenase (L-LDH) (EC 1.1.1.27)	ldh Entas_2149
K00925	Gene2874	acetate kinase A/propionate kinase 2
K13788	Gene2873	Phosphate acetyltransferase (EC 2.3.1.8) (Phosphotransacetylase)	pta HMPREF9086_3208
K01895	Gene3329	Acetyl-coenzyme A synthetase (EC 6.2.1.1) (Acetate--CoA ligase) (Acyl-activating enzyme)	acs Ent638_0276
K00656	Gene1441	Formate acetyltransferase 1	ECL_02750
K00656	Gene1545	Pyruvate formate-lyase	Entas_1311
K00656	Gene944	Formate C-acetyltransferase	ENTCAN_07576
K00656	Gene945	Formate C-acetyltransferase	ENTCAN_07576
K01902	Gene1125	Succinyl-CoA ligase [ADP-forming] subunit alpha (EC 6.2.1.5)	sucD HMPREF9086_1131
K01903	Gene1124	Succinyl-CoA ligase [ADP-forming] subunit beta (EC 6.2.1.5) (Succinyl-CoA synthetase subunit beta)	sucC Entcl_3099
