# Supplementary material for: Whole Genome Sequencing and Analysis of Plant Growth Promoting Bacteria Isolated from the Rhizosphere of Plantation Crops Coconut, Cocoa and Arecanut
Source: PLoS One. 2014 Aug 27;9(8):e104259. doi: 10.1371/journal.pone.0104259 (PMC4146471; doi:10.1371/journal.pone.0104259)
Supplement: Table S13 — Bacteria secretion system KEGG pathway gene in CPCRI-1, CPCRI-2 and CPCRI-3 genomes. (XLSX) [file pone.0104259.s019.xlsx]

## Sheet: Supplementary Tables
Supplementary Tables
Table S1	Isolation details of PGPR isolates
Table S2	Biological properties of PGCPRs (CPCRI-1, CPCRI-2, CPCRI-3)
Table S3	Genomic properties of Enterobacteriaceae family
Table S4	Genomic properties of Pseudomonadeceae family
Table S5A	Predicted protein-coding genes in CPCRI-1
Table S5B	Predicted protein-coding genes in CPCRI-2
Table S5C	Predicted protein-coding genes in CPCRI-3
Table S6A	Predicted tRNA genes in CPCRI-1 genome
Table S6B	Predicted tRNA genes in CPCRI-2 genome
Table S6C	Predicted tRNA genes in CPCRI-3 genome
Table S7	Predicted rRNA genes in CPCRI-1, CPCRI-2, CPCRI-3 genome
Table S8A	CPCRI-1 protein coding genes annotation
Table S8B	CPCRI-2 protein coding genes annotation
Table S8C	CPCRI-3 protein coding genes annotation
Table S9	Pairwise comparison of CPCRI-1, CPCRI-2, and CPCRI-3 genomes against bacteria genomes using progressive Mauve aligner. % sequence similarity/genome coverage in the conserved block is shown.
Table S10	List of GO terms identified in the bacteria genomes
Table S11	Propionate metabolism pathway genes in CPCRI-1, CPCRI-2 and CPCRI-3 genomes
Table S12A	SEED comparison summary for CPCRI-1,3 vs non-PGPRs (Enterobacter cloacae EcWSU1, Enterobacter cloacae subsp cloacae ATCC 13047)
Table S12B	KEGG comparison summary for CPCRI-1,3 vs non-PGPRs (Enterobacter cloacae EcWSU1, Enterobacter cloacae subsp cloacae ATCC 13047)
Table S12C	SEED comparison summary for CPCRI-3 vs non-PGPRs (Pseudomonas putida S16)
Table S12D	SEED comparison summary for CPCRI-3 vs non-PGPRs (Pseudomonas putida S16)
Table S12E	GO comparison summary of CPCRI-1 vs Enterobacter cloacae EcWSU1 (a non-PGPR)
Table S12F	GO comparison summary of CPCRI-1 vs Enterobacter cloacae subsp cloacae ATCC 13047(a non-PGPR)
Table S12G	GO comparison summary of CPCRI-2 vs Pseudomonas putida strain S16 (a non-PGPR)
Table S12H	GO comparison summary of CPCRI-3 vs Enterobacter cloacae EcWSU1 (a non-PGPR)
Table S12I	GO comparison summary of CPCRI-3 vs Enterobacter cloacae subsp cloacae ATCC 13047(a non-PGPR)
Table S13	Bacteria secretion system KEGG pathway gene in CPCRI-1, CPCRI-2 and CPCRI-3 genomes

## Sheet: Table S13
Table S13. Bacteria secretion system KEGG pathway gene in CPCRI-1, CPCRI-2 and CPCRI-3 genomes
A. Genes in CPCRI-1 annotaed to Bacteria Secretion system KEGG pathway
Bacteria Secretion System	KEGG ID	Gene ID	Gene Description	Gene Name
Type I	K12340	Gene2095	TolC protein	tolC
TYPE III	K03219	Gene1445	UPF0756 membrane protein ENC_14850	ENC_14850
	K03229	Gene1656	Phage N-6-adenine-methyltransferase	HMPREF9428_01694
TYPE II	K02452	Gene1202	Putative uncharacterized protein	HMPREF9086_0972
	K02453	Gene1203	General secretion pathway protein D	ENC_18330
	K02454	Gene1204	Type II general secretion pathway (GSP) E protein	gspE HMPREF9086_0970
	K02455	Gene1205	General secretion pathway protein F	gspF HMPREF9086_0969
	K02456	Gene1206	General secretion pathway protein G	gspG HMPREF9086_0968
	K02457	Gene1207	Putative uncharacterized protein	HMPREF9086_0967
	K02458	Gene1208	General secretion pathway protein I	gspI HMPREF9086_0966
	K02459	Gene1209	Putative uncharacterized protein	HMPREF9086_0965
	K02461	Gene1211	General secretion pathway protein L	ENC_18250
	K02462	Gene1212	hypothetical protein EscherichcoliO157_29470
	K02464	Gene1213	Type 4 prepilin peptidase 1 . Aspartic peptidase. MEROPS family A24A (EC 2.1.1.-) (EC 3.4.23.43)	ENC_18230
Sec-SRP	K03072	Gene2756	Protein translocase subunit SecD	secD HMPREF9086_1497
	K03074	Gene2755	Protein translocase subunit SecF	secF HMPREF9086_1496
	K03073	Gene3967	Preprotein translocase, SecE subunit	Entas_0213
	K03075	Gene2221	Preprotein translocase subunit SecG	ECL_04554
	K03076	Gene4014	Preprotein translocase subunit secY	ENTCAN_09352
	K03210	Gene2757	Preprotein translocase	yajC HMPREF9086_1498
	K03217	Gene3879	Membrane protein insertase YidC (Foldase YidC) (Membrane integrase YidC) (Membrane protein YidC)	yidC ENC_03960
	K03070	Gene766	Protein translocase subunit SecA	secA HMPREF9086_1734
	K13301	Gene767	Secretion monitor	secM HMPREF9086_1735
	K03110	Gene3282	Signal recognition particle-docking protein FtsY	ENC_26560
	K03071	Gene3120	Protein-export protein secB	secB EcWSU1_00130
	K03106	Gene3684	Signal recognition particle protein	ffh HMPREF9086_3499
Twin arginine targeting (Tat)	K03116	Gene3069	Twin arginine-targeting protein translocase, TatA/E family	ENC_01750
	K03117	Gene3068	Sec-independent protein translocase protein TatB	tatB HMPREF9086_4357
	K03118	Gene3067	Sec-independent protein translocase protein TatC 2	tatC2 ENC_01730
	K03425	Gene1944	Probable Sec-independent protein translocase protein TatE	tatA tatE HMPREF9086_1202
Type VI	K11904	Gene2019	Rhs-family protein	SBG_3770
	K11094	Gene2839	Putative uncharacterized protein	LF82_033
	K11093	Gene1774	Type VI secretion system effector, Hcp1 family	ENC_07260
	K11093	Gene2020	Hcp protein	CIT292_10967
	K11093	Gene467	Hcp protein	hcp HMPREF9086_0372
	K11906	Gene1766	Putative uncharacterized protein	HMPREF9086_2727
	K11906	Gene2027	type VI secretion lipoprotein, VC_A0113 family
	K11891	Gene1769	Type VI secretion protein IcmF	ENC_07210
	K11891	Gene2033	Putative uncharacterized protein	ECSTEC7V_0231
	K11892	Gene1768	Type IV / VI secretion system protein, DotU family	ENC_07200
	K11892	Gene2029	Putative uncharacterized protein	UTI89_C0243
	K11907	Gene1784	Type VI secretion ATPase, ClpV1 family	ENC_07370
	K11907	Gene2030	Type VI secretion ATPase, ClpV1 family	clpV SeAg_B1102
B. Genes in CPCRI-2 annotaed to Bacteria Secretion system KEGG pathway
Bacteria Secretion System	KEGG ID	Gene ID	Gene Description	Gene Name
Type I	K12340	Gene2184	Outer membrane efflux protein	PP4923 PP_4923
	K12340	Gene3704	TolC family type I secretion outer membrane protein	PPS_2099
	K12340	Gene4233	Putative outer membrane efflux protein	tolC azo0850
Type II	K02453	Gene3107	Type II and III secretion system protein	PputGB1_2459
	K02453	Gene4615	XcpQ protein	xcpQ
	K02455	Gene3356	Type II secretion system protein	PPS_2904
	K02455	Gene4617	General secretion pathway protein F	PPS_1093
	K02456	Gene3105	Type II secretion system protein G	PPS_2952
	K02456	Gene3106	Secretion type II protein	PPS_2953
	K02456	Gene3355	General secretion pathway protein G (Secretion protein XcmT1)	PputGB1_2517
	K02456	Gene4618	General secretion pathway protein G	PPS_1094
	K02454	Gene3112	Type II secretion system protein E	PPS_2959
	K02454	Gene4616	Type II secretion system protein E	PPS_1092
	K02454	Gene55	Type II secretion system protein E	PPS_5043
	K02457	Gene4619	General secretion pathway protein H	PPS_1095
	K02458	Gene4620	XcpV	xcpV PPUBIRD1_1101
	K02459	Gene4621	Type II secretion system protein J	PPS_1096
	K02460	Gene2416	General secretion pathway protein K	PPS_1087
	K02454	Gene3112	Type II secretion system protein E	PPS_2959
	K02454	Gene4616	Type II secretion system protein E	PPS_1092
	K02454	Gene55	Type II secretion system protein E	PPS_5043
Sec-SRP	K03072	Gene3837	Protein translocase subunit SecD	secD PPS_0901
	K03074	Gene3838	Protein translocase subunit SecF	secF PPS_0902
	K03073	Gene1504	Preprotein translocase, SecE subunit	PputGB1_0471
	K03076	Gene1471	Preprotein translocase, SecY subunit	PPS_0470
	K03210	Gene3836	Preprotein translocase, YajC subunit	PputW619_4344
	K03217	Gene358	Membrane protein insertase YidC (Foldase YidC) (Membrane integrase YidC) (Membrane protein YidC)	yidC PPS_0006
	K03070	Gene3193	Protein translocase subunit SecA	secA PPS_4348
	K03110	Gene141	Signal recognition particle-docking protein FtsY	PPS_4956
	K03106	Gene3027	Signal recognition particle protein	PPS_1112
	K03071	Gene198	Protein-export protein secB	secB PPS_4899
Type V	K11017	Gene3016	Polypeptide-transport-associated domain protein, ShlB-type	Pput_4271
	K11016	Gene3015	Surface colonization protein, putative	PP1449 PP_1449
Twin arginine targeting (Tat)	K03116	Gene237	Twin-arginine translocase subunit A	tatA-2 PSEEN5078
	K03116	Gene2417	Twin arginine-targeting protein translocase	PPS_1086
	K03117	Gene236	Sec-independent protein translocase protein TatB 1	tatB1 PPS_4860
	K03117	Gene2418	Twin-arginine translocation protein, TatB subunit	PPS_1085
	K03118	Gene235	Sec-independent protein translocase protein TatC 1	tatC1 PPS_4861
	K03118	Gene2419	Sec-independent protein translocase protein TatC 1	tatC1 PputGB1_1036
Type VI	K11904	Gene1612	VgrG protein	vgrG-3 PP4049 PP_4049
	K11904	Gene2507	VgrG protein	vgrG-1 PP2614 PP_2614
	K11904	Gene2883	Type VI secretion system Vgr family protein	PputGB1_2858
	K11903	Gene1363	Putative uncharacterized protein	Pput_2634
	K11903	Gene2506	Hcp1 family type VI secretion system effector	KYC_23887
	K11903	Gene3594	Putative uncharacterized protein	PP4886 PP_4886
	K11903	Gene3945	Hcp1 family type VI secretion system effector	PPS_4506
	K11906	Gene1357	Putative lipoprotein	PPS_2842
	K11906	Gene2507	VgrG protein	vgrG-1 PP2614 PP_2614
	K11891	Gene1360	ImcF domain-containing protein	PPS_2845
	K11891	Gene1362	OmpA/MotB domain protein	PputGB1_2775
	K11891	Gene2494	Putative uncharacterized protein	PP2627 PP_2627
	K11892	Gene1359	Putative uncharacterized protein	PPS_2844
	K11892	Gene2505	Putative uncharacterized protein	PputGB1_3232
	K11892	Gene2884	Putative uncharacterized protein	PputGB1_2859
C. Genes in CPCRI-3 annotaed to Bacteria Secretion system KEGG pathway
Bacteria Secretion System	KEGG ID	Gene ID	Gene Description	Gene Name
Type I	K12340	Gene3646	Outer membrane channel protein	tolC EAE_03595
Type III	K03219	Gene1408	UPF0756 membrane protein HMPREF9086_0708	HMPREF9086_0708
Type II	K02453	Gene1487	Putative uncharacterized protein	ENTCAN_05409
	K02452	Gene1488	Putative uncharacterized protein	CKO_02229
	K02455	Gene1485	Putative uncharacterized protein	ENTCAN_05411
	K02456	Gene1484	Putative uncharacterized protein	ENTCAN_05412
	K02457	Gene1483	General secretion pathway protein H	Entas_1364
	K02458	Gene1482	General secretion pathway protein I	gspI HMPREF9086_0966
	K02459	Gene1481	Putative uncharacterized protein	HMPREF9086_0965
	K02460	Gene1480	Putative uncharacterized protein	ENTCAN_05416
	K02461	Gene1479	Putative uncharacterized protein	ENTCAN_05417
	K02462	Gene1478	hypothetical protein EscherichcoliO157_29470
	K02454	Gene1486	Putative uncharacterized protein	ENTCAN_05410
	K02464	Gene1477	Type 4 prepilin peptidase 1 . Aspartic peptidase. MEROPS family A24A (EC 2.1.1.-) (EC 3.4.23.43)	ENC_18230
Sec-SRP	K03072	Gene1713	Protein translocase subunit SecD	secD ENTCAN_07399
	K03074	Gene1714	Protein translocase subunit SecF	secF ENTCAN_07400
	K03073	Gene4158	Preprotein translocase, SecE subunit	Entas_0213
	K03075	Gene2214	Preprotein translocase subunit SecG	ECL_04554
	K03076	Gene4229	Preprotein translocase, SecY subunit	HMPREF0880_00746
	K03210	Gene1712	Preprotein translocase	yajC HMPREF9086_1498
	K03217	Gene3713	Membrane protein insertase YidC (Foldase YidC) (Membrane integrase YidC) (Membrane protein YidC)	yidC ENTCAN_08100
	K03070	Gene2095	Protein translocase subunit SecA	secA Entas_0698
	K11301	Gene2094	SecA regulator SecM
	K03110	Gene2306	Signal recognition particle-docking protein FtsY	ENC_26560
	K03071	Gene4028	Protein-export protein secB	secB EcWSU1_00130
	K03106	Gene3493	Signal recognition particle protein	ffh HMPREF9086_3499
Twin arginine targeting (Tat)	K03116	Gene4116	Twin-arginine translocation protein, TatA/E family subunit	Ent638_3957
	K03117	Gene4117	Sec-independent protein translocase protein TatB	tatB Entas_4239
	K03118	Gene4118	Sec-independent protein translocase protein TatC	tatC Entas_4238
	K03425	Gene1058	twin arginine translocase protein E
Type VI	K11903	Gene2544	Secreted protein Hcp	ENTCAN_08610
	K11903	Gene3217	Type VI secretion system effector, Hcp1 family	Kvar_2562
	K11903	Gene3759	type VI secretion system effector, Hcp1 family protein
	K11903	Gene4085	unnamed protein product
	K11906	Gene497	Type VI secretion lipoprotein, VC_A0113 family	ENTCAN_08591
	K11891	Gene492	Putative membrane protein	ENTCAN_08596
	K11892	Gene1192	sb28 domain protein
	K11892	Gene2547	Membrane protein	ENTCAN_08612
	K11892	Gene451	hypothetical protein HMPREF9690_03065
	K11907	Gene2543	Type VI secretion ATPase, ClpV1 family	ENTCAN_08609
	K11912	Gene3186	von Willebrand factor, type A	Ent638_4236
